# Supplementary material for: From aniline to phenol: carbon-nitrogen bond activation via uranyl photoredox catalysis
Source: Natl Sci Rev. 2021 Aug 20;9(6):nwab156. doi: 10.1093/nsr/nwab156 (PMC9283103; doi:10.1093/nsr/nwab156)
Supplement: nwab156_Supplemental_Files [file nwab156_supplemental_files.zip]

Archive with 5 entries (5 files):
- SI.pdf
- X-ray-2ao-CCDC_2043527.cif
- X-ray-2ao-checkcif.pdf
- X-ray-2av-CCDC_2050763.cif
- X-ray-2av-checkcif.pdf
