# Supplementary material for: From aniline to phenol: carbon-nitrogen bond activation via uranyl photoredox catalysis
Source: Natl Sci Rev. 2021 Aug 20;9(6):nwab156. doi: 10.1093/nsr/nwab156 (PMC9283103; doi:10.1093/nsr/nwab156)
Supplement: nwab156_Supplemental_Files [file nwab156_supplemental_files.zip › X-ray-2ao-CCDC_2043527.cif]

data_exp_1502
_audit_creation_date               2020-10-26
_audit_creation_method
;
Olex2 1.2
(compiled 2018.05.29 svn.r3508 for OlexSys, GUI svn.r5506)
;
_shelx_SHELXL_version_number       '2017/1'
_audit_contact_author_address      ?
_audit_contact_author_email        ?
_audit_contact_author_name         ''
_audit_contact_author_phone        ?
_publ_contact_author_id_orcid      ?
_publ_section_references
;
Dolomanov, O.V., Bourhis, L.J., Gildea, R.J, Howard, J.A.K. & Puschmann, H.
 (2009), J. Appl. Cryst. 42, 339-341.

Sheldrick, G.M. (2015). Acta Cryst. A71, 3-8.

Sheldrick, G.M. (2015). Acta Cryst. C71, 3-8.
;
_chemical_name_common              ?
_chemical_name_systematic          ?
_chemical_formula_moiety           'C12 H10 O3'
_chemical_formula_sum              'C12 H10 O3'
_chemical_formula_weight           202.20
_chemical_melting_point            ?
loop_
  _atom_type_symbol
  _atom_type_description
  _atom_type_scat_dispersion_real
  _atom_type_scat_dispersion_imag
  _atom_type_scat_source
 'C' 'C' 0.0181 0.0091 'International Tables Vol C Tables 4.2.6.8 and 6.1.1.4'
 'H' 'H' 0.0000 0.0000 'International Tables Vol C Tables 4.2.6.8 and 6.1.1.4'
 'O' 'O' 0.0492 0.0322 'International Tables Vol C Tables 4.2.6.8 and 6.1.1.4'

_shelx_space_group_comment
;
The symmetry employed for this shelxl refinement is uniquely defined
by the following loop, which should always be used as a source of
symmetry information in preference to the above space-group names.
They are only intended as comments.
;
_space_group_crystal_system        'orthorhombic'
_space_group_IT_number             60
_space_group_name_H-M_alt          'P b c n'
_space_group_name_Hall             '-P 2n 2ab'
loop_
  _space_group_symop_operation_xyz
 'x, y, z'
 '-x+1/2, -y+1/2, z+1/2'
 '-x, y, -z+1/2'
 'x+1/2, -y+1/2, -z'
 '-x, -y, -z'
 'x-1/2, y-1/2, -z-1/2'
 'x, -y, z-1/2'
 '-x-1/2, y-1/2, z'

_cell_length_a                     5.27850(10)
_cell_length_b                     8.2544(2)
_cell_length_c                     22.0985(5)
_cell_angle_alpha                  90
_cell_angle_beta                   90
_cell_angle_gamma                  90
_cell_volume                       962.85(4)
_cell_formula_units_Z              4
_cell_measurement_reflns_used      3706
_cell_measurement_temperature      100.01(10)
_cell_measurement_theta_max        73.8950
_cell_measurement_theta_min        4.0030
_shelx_estimated_absorpt_T_max     0.907
_shelx_estimated_absorpt_T_min     0.777
_exptl_absorpt_coefficient_mu      0.830
_exptl_absorpt_correction_T_max    1.00000
_exptl_absorpt_correction_T_min    0.50687
_exptl_absorpt_correction_type     multi-scan
_exptl_absorpt_process_details
;
CrysAlisPro 1.171.39.32a (Rigaku Oxford Diffraction, 2017)
Empirical absorption correction using spherical harmonics,
 implemented in SCALE3 ABSPACK scaling algorithm.
;
_exptl_absorpt_special_details     ?
_exptl_crystal_colour              'clear light colourless'
_exptl_crystal_colour_lustre       clear
_exptl_crystal_colour_modifier     light
_exptl_crystal_colour_primary      colourless
_exptl_crystal_density_diffrn      1.395
_exptl_crystal_density_meas        ?
_exptl_crystal_density_method      ?
_exptl_crystal_description         block
_exptl_crystal_F_000               424
_exptl_crystal_size_max            0.32
_exptl_crystal_size_mid            0.16
_exptl_crystal_size_min            0.12
_exptl_transmission_factor_max     ?
_exptl_transmission_factor_min     ?
_diffrn_reflns_av_R_equivalents    0.0338
_diffrn_reflns_av_unetI/netI       0.0219
_diffrn_reflns_Laue_measured_fraction_full  0.993
_diffrn_reflns_Laue_measured_fraction_max  0.993
_diffrn_reflns_limit_h_max         6
_diffrn_reflns_limit_h_min         -4
_diffrn_reflns_limit_k_max         9
_diffrn_reflns_limit_k_min         -9
_diffrn_reflns_limit_l_max         26
_diffrn_reflns_limit_l_min         -25
_diffrn_reflns_number              7539
_diffrn_reflns_point_group_measured_fraction_full  0.993
_diffrn_reflns_point_group_measured_fraction_max  0.993
_diffrn_reflns_theta_full          67.059
_diffrn_reflns_theta_max           67.059
_diffrn_reflns_theta_min           4.001
_diffrn_ambient_environment        N~2~
_diffrn_ambient_temperature        100.01(10)
_diffrn_detector                   'CCD plate'
_diffrn_detector_area_resol_mean   ?
_diffrn_measured_fraction_theta_full  0.993
_diffrn_measured_fraction_theta_max  0.993
_diffrn_measurement_details
;
List of Runs (angles in degrees, time in seconds):

  # Type    Start    End  Width  t~exp~   \w     \q     \k     \f   Frames
--------------------------------------------------------------------------
  1  \w    -23.00  36.00   1.00    1.00    --    0.00  19.00  30.00   59
  2  \w    -21.00   4.00   1.00    1.00    --    0.00  57.00  30.00   25
  3  \w     30.00  62.00   1.00    1.00    --    0.00  57.00  30.00   32
  4  \w    -44.00  18.00   1.00    1.00    --    0.00 -38.00  30.00   62
  5  \w     51.00  88.00   1.00    1.00    --    0.00  19.00  30.00   37
  6  \w     68.00  94.00   1.00    1.00    --   95.80 -45.00-180.00   26
  7  \w      6.00  50.00   1.00    1.00    --   95.80 -45.00-180.00   44
  8  \w     13.00  62.00   1.00    1.00    --   95.80 -30.00 -90.00   49
  9  \w     34.00  67.00   1.00    1.00    --   95.80 -77.00  30.00   33
 10  \w     69.00 185.00   1.00    1.00    --   95.80  15.00 120.00  116
 11  \w     85.00 126.00   1.00    1.00    --   95.80 -77.00  30.00   41
 12  \w     84.00 110.00   1.00    1.00    --   95.80 -82.00   0.00   26
 13  \w     29.00 124.00   1.00    1.00    --   95.80 -77.00 150.00   95
 14  \w     49.00  74.00   1.00    1.00    --   95.80 -82.00-120.00   25
 15  \w     36.00 128.00   1.00    1.00    --   95.80 -82.00 -30.00   92
 16  \w     87.00 112.00   1.00    1.00    --   95.80 -82.00-120.00   25
 17  \w     66.00  95.00   1.00    1.00    --   95.80 -30.00 -90.00   29
 18  \w     43.00  69.00   1.00    1.00    --   95.80 -77.00-180.00   26
 19  \w      9.00  51.00   1.00    1.00    --   95.80 -30.00 120.00   42
 20  \w     90.00 115.00   1.00    1.00    --   95.80 -30.00 120.00   25
 21  \w     11.00  87.00   1.00    1.00    --   95.80 -82.00 -90.00   76
 22  \w     95.00 127.00   1.00    1.00    --   95.80 -82.00 -90.00   32
 23  \w     80.00 105.00   1.00    1.00    --   95.80 -82.00  60.00   25
 24  \w    107.00 175.00   1.00    1.00    --   95.80  30.00   0.00   68
 25  \w     12.00 115.00   1.00    1.00    --   95.80 -30.00   0.00  103
;
_diffrn_measurement_device         'four-circle diffractometer'
_diffrn_measurement_device_type    'XtaLAB AFC12 (RINC): Kappa dual home/near'
_diffrn_measurement_method         '\w scans'
_diffrn_orient_matrix_type        
 'CrysAlisPro convention (1999,Acta A55,543-557)'
_diffrn_orient_matrix_UB_11        0.0597883000
_diffrn_orient_matrix_UB_12        -0.1670839000
_diffrn_orient_matrix_UB_13        -0.0276124000
_diffrn_orient_matrix_UB_21        0.0215896000
_diffrn_orient_matrix_UB_22        0.0778248000
_diffrn_orient_matrix_UB_23        -0.0631313000
_diffrn_orient_matrix_UB_31        0.2848972000
_diffrn_orient_matrix_UB_32        0.0291780000
_diffrn_orient_matrix_UB_33        0.0105564000
_diffrn_radiation_monochromator    graphite
_diffrn_radiation_probe            x-ray
_diffrn_radiation_type             CuK\a
_diffrn_radiation_wavelength       1.54184
_diffrn_source                     'fine-focus sealed X-ray tube'
_diffrn_source_type                'Enhance (Cu) X-ray Source'
_reflns_Friedel_coverage           0.000
_reflns_Friedel_fraction_full      .
_reflns_Friedel_fraction_max       .
_reflns_number_gt                  798
_reflns_number_total               850
_reflns_odcompleteness_completeness  99.91
_reflns_odcompleteness_iscentric   1
_reflns_odcompleteness_theta       66.97
_reflns_special_details
;
 Reflections were merged by SHELXL according to the crystal
 class for the calculation of statistics and refinement.
 
 _reflns_Friedel_fraction is defined as the number of unique
 Friedel pairs measured divided by the number that would be
 possible theoretically, ignoring centric projections and
 systematic absences.
;
_reflns_threshold_expression       'I > 2\s(I)'
_computing_cell_refinement         'CrysAlisPro 1.171.39.32a (Rigaku OD, 2017)'
_computing_data_collection         'CrysAlisPro 1.171.39.32a (Rigaku OD, 2017)'
_computing_data_reduction          'CrysAlisPro 1.171.39.32a (Rigaku OD, 2017)'
_computing_molecular_graphics      'Olex2 (Dolomanov et al., 2009)'
_computing_publication_material    'Olex2 (Dolomanov et al., 2009)'
_computing_structure_refinement    'ShelXL (Sheldrick, 2015)'
_computing_structure_solution      'ShelXT (Sheldrick, 2015)'
_refine_diff_density_max           0.150
_refine_diff_density_min           -0.162
_refine_diff_density_rms           0.033
_refine_ls_extinction_coef         0.0026(6)
_refine_ls_extinction_expression  
 'Fc^*^=kFc[1+0.001xFc^2^\l^3^/sin(2\q)]^-1/4^'
_refine_ls_extinction_method       'SHELXL-2017/1 (Sheldrick 2017)'
_refine_ls_goodness_of_fit_ref     1.035
_refine_ls_hydrogen_treatment      constr
_refine_ls_matrix_type             full
_refine_ls_number_parameters       71
_refine_ls_number_reflns           850
_refine_ls_number_restraints       0
_refine_ls_R_factor_all            0.0319
_refine_ls_R_factor_gt             0.0301
_refine_ls_restrained_S_all        1.035
_refine_ls_shift/su_max            0.001
_refine_ls_shift/su_mean           0.000
_refine_ls_structure_factor_coef   Fsqd
_refine_ls_weighting_details      
 'w=1/[\s^2^(Fo^2^)+(0.0371P)^2^+0.3583P] where P=(Fo^2^+2Fc^2^)/3'
_refine_ls_weighting_scheme        calc
_refine_ls_wR_factor_gt            0.0793
_refine_ls_wR_factor_ref           0.0808
_refine_special_details            ?
_olex2_refinement_description
;
1. Fixed Uiso
 At 1.2 times of:
  All C(H) groups
 At 1.5 times of:
  All O(H) groups
2.a Aromatic/amide H refined with riding coordinates:
 C5(H5), C2(H2), C6(H6), C3(H3)
2.b Idealised tetrahedral OH refined as rotating group:
 O1(H1)
;
_atom_sites_solution_hydrogens     geom
_atom_sites_solution_primary       dual
_atom_sites_solution_secondary     ?
loop_
  _atom_site_label
  _atom_site_type_symbol
  _atom_site_fract_x
  _atom_site_fract_y
  _atom_site_fract_z
  _atom_site_U_iso_or_equiv
  _atom_site_adp_type
  _atom_site_occupancy
  _atom_site_site_symmetry_order
  _atom_site_calc_flag
  _atom_site_refinement_flags_posn
  _atom_site_refinement_flags_adp
  _atom_site_refinement_flags_occupancy
  _atom_site_disorder_assembly
  _atom_site_disorder_group
 O1 O 0.49057(15) 0.25052(11) 0.52483(3) 0.0256(3) Uani 1 1 d . . . . .
 H1 H 0.628361 0.258821 0.507981 0.038 Uiso 1 1 calc GR . . . .
 O2 O 0.500000 0.54188(13) 0.750000 0.0269(3) Uani 1 2 d S T P . .
 C1 C 0.5034(2) 0.32091(13) 0.58167(5) 0.0196(3) Uani 1 1 d . . . . .
 C4 C 0.5063(2) 0.45600(13) 0.69571(5) 0.0196(3) Uani 1 1 d . . . . .
 C5 C 0.6943(2) 0.49648(13) 0.65486(5) 0.0214(3) Uani 1 1 d . . . . .
 H5 H 0.821934 0.568259 0.665976 0.026 Uiso 1 1 calc R . . . .
 C2 C 0.3169(2) 0.27846(13) 0.62298(5) 0.0212(3) Uani 1 1 d . . . . .
 H2 H 0.191517 0.204736 0.612221 0.025 Uiso 1 1 calc R . . . .
 C6 C 0.6921(2) 0.42962(14) 0.59719(5) 0.0214(3) Uani 1 1 d . . . . .
 H6 H 0.816391 0.457645 0.569246 0.026 Uiso 1 1 calc R . . . .
 C3 C 0.3182(2) 0.34653(14) 0.68051(5) 0.0215(3) Uani 1 1 d . . . . .
 H3 H 0.193980 0.318805 0.708495 0.026 Uiso 1 1 calc R . . . .

loop_
  _atom_site_aniso_label
  _atom_site_aniso_U_11
  _atom_site_aniso_U_22
  _atom_site_aniso_U_33
  _atom_site_aniso_U_23
  _atom_site_aniso_U_13
  _atom_site_aniso_U_12
 O1 0.0266(5) 0.0337(5) 0.0165(4) -0.0027(3) 0.0004(3) -0.0015(4)
 O2 0.0452(8) 0.0192(6) 0.0161(6) 0.000 0.0009(5) 0.000
 C1 0.0215(6) 0.0222(6) 0.0151(5) 0.0012(4) -0.0023(4) 0.0033(4)
 C4 0.0246(6) 0.0183(6) 0.0158(6) 0.0013(4) -0.0019(4) 0.0035(4)
 C5 0.0206(6) 0.0199(6) 0.0237(6) 0.0021(4) -0.0033(4) -0.0018(5)
 C2 0.0190(6) 0.0225(6) 0.0223(6) 0.0019(4) -0.0027(4) -0.0016(4)
 C6 0.0197(6) 0.0240(6) 0.0206(6) 0.0046(4) 0.0030(4) 0.0009(5)
 C3 0.0206(6) 0.0237(6) 0.0202(6) 0.0042(4) 0.0038(4) 0.0012(5)

_geom_special_details
;
 All esds (except the esd in the dihedral angle between two l.s. planes)
 are estimated using the full covariance matrix.  The cell esds are taken
 into account individually in the estimation of esds in distances, angles
 and torsion angles; correlations between esds in cell parameters are only
 used when they are defined by crystal symmetry.  An approximate (isotropic)
 treatment of cell esds is used for estimating esds involving l.s. planes.
;
loop_
  _geom_bond_atom_site_label_1
  _geom_bond_atom_site_label_2
  _geom_bond_distance
  _geom_bond_site_symmetry_2
  _geom_bond_publ_flag
 O1 C1 1.3855(13) . ?
 O2 C4 1.3939(12) . ?
 O2 C4 1.3940(12) 3_656 ?
 C1 C2 1.3874(16) . ?
 C1 C6 1.3841(16) . ?
 C4 C5 1.3825(16) . ?
 C4 C3 1.3839(16) . ?
 C5 C6 1.3890(16) . ?
 C2 C3 1.3900(16) . ?

loop_
  _geom_angle_atom_site_label_1
  _geom_angle_atom_site_label_2
  _geom_angle_atom_site_label_3
  _geom_angle
  _geom_angle_site_symmetry_1
  _geom_angle_site_symmetry_3
  _geom_angle_publ_flag
 C4 O2 C4 118.87(11) . 3_656 ?
 O1 C1 C2 117.13(10) . . ?
 C6 C1 O1 122.11(10) . . ?
 C6 C1 C2 120.76(10) . . ?
 C5 C4 O2 117.14(9) . . ?
 C5 C4 C3 120.96(10) . . ?
 C3 C4 O2 121.59(9) . . ?
 C4 C5 C6 119.80(10) . . ?
 C1 C2 C3 119.75(10) . . ?
 C1 C6 C5 119.41(10) . . ?
 C4 C3 C2 119.31(10) . . ?

_shelx_res_file
;
TITL exp_1502_a.res in Pbcn
    exp_1502.res
    created by SHELXL-2017/1 at 15:22:21 on 26-Oct-2020
REM Old TITL exp_1502 in Pbcn
REM SHELXT solution in Pbcn
REM R1 0.106, Rweak 0.217, Alpha 0.019, Orientation as input
REM Formula found by SHELXT: C12 O3
CELL 1.54184 5.2785 8.2544 22.0985 90 90 90
ZERR 4 0.0001 0.0002 0.0005 0 0 0
LATT 1
SYMM 0.5-X,0.5-Y,0.5+Z
SYMM -X,+Y,0.5-Z
SYMM 0.5+X,0.5-Y,-Z
SFAC C H O
UNIT 48 40 12

L.S. 64
PLAN  6
SIZE 0.32 0.16 0.12
list 4
fmap 2 53
ACTA
SHEL 999 0.837
OMIT 2 1 1
OMIT 3 1 0
OMIT 2 2 5
OMIT 1 0 4
OMIT 1 1 4
OMIT 3 0 4
REM <olex2.extras>
REM <HklSrc "%.\\exp_1502.hkl">
REM </olex2.extras>

WGHT    0.037100    0.358300
EXTI    0.002618
FVAR       0.93389
O1    3    0.490565    0.250517    0.524831    11.00000    0.02664    0.03369 =
         0.01649   -0.00272    0.00041   -0.00147
AFIX 147
H1    2    0.628361    0.258821    0.507981    11.00000   -1.50000
AFIX   0
O2    3    0.500000    0.541883    0.750000    10.50000    0.04523    0.01925 =
         0.01610    0.00000    0.00094    0.00000
C1    1    0.503367    0.320906    0.581668    11.00000    0.02148    0.02217 =
         0.01513    0.00125   -0.00226    0.00331
C4    1    0.506316    0.456005    0.695708    11.00000    0.02465    0.01834 =
         0.01577    0.00135   -0.00189    0.00348
C5    1    0.694348    0.496478    0.654865    11.00000    0.02058    0.01989 =
         0.02369    0.00214   -0.00327   -0.00179
AFIX  43
H5    2    0.821934    0.568259    0.665976    11.00000   -1.20000
AFIX   0
C2    1    0.316905    0.278458    0.622980    11.00000    0.01898    0.02249 =
         0.02227    0.00191   -0.00269   -0.00158
AFIX  43
H2    2    0.191517    0.204736    0.612221    11.00000   -1.20000
AFIX   0
C6    1    0.692142    0.429618    0.597186    11.00000    0.01971    0.02400 =
         0.02056    0.00461    0.00297    0.00088
AFIX  43
H6    2    0.816391    0.457645    0.569246    11.00000   -1.20000
AFIX   0
C3    1    0.318214    0.346534    0.680510    11.00000    0.02064    0.02368 =
         0.02024    0.00424    0.00376    0.00117
AFIX  43
H3    2    0.193980    0.318805    0.708495    11.00000   -1.20000
AFIX   0
HKLF 4


REM  exp_1502_a.res in Pbcn
REM R1 =  0.0301 for     798 Fo > 4sig(Fo)  and  0.0319 for all     850 data
REM     71 parameters refined using      0 restraints

END

WGHT      0.0371      0.3592

REM Highest difference peak  0.150,  deepest hole -0.162,  1-sigma level  0.033
Q1    1   0.3807  0.3384  0.5991  11.00000  0.05    0.15
Q2    1   0.6278  0.3348  0.5990  11.00000  0.05    0.13
Q3    1   0.6030  0.4595  0.6792  11.00000  0.05    0.13
Q4    1   0.3822  0.4372  0.6796  11.00000  0.05    0.12
Q5    1   0.5449  0.4140  0.5802  11.00000  0.05    0.12
Q6    1   0.6176  0.5006  0.6194  11.00000  0.05    0.12
;
_shelx_res_checksum                2651
_shelx_hkl_file
;
   0   0   2   74.51    3.80
   0   0   3    0.12    0.37
   0   0  -3    0.03    0.45
   0   0  -4 1600.95   78.31
   0   0  -5   -0.05    0.62
   0   0  -6  260.42   13.31
   0   0  -7    0.14    0.59
   0   0  -8    2.16    0.89
   0   0  -9   -0.20    0.60
   0   0 -10  940.71   47.01
   0   0 -11    0.13    0.70
   0   0 -12  870.34   40.15
   0   0  12  767.42   39.17
   0   0 -12  745.69   39.38
   0   0  12  809.82   39.28
   0   0  13    0.22    0.78
   0   0 -13    0.76    0.91
   0   0  13    0.09    0.62
   0   0 -13    0.34    0.75
   0   0  13    0.09    0.60
   0   0  14 1404.68   70.94
   0   0  14 1409.64   71.06
   0   0 -14 1353.11   71.16
   0   0 -14 1399.57   71.90
   0   0  14 1567.01   70.86
   0   0  15    0.84    0.88
   0   0  15    1.00    0.81
   0   0 -15   -0.13    1.04
   0   0  15    0.62    0.77
   0   0  16   11.27    1.54
   0   0  16   10.89    1.51
   0   0 -16   10.34    1.71
   0   0  17   -0.27    1.08
   0   0  17    0.12    0.84
   0   0  17    0.13    1.01
   0   0 -17   -0.61    1.08
   0   0  18 1667.61   85.38
   0   0  18 1812.12   85.39
   0   0 -18 1691.97   85.48
   0   0  18 1711.38   85.11
   0   0 -19    0.99    1.24
   0   0  19   -0.15    1.35
   0   0  19    0.15    0.96
   0   0  20   35.80    3.11
   0   0  20   34.88    3.21
   0   0 -20   34.35    3.12
   0   0  21   -0.14    0.99
   0   0  21    1.57    1.34
   0   0 -21   -0.48    1.20
   0   0  22  233.55   13.26
   0   0  22  255.49   13.53
   0   0  23    0.75    0.88
   0   0  23    0.42    1.32
   0   0  24    0.88    1.14
   0   0  24   -0.11    0.81
   0   0  25   -0.53    0.67
   0   0  26   -0.19    0.48
   0  -1   0    0.03    0.17
   0   1   0   -0.06    0.22
   0   1   1    0.83    0.33
   0   1   1    0.16    0.31
   0   1  -1    0.10    0.26
   0   1  -1    0.14    0.20
   0   1  -2    0.79    0.35
   0   1   2    0.02    0.35
   0   1   2   -0.02    0.41
   0  -1  -3    0.18    0.56
   0   1  -3   -0.11    0.32
   0   1   3    0.08    0.32
   0  -1   3    0.07    0.42
   0  -1   4   -0.29    0.51
   0   1  -4    0.38    0.51
   0  -1  -4    0.16    0.72
   0   1  -5    0.19    0.54
   0  -1   5    0.38    0.51
   0  -1  -5    0.41    0.53
   0   1  -6    0.06    0.54
   0  -1   6    0.27    0.51
   0  -1  -6    0.87    0.50
   0  -1  -7    2.42    0.56
   0  -1   7    0.12    0.50
   0  -1  -7    3.52    0.94
   0   1  -7   -0.14    0.53
   0  -1  -7   -0.08    0.65
   0  -1  -8    0.81    0.53
   0  -1  -8    0.09    0.74
   0  -1   8   -0.07    0.55
   0   1  -8   -0.08    0.62
   0  -1  -9   -0.22    0.66
   0   1  -9    0.46    0.62
   0  -1  -9    0.32    0.45
   0  -1  -9    1.25    1.02
   0  -1   9    0.31    0.55
   0  -1  10   -0.22    0.70
   0  -1 -10    0.78    0.95
   0   1 -10    0.32    0.57
   0  -1 -10   -0.12    0.68
   0   1  10    0.20    0.50
   0  -1 -10    0.73    0.61
   0  -1 -11    1.53    1.22
   0  -1  11   -0.07    0.52
   0   1  11    0.15    0.53
   0   1 -11    0.36    0.61
   0   1  11    0.59    0.50
   0  -1 -11    2.71    0.94
   0  -1  11    0.24    0.73
   0  -1 -11    0.31    0.58
   0  -1  11    0.15    0.54
   0  -1  12    1.20    0.93
   0   1  12    0.49    0.68
   0  -1  12    0.56    0.60
   0   1 -12   -0.39    0.73
   0   1 -12    1.34    0.80
   0  -1 -12    0.72    0.69
   0  -1 -12    2.81    1.21
   0  -1 -12   -0.16    0.89
   0  -1  12   -0.36    0.81
   0   1  12   -0.08    0.50
   0  -1  13    3.18    1.08
   0   1  13    0.81    0.73
   0   1 -13    0.43    0.87
   0   1 -13    0.30    0.67
   0   1  13    0.28    0.63
   0  -1 -13   -0.36    0.86
   0  -1  13    0.40    0.95
   0  -1 -13    0.35    0.96
   0  -1  14   -0.11    0.79
   0   1  14    0.10    0.65
   0  -1  14   -0.66    0.97
   0   1 -14   -0.16    0.82
   0  -1  14   -0.19    0.96
   0   1  14   -0.30    0.70
   0  -1 -14   -0.13    1.03
   0   1 -14    0.59    0.88
   0  -1  15    0.40    1.07
   0  -1  15    0.97    0.99
   0   1 -15   -0.13    0.94
   0   1  15   -0.11    0.83
   0  -1  15    0.12    1.06
   0   1  15    0.34    0.78
   0  -1 -15    0.70    1.05
   0   1  16   -0.25    0.82
   0   1  16    0.47    0.93
   0  -1  16    0.65    0.96
   0  -1 -16    0.76    1.19
   0   1 -16   -0.42    1.12
   0  -1  16   -0.13    1.17
   0  -1 -17    0.16    1.17
   0  -1  17   -0.70    1.06
   0   1  17    0.25    0.91
   0   1  17    0.80    0.97
   0  -1  17   -0.28    1.25
   0   1 -17    0.45    1.09
   0   1  18    0.13    0.98
   0   1  18    0.86    1.04
   0  -1  18   -0.15    1.49
   0  -1  18   -0.29    1.06
   0  -1 -18    0.50    1.23
   0   1 -18   -0.16    1.17
   0  -1  19    0.94    1.44
   0   1  19    0.14    0.94
   0  -1  19    0.30    0.97
   0   1  19    0.30    0.98
   0   1 -19   -0.82    1.17
   0  -1 -19    1.52    1.36
   0  -1 -20    0.33    1.06
   0  -1  20    0.15    1.05
   0   1  20    0.82    1.12
   0  -1  20    0.16    1.34
   0   1 -20    0.50    1.07
   0   1  20   -0.16    1.33
   0  -1  21   -1.42    1.49
   0  -1  21    0.75    1.07
   0  -1  21   -0.12    0.95
   0   1 -21    0.16    1.02
   0   1  21    2.62    1.58
   0   1  21   -0.14    0.99
   0  -1  22   -0.14    0.94
   0   1  22    0.59    1.28
   0  -1  22   -1.37    0.96
   0  -1  22    0.15    1.40
   0   1  22    0.39    0.90
   0  -1  23   -0.49    0.73
   0   1  23   -0.41    1.25
   0   1  23   -0.23    0.78
   0  -1  23   -0.13    0.91
   0   1  24    0.49    1.13
   0  -1  24   -0.34    0.84
   0   1  24   -0.20    0.77
   0  -1  25    0.09    0.65
   0   1  25   -0.51    0.98
   0   1  25   -0.08    0.58
   0  -1  25    0.63    1.02
   0   1  26    0.76    0.82
   0  -1  26   -0.45    0.51
   0  -1  26    0.50    0.81
   0   1  27    1.10    0.63
   0  -1  27    0.55    0.64
   0  -2   0  190.86    8.96
   0  -2   0  160.73    9.02
   0  -2   1 4851.57  232.83
   0  -2  -1 4718.00  232.83
   0   2   1 4740.31  232.74
   0   2  -1 4797.82  232.83
   0   2  -2 9667.57  472.68
   0   2  -2 9999.00  472.58
   0   2   2 9635.70  472.61
   0   2   2 9520.43  472.68
   0  -2   2 9634.85  472.67
   0  -2  -2 9690.13  472.70
   0   2   3 2438.00  123.34
   0   2  -3 2599.90  123.27
   0  -2   3 2586.29  123.36
   0   2   3 2468.70  123.31
   0   2  -3 2524.34  123.38
   0  -2  -4  178.19    9.33
   0   2   4  178.25    9.27
   0   2  -4  186.49    9.33
   0  -2   4  177.73    9.41
   0   2   5  250.03   12.64
   0  -2  -5  247.43   12.75
   0  -2  -5  235.41   12.69
   0   2  -5  257.29   12.71
   0  -2   5  253.00   12.85
   0  -2  -6  205.52   10.37
   0   2  -6  190.21   10.33
   0  -2   6  198.16   10.50
   0  -2  -6  200.53   10.45
   0   2  -7  130.09    7.12
   0  -2  -7  132.48    7.32
   0  -2   7  128.58    7.26
   0  -2  -7  133.18    7.16
   0   2  -8  566.54   28.32
   0  -2  -8  573.21   28.37
   0  -2  -8  563.96   28.57
   0  -2   8  552.68   28.43
   0  -2   9 3783.25  181.43
   0  -2  -9 3706.98  181.55
   0   2   9 3701.85  181.34
   0  -2  -9 3737.39  181.79
   0   2  -9 3675.23  181.52
   0  -2   9 3646.39  181.60
   0  -2 -10  477.67   23.57
   0  -2  10  447.24   23.16
   0  -2  10  473.22   23.09
   0  -2 -10  467.56   23.61
   0  -2 -10  457.16   23.26
   0   2 -10  455.77   23.18
   0   2 -10  423.12   22.97
   0  -2  10  455.44   23.24
   0  -2 -10  446.90   23.01
   0  -2 -11  280.87   15.14
   0  -2  11  271.89   15.06
   0  -2  11  301.55   14.97
   0   2 -11  280.55   14.88
   0   2 -11  280.72   15.06
   0  -2 -11  282.86   15.45
   0  -2 -11  299.46   15.57
   0  -2  12  983.34   49.20
   0   2 -12  958.67   48.97
   0  -2 -12 1002.03   49.76
   0   2  12  976.93   48.86
   0  -2 -12  950.97   49.58
   0  -2  12 1028.34   49.09
   0   2  13  178.63    9.72
   0  -2  13  186.66    9.93
   0   2 -13  167.35    9.79
   0  -2  14   23.24    2.25
   0   2 -14   17.77    2.06
   0   2  14   20.91    2.00
   0   2  15   13.35    1.66
   0   2 -15    9.99    1.65
   0  -2  15   13.76    1.85
   0  -2  16    4.31    1.36
   0   2 -16    5.07    1.38
   0  -2 -16    5.36    1.57
   0  -2  16    4.53    1.38
   0   2  16    3.31    1.23
   0  -2  17   75.14    4.92
   0   2  17   81.59    5.06
   0  -2  17   68.44    5.10
   0  -2  17   73.39    5.22
   0   2 -17   70.23    5.09
   0  -2 -17   77.82    5.37
   0   2  18   30.73    2.70
   0  -2  18   26.17    2.75
   0   2 -18   25.28    2.73
   0  -2 -18   24.04    2.79
   0  -2  18   24.03    2.69
   0   2  18   28.34    2.62
   0  -2  18   30.73    2.64
   0   2  19   30.34    2.83
   0   2  19   26.74    2.61
   0  -2 -19   28.92    2.93
   0  -2  19   31.18    2.96
   0  -2  19   26.65    2.51
   0   2 -19   27.84    2.83
   0  -2 -20 2961.89  138.64
   0   2 -20 2484.15  138.38
   0   2  20 2908.86  138.33
   0  -2  20 2793.72  138.10
   0  -2  20 2925.40  138.60
   0   2  20 2824.56  138.48
   0   2  21  249.08   12.72
   0  -2  21  214.05   12.57
   0   2  21  238.47   12.49
   0   2  21  236.35   12.75
   0  -2  21  225.62   12.24
   0   2 -21  199.41   12.48
   0   2  22    1.69    0.98
   0  -2  22    3.04    1.02
   0   2  22    3.25    1.44
   0  -2  22    3.87    1.28
   0   2  22    3.16    1.12
   0   2  23   69.16    4.81
   0   2  23   85.26    5.30
   0  -2  23   76.53    5.57
   0  -2  23   85.29    5.17
   0   2  24    6.28    1.36
   0  -2  24    6.81    1.24
   0   2  24    5.68    1.02
   0  -2  24    4.89    1.34
   0  -2  25    0.60    0.61
   0  -2  25    0.13    0.78
   0   2  25    0.37    0.88
   0  -2  26   14.50    1.61
   0   2  26   20.16    1.62
   0  -2  26   15.08    1.35
   0   2  26   19.01    1.76
   0  -3   0    0.18    0.34
   0  -3   0   -0.06    0.47
   0   3   1    0.35    0.58
   0  -3  -1   -0.07    0.46
   0  -3  -1    0.76    0.42
   0  -3   1    0.31    0.44
   0   3  -1    0.20    0.52
   0   3   2    0.58    0.55
   0  -3  -2   -0.07    0.45
   0   3   2    1.49    0.63
   0   3  -2    1.06    0.50
   0  -3   2    0.06    0.49
   0  -3  -2    0.05    0.34
   0   3  -3    0.14    0.41
   0   3   3    0.48    0.66
   0  -3   3    0.71    0.47
   0   3   3    0.40    0.42
   0   3  -3    0.46    0.38
   0  -3  -4    0.08    0.49
   0   3   4    0.20    0.42
   0  -3   4    0.34    0.63
   0   3  -4    0.36    0.48
   0  -3   4    0.82    0.53
   0   3  -4    0.33    0.36
   0  -3   5    0.46    0.72
   0   3   5    0.34    0.45
   0   3  -5    0.63    0.46
   0   3  -5    0.24    0.39
   0   3  -6    0.79    0.45
   0  -3   6    0.72    0.77
   0   3  -6    0.08    0.49
   0   3  -7    0.37    0.53
   0   3   7    0.16    0.49
   0   3   7    0.14    0.49
   0  -3   7    0.22    0.62
   0  -3   8   -0.19    0.89
   0  -3   8    0.38    0.70
   0  -3   8   -0.12    0.61
   0   3   8    0.83    0.55
   0  -3  -8    0.11    0.86
   0   3   8    0.17    0.55
   0   3  -8    0.18    0.67
   0   3  -8    0.60    0.59
   0  -3  -9   -0.09    0.62
   0   3  -9    0.45    0.52
   0   3   9    0.57    0.58
   0  -3   9   -0.10    0.88
   0  -3   9   -0.42    0.67
   0   3  -9    0.30    0.78
   0  -3  -9   -0.50    0.80
   0   3   9    0.28    0.62
   0  -3   9    0.88    0.73
   0   3 -10    0.62    0.60
   0  -3 -10    0.88    0.78
   0  -3  10    0.67    0.79
   0  -3 -10   -0.57    0.86
   0  -3  10    0.27    0.71
   0   3  10    0.09    0.69
   0  -3  10    0.32    0.85
   0   3 -10    0.21    0.81
   0   3  10    0.50    0.68
   0   3 -11    0.81    0.83
   0  -3  11    0.24    0.80
   0   3  11   -0.21    0.76
   0  -3  11   -0.42    0.67
   0   3  11    0.47    0.73
   0  -3 -11    0.11    0.82
   0  -3  11    0.67    0.90
   0  -3  12   -0.81    0.97
   0  -3  12    0.90    0.93
   0   3  12    0.10    0.76
   0   3 -12    1.01    0.91
   0  -3 -12    1.95    0.93
   0   3 -13    0.95    0.98
   0   3  13   -0.12    0.84
   0  -3  13    0.36    0.93
   0  -3  13    0.14    0.90
   0   3 -14    0.58    1.22
   0   3  14    0.75    1.01
   0  -3  14    0.44    1.16
   0  -3  14    0.13    0.98
   0   3 -15    0.31    1.10
   0  -3  15   -0.62    1.12
   0  -3  15    0.65    1.08
   0   3  15   -0.40    1.03
   0  -3  16    0.40    1.02
   0   3  16    0.14    1.06
   0   3 -16   -0.16    1.10
   0  -3  16    1.30    1.25
   0   3 -17    0.17    1.14
   0  -3  17    0.13    0.95
   0   3  17    1.00    1.14
   0  -3 -17   -0.18    1.21
   0  -3  17    1.00    1.17
   0  -3  18    0.65    1.02
   0   3  18    0.72    1.06
   0  -3 -18   -0.90    1.20
   0  -3  18    0.51    1.12
   0   3 -18    0.35    1.26
   0  -3  19    1.34    1.35
   0   3  19    0.86    1.14
   0  -3  19    0.13    0.92
   0  -3 -19   -0.35    1.27
   0   3 -19   -0.17    1.22
   0  -3 -20    0.48    1.04
   0   3 -20    0.33    1.20
   0  -3  20    0.81    0.92
   0  -3  20    0.65    1.17
   0   3  20   -0.42    1.03
   0   3  21    0.90    1.00
   0   3 -21   -0.15    1.05
   0  -3  21    0.60    1.06
   0  -3  21    1.16    1.12
   0  -3  22    1.09    0.99
   0   3  22    0.92    0.90
   0  -3  22    0.87    0.99
   0   3  22    0.52    1.26
   0   3  23   -0.09    0.66
   0   3  23    0.91    1.16
   0  -3  23    0.71    0.90
   0  -3  23   -0.15    0.91
   0  -3  24    0.58    0.78
   0  -3  24    0.37    0.83
   0   3  24   -0.39    0.97
   0  -3  25   -0.07    0.59
   0   3  25    0.46    0.79
   0  -3  25    0.55    0.55
   0   3  25    0.37    0.58
   0   3  26    0.90    0.51
   0   4   0 4198.35  199.71
   0  -4   0 3960.44  199.89
   0   4   0 4051.03  200.10
   0  -4   0 4175.82  199.98
   0   4   0 4032.33  199.96
   0  -4   1  319.97   16.14
   0   4   1  320.46   15.91
   0   4   1  312.29   16.30
   0  -4   1  302.61   16.08
   0   4   1  313.77   16.14
   0   4  -1  310.86   15.86
   0  -4  -1  315.32   16.16
   0   4   1  316.04   16.14
   0  -4  -1  293.29   16.03
   0  -4  -2  283.46   14.65
   0  -4  -2  263.54   14.80
   0   4   2  302.95   14.71
   0   4   2  288.90   15.10
   0  -4  -2  295.78   14.98
   0  -4   2  264.68   14.83
   0  -4   2  297.09   14.93
   0   4   2  290.33   14.95
   0   4   2  294.86   14.93
   0   4  -3   23.28    1.93
   0   4   3   24.31    1.90
   0  -4   3   21.27    1.89
   0  -4  -3   15.32    1.67
   0  -4  -3   23.00    1.74
   0  -4   3   20.72    1.83
   0  -4  -3   22.54    1.90
   0   4  -3   21.14    1.89
   0   4   4  172.53    9.50
   0  -4   4  176.37    9.56
   0   4  -4  178.52    9.62
   0  -4   4  174.63    9.58
   0  -4   4  169.93    9.76
   0  -4  -4  189.72    9.47
   0  -4  -4  177.86    9.63
   0   4  -4  171.46    9.55
   0  -4  -4  171.27    9.50
   0  -4   5   66.87    4.41
   0   4  -5   68.35    4.22
   0   4  -5   62.82    4.13
   0   4   5   61.80    4.03
   0   4   5   63.84    4.10
   0  -4   5   62.48    4.15
   0  -4  -5   67.41    4.11
   0  -4  -5   64.71    4.19
   0   4  -6  522.46   27.10
   0  -4  -6  572.99   27.08
   0   4   6  521.16   27.05
   0  -4   6  535.11   27.45
   0   4   6  519.67   26.99
   0   4  -6  546.00   26.87
   0  -4  -6  528.57   27.19
   0  -4  -6  528.53   27.02
   0   4  -6  525.58   27.14
   0   4   7   97.72    5.89
   0  -4   7  114.18    6.59
   0   4   7  106.35    6.11
   0   4   7   96.05    5.86
   0   4  -7  104.69    6.16
   0  -4  -7   97.26    6.14
   0   4  -7  106.65    6.20
   0  -4  -7  106.28    6.08
   0   4  -7  100.78    5.88
   0  -4  -8 1172.75   61.38
   0   4   8 1242.36   61.06
   0  -4  -8 1206.59   60.99
   0   4  -8 1270.16   61.33
   0  -4   8 1238.57   61.71
   0   4   8 1293.30   61.29
   0   4  -8 1189.97   61.02
   0  -4  -8 1270.26   61.24
   0   4   9  350.06   18.44
   0   4  -9  356.22   18.73
   0  -4  -9  361.82   18.47
   0   4   9  360.25   18.65
   0   4  10  343.73   18.00
   0  -4  10  346.76   18.08
   0  -4 -10  349.95   17.86
   0   4  10  329.11   17.76
   0  -4 -11  698.67   35.08
   0   4  11  696.90   35.01
   0  -4  11  690.22   35.37
   0   4 -11  698.10   35.32
   0  -4  11  676.38   35.22
   0   4  11  702.19   35.23
   0   4  12  196.04   10.74
   0   4 -12  188.23   11.03
   0  -4  12  195.71   11.13
   0  -4  12  187.12   10.92
   0   4  12  205.11   10.98
   0  -4 -12  196.35   10.86
   0  -4  13   57.17    4.30
   0   4  13   59.36    4.04
   0  -4  13   54.88    4.16
   0   4 -13   56.20    4.29
   0  -4  14    5.53    1.59
   0   4 -14    7.04    1.65
   0   4  14    2.68    1.09
   0  -4  14    8.00    1.51
   0   4  14    5.42    1.31
   0  -4  14    8.52    1.61
   0   4 -15   35.64    3.37
   0   4  15   35.12    3.08
   0  -4  15   35.35    3.25
   0   4  15   37.51    3.16
   0  -4  15   38.74    3.15
   0  -4  15   38.64    3.42
   0   4  16   89.82    5.75
   0  -4  16   88.92    6.04
   0   4 -16   77.72    5.87
   0  -4  16   92.57    6.09
   0   4  16   91.32    5.81
   0  -4  16   86.15    5.60
   0  -4  17  285.99   16.48
   0  -4  17  294.50   16.55
   0   4  17  312.25   16.33
   0   4 -17  286.14   16.45
   0   4  17  325.11   16.32
   0  -4  18  125.10    8.16
   0  -4 -18  136.81    8.23
   0   4  18  140.77    8.04
   0   4 -18  120.97    8.08
   0  -4  18  139.14    8.25
   0   4  19  208.80   11.12
   0  -4  19  168.35   11.11
   0  -4  19  219.16   11.46
   0   4 -19  183.72   11.19
   0  -4 -19  205.61   11.28
   0   4  20    0.39    1.02
   0   4 -20    2.00    1.21
   0  -4  20    2.09    0.98
   0  -4  20    0.92    1.07
   0   4  21  297.05   14.30
   0   4 -21  259.30   14.26
   0  -4  21  283.96   14.49
   0  -4  22  888.24   44.81
   0   4  22  899.58   44.63
   0   4  23  265.72   13.99
   0  -4  23  263.30   14.17
   0   4  23  280.94   14.18
   0  -4  24    1.17    0.65
   0   4  24    1.04    0.76
   0   4  25   78.25    4.36
   0   5   0   -0.13    0.54
   0  -5   0    0.70    0.90
   0   5   0    2.18    1.53
   0  -5   0    0.85    0.62
   0   5   0   -0.12    0.87
   0  -5   0    0.11    0.69
   0   5  -1    0.94    1.35
   0   5   1    1.25    1.07
   0  -5  -1    0.12    0.49
   0  -5  -1    0.22    0.76
   0   5   1    0.55    1.35
   0  -5  -1    0.69    0.81
   0  -5   1    0.61    0.63
   0  -5   1    0.71    0.80
   0  -5   1    0.60    0.90
   0   5   1    0.25    0.64
   0  -5  -2   -0.11    0.67
   0  -5  -2    0.13    0.51
   0   5  -2    0.67    1.33
   0   5   2    0.37    0.53
   0  -5  -2    0.23    0.79
   0  -5   2   -0.49    0.91
   0  -5   2    0.73    0.84
   0  -5  -3    0.47    0.83
   0  -5  -3    0.55    0.74
   0   5  -3   -0.26    1.26
   0  -5   3    1.13    0.90
   0   5  -4    1.43    1.01
   0  -5   4    0.39    1.00
   0  -5  -4    0.12    0.82
   0  -5  -4    2.00    0.82
   0   5   4    0.12    0.84
   0   5  -4    1.05    1.36
   0  -5  -5    0.11    0.79
   0  -5   5    0.27    0.96
   0   5  -5    1.04    1.31
   0  -5  -5    0.24    0.90
   0   5  -5   -0.13    1.01
   0   5   5    0.76    0.91
   0  -5  -6    0.71    0.81
   0   5  -6   -0.28    1.12
   0   5   6    0.39    0.87
   0  -5  -6    0.87    1.03
   0  -5   6    0.14    0.98
   0   5  -6    0.51    1.18
   0  -5   7    0.44    1.11
   0  -5  -7    0.25    0.91
   0   5   7    0.69    0.91
   0   5   7    0.35    0.76
   0   5  -7    1.15    1.27
   0   5   7   -0.13    0.95
   0  -5  -8    0.31    0.66
   0   5  -8   -1.05    1.16
   0   5   8    0.12    0.98
   0   5   8   -0.14    0.96
   0  -5  -8    0.40    0.99
   0   5  -9   -0.16    1.13
   0  -5  -9   -0.78    0.86
   0   5   9    0.43    1.00
   0   5   9    1.84    1.09
   0   5  10   -0.25    1.04
   0   5 -10   -0.49    1.27
   0   5  10    1.32    1.02
   0  -5 -10    0.12    0.79
   0   5  11    0.66    1.04
   0  -5 -11   -0.38    0.89
   0   5  11    0.15    1.06
   0   5 -11    0.34    1.32
   0   5 -12   -0.71    1.27
   0  -5 -12    0.13    0.98
   0   5  12   -0.31    1.08
   0   5  12    0.41    0.99
   0  -5  13    0.18    1.37
   0   5 -13   -0.55    1.27
   0   5  13    1.26    1.05
   0   5 -14   -0.74    1.33
   0   5  14   -0.29    0.89
   0  -5  14    0.91    1.44
   0  -5  15   -0.36    1.34
   0   5  15   -0.73    1.01
   0   5 -15    0.93    1.27
   0   5  15    0.62    1.24
   0  -5  16    0.36    1.23
   0   5  16    0.88    1.22
   0   5  16    0.46    1.21
   0   5 -16    2.92    1.57
   0   5  17   -0.15    1.14
   0   5 -17    0.18    1.23
   0  -5  17   -1.04    1.26
   0   5  17    0.43    1.09
   0   5  18    0.55    1.03
   0  -5  18    0.49    1.20
   0   5 -18   -0.66    1.18
   0   5  18    0.56    1.04
   0   5  19   -0.51    0.98
   0  -5  19    0.30    1.16
   0   5 -19   -0.30    1.07
   0  -5 -19   -0.26    0.96
   0   5  19   -0.13    1.01
   0  -5  20    0.27    0.98
   0   5 -20   -0.39    0.99
   0   5  20   -0.24    0.93
   0   5  20    0.11    0.92
   0  -5  21   -0.58    0.84
   0   5  21   -0.21    0.81
   0   5  21    0.39    0.86
   0   5  22   -0.39    0.64
   0   5  22    0.27    0.71
   0  -5  22    1.54    0.83
   0  -5  23    0.67    0.60
   0   5  23    0.39    0.49
   0   5  23   -0.26    0.68
   0  -6   0    1.36    1.18
   0  -6   0    1.59    0.98
   0  -6   1  153.76    8.85
   0  -6  -1  146.30    8.70
   0  -6   1  148.15    8.86
   0  -6  -1  150.43    8.85
   0  -6  -2  738.57   37.48
   0  -6   2  726.01   37.69
   0  -6   2  751.69   37.71
   0  -6  -2  743.15   37.62
   0   6   3  600.36   30.88
   0  -6  -3  595.44   30.71
   0  -6   3  615.72   31.04
   0  -6  -3  593.17   30.86
   0  -6   3  604.66   31.01
   0  -6  -4  266.77   14.47
   0  -6   4  251.78   14.55
   0  -6   4  277.89   14.74
   0   6  -4  261.94   14.64
   0   6   4  266.96   14.52
   0  -6  -4  263.48   14.29
   0   6   5  128.08    8.03
   0  -6  -5  137.20    7.89
   0  -6   5  134.30    8.27
   0  -6   5  130.96    8.19
   0   6  -5  138.74    8.26
   0  -6  -5  128.86    7.96
   0   6   6   42.27    3.30
   0   6  -6   41.67    3.74
   0  -6   6   39.55    3.62
   0   6   6   43.00    3.50
   0  -6  -6   39.60    3.39
   0  -6  -7    0.15    1.17
   0  -6   7   -0.18    1.47
   0   6  -7    0.36    1.28
   0   6   7    0.14    1.06
   0   6   7   -0.28    0.81
   0   6   7    3.84    1.37
   0  -6  -7    0.22    0.78
   0  -6  -8  593.54   30.33
   0  -6   8  618.34   30.72
   0   6   8  601.23   30.15
   0   6  -8  596.31   30.60
   0  -6  -8  548.50   29.79
   0   6   8  599.06   30.43
   0  -6  -9  274.70   15.70
   0   6   9  305.86   16.33
   0   6  -9  307.92   16.54
   0  -6   9  303.63   16.56
   0   6   9  314.66   16.11
   0  -6 -10  157.56    9.57
   0   6  10  184.86   10.24
   0   6 -10  172.55   10.36
   0   6  10  184.22    9.99
   0   6 -11  418.28   23.62
   0   6  11  448.88   23.25
   0   6  11  468.05   23.51
   0   6  12  467.85   24.99
   0   6 -12  461.37   25.18
   0   6  12  497.06   24.79
   0   6 -13  146.52    9.66
   0   6  13  175.23    9.47
   0   6  14  215.34   11.59
   0   6 -14  194.76   11.85
   0   6 -15   49.81    4.25
   0   6  15   52.32    3.96
   0  -6  15   64.93    4.54
   0   6  15   51.76    4.05
   0   6  16   28.21    2.58
   0  -6  16   23.87    2.70
   0   6  16   23.97    2.40
   0   6 -17   11.60    1.80
   0  -6  17   10.86    1.83
   0   6  17   10.92    1.58
   0   6  17   10.95    1.67
   0  -6  18   14.06    1.92
   0   6 -18   13.92    1.89
   0  -6 -18   13.43    1.70
   0   6  18   15.63    1.83
   0   6  18   15.68    1.81
   0   6  19    1.33    0.87
   0  -6  19    1.09    0.95
   0   6  19    2.14    0.87
   0   6 -19    1.48    0.93
   0   6  20    3.90    0.93
   0  -6  20    5.12    1.08
   0   6  20    3.41    0.91
   0   6  21    0.73    0.58
   0  -6  21    0.83    0.69
   0   6  21    0.27    0.57
   0  -6  22   34.96    2.28
   0   6  22   38.49    2.21
   0  -7   0    0.33    1.08
   0  -7   0   -0.36    1.30
   0  -7  -1    0.16    0.93
   0  -7   1   -1.09    1.29
   0  -7   1   -0.17    0.97
   0  -7  -1    0.35    1.28
   0  -7  -2   -0.77    1.10
   0   7   2   -0.35    1.11
   0  -7   2    0.17    1.03
   0  -7   2   -0.37    1.27
   0  -7  -2    1.40    1.31
   0  -7  -3    0.60    0.94
   0  -7   3   -0.19    1.36
   0  -7  -3   -0.17    1.15
   0  -7   3   -0.18    1.05
   0   7   3   -0.18    1.20
   0   7   4    0.35    1.18
   0   7   4   -0.58    1.02
   0  -7  -4    0.29    0.94
   0  -7   4   -0.19    1.35
   0  -7  -4    0.34    1.18
   0  -7   4    0.37    1.07
   0  -7   5    0.39    1.35
   0   7  -5    1.38    1.54
   0   7   5    0.17    1.10
   0   7   5    0.58    0.98
   0  -7   5    0.19    1.02
   0  -7  -5    0.34    1.12
   0  -7   6    0.19    1.20
   0  -7   6    0.20    1.34
   0  -7  -6   -0.17    1.11
   0   7   6    0.52    1.10
   0   7  -6    0.20    1.66
   0   7   6   -0.15    0.77
   0   7   6   -0.15    1.12
   0   7   7    0.14    1.00
   0   7  -7    0.80    1.49
   0  -7   7    1.18    1.55
   0  -7  -7    0.99    1.10
   0  -7   7   -0.78    1.27
   0   7   7    0.86    1.19
   0  -7   8    0.39    1.20
   0   7   8    0.86    1.11
   0   7  -8    1.39    1.49
   0  -7   8    0.39    1.42
   0   7   8    0.85    1.19
   0   7   9   -0.17    1.13
   0  -7   9    0.19    1.43
   0   7   9    0.14    1.02
   0   7  -9    0.99    1.46
   0  -7   9    0.58    1.14
   0  -7  10    0.19    1.16
   0   7  10    0.14    1.04
   0   7 -10    1.37    1.50
   0   7  10   -0.97    1.19
   0  -7  10   -0.19    1.37
   0  -7  11    1.86    1.61
   0   7 -11    0.57    1.39
   0  -7  11    0.37    1.26
   0   7  11    1.78    0.96
   0   7  11    0.63    1.16
   0   7  12    1.59    0.99
   0   7 -12    0.37    1.39
   0   7  12   -1.19    1.20
   0   7 -13    0.18    1.30
   0   7  13    0.89    1.02
   0   7 -14    0.82    1.29
   0   7  14    0.60    0.88
   0   7  14    1.50    1.19
   0   7 -15    1.35    1.24
   0   7  15    0.62    1.03
   0   7  15    0.34    0.77
   0  -7  16    0.13    0.92
   0   7  16   -0.10    0.72
   0   7 -16    0.93    1.01
   0   7  16   -0.33    0.90
   0   7 -17   -1.01    0.96
   0   7  17    0.68    0.87
   0  -7  17   -0.91    0.89
   0   7  17    0.73    0.75
   0  -7  17   -0.46    0.92
   0  -7  18   -0.86    0.74
   0   7  18    0.41    0.69
   0  -7  18   -0.29    0.79
   0   7  18   -0.31    0.62
   0   7  19   -0.66    0.62
   0  -7  19    0.08    0.63
   0  -7  19    0.15    0.58
   0   7  19    0.45    0.51
   0   7  20    0.15    0.35
   0  -7  20   -0.06    0.45
   0   8   0   20.84    2.45
   0  -8   0   19.83    2.50
   0  -8  -1   29.19    2.85
   0   8  -1   21.94    2.63
   0   8   1   25.22    2.78
   0  -8   1   27.49    2.89
   0  -8   1   23.01    2.43
   0   8   2   46.63    3.93
   0  -8  -2   46.19    3.90
   0  -8   2   52.89    4.17
   0  -8   2   50.14    3.80
   0   8   2   46.07    3.59
   0   8   3   28.83    2.91
   0  -8   3   30.77    3.12
   0  -8  -3   32.03    3.02
   0  -8   3   29.33    2.85
   0   8   3   29.70    2.69
   0   8   4   38.64    3.22
   0   8   4   38.95    3.48
   0  -8  -4   36.35    3.40
   0  -8   4   42.42    3.47
   0  -8   4   48.88    3.87
   0   8   4   41.18    3.27
   0   8   5   31.17    2.75
   0   8   5   30.85    2.81
   0  -8   5   39.20    3.45
   0  -8   5   33.45    3.03
   0  -8  -5   35.64    3.16
   0   8   5   32.05    3.04
   0   8   6  829.87   42.05
   0  -8   6  890.67   42.40
   0  -8  -6  854.03   42.06
   0  -8   6  812.81   42.04
   0   8   6  782.15   41.66
   0   8   7  660.99   33.80
   0  -8   7  653.64   33.82
   0   8   7  652.80   33.48
   0  -8   7  678.82   34.10
   0   8   8   74.20    5.02
   0  -8   8   74.85    5.25
   0  -8   8   82.99    5.60
   0   8   8   84.13    5.40
   0  -8   9  469.53   25.08
   0   8   9  459.84   24.77
   0   8   9  498.35   25.12
   0  -8   9  520.97   25.42
   0  -8  10  324.28   16.51
   0   8  10  304.72   16.21
   0   8  10  303.03   15.98
   0  -8  10  285.93   16.15
   0  -8  11   -0.13    0.87
   0   8  11    2.94    0.99
   0  -8  11    1.02    1.15
   0   8  12   64.86    4.37
   0  -8  12   78.40    4.88
   0  -8  12   71.48    4.62
   0   8  13    1.43    0.77
   0  -8  13    1.38    0.81
   0  -8  13    2.56    1.13
   0  -8  14   -0.36    0.67
   0   8  14   -0.32    0.66
   0  -8  15    6.29    0.98
   0   8  15    8.52    1.02
   0   8  15    9.62    1.22
   0   8  16   55.44    3.36
   0   8  16   58.87    3.49
   0   8  17    5.93    0.78
   0   9   0   -0.41    0.96
   0  -9   0   -0.28    1.05
   0   9   0   -0.09    0.67
   0  -9  -1    0.42    1.06
   0   9   1    0.46    0.67
   0   9   1    0.53    0.91
   0   9  -1    0.46    0.67
   0   9  -1   -0.14    0.98
   0   9   1    0.12    0.71
   0  -9   1    0.71    1.11
   0   9   2    0.27    0.68
   0  -9  -2   -0.27    1.00
   0   9  -2    0.36    0.65
   0  -9   2   -0.85    1.07
   0   9  -2    0.14    0.93
   0   9   2    0.76    0.77
   0   9   2    0.65    0.92
   0   9   3    0.63    0.97
   0  -9   3    0.42    1.12
   0  -9  -3    1.05    1.06
   0   9  -3    0.27    0.92
   0   9  -3    0.09    0.60
   0   9   3   -0.45    0.65
   0   9   4    0.18    0.70
   0  -9   4   -0.28    1.09
   0   9  -4    0.08    0.62
   0   9  -4    0.40    0.84
   0   9   4   -0.25    0.81
   0   9   5    0.71    0.85
   0   9  -5    1.04    0.99
   0  -9   5    1.34    1.09
   0   9   5    0.77    0.70
   0   9  -6   -0.38    0.84
   0   9   6    0.33    0.60
   0   9   6    0.11    0.76
   0  -9   6   -0.26    1.01
   0   9   7   -0.08    0.56
   0  -9   7   -0.12    0.89
   0   9  -7    0.12    0.83
   0   9   7    0.21    0.77
   0   9   8    0.51    0.58
   0   9   8    0.68    0.71
   0  -9   8    0.11    0.88
   0   9   9   -0.07    0.51
   0  -9   9    0.63    0.83
   0   9  10    0.55    0.51
   0  -9  10   -0.10    0.78
   0   9  10    1.11    0.77
   0   9  11   -0.08    0.62
   0  -9  11   -0.51    0.72
   0   9  11    0.32    0.42
   0  -9  12   -0.07    0.56
   0   9 -13    0.56    0.49
   0  -9  13    0.24    0.45
   0  10   0  180.90    9.56
   0  10  -1    3.43    0.74
   0  10   1    3.89    0.78
   0  10  -2   16.71    1.45
   0 -10   2   16.17    1.42
   0  10   2   16.68    1.44
   0 -10   3   27.27    1.97
   0  10  -3   29.22    2.06
   0  10   3   27.59    1.97
   0  10  -4  150.39    7.77
   0  10   4  150.55    7.68
   0 -10   4  134.63    7.62
   0  10   5   77.66    4.42
   0  10  -5   82.62    4.56
   0  10  -6    3.14    0.63
   1   0   0   -0.06    0.28
  -1   0   0   -0.08    0.30
   1   0   0   -0.05    0.17
   1   0   0    0.39    0.29
  -1   0  -1    0.01    0.22
   1   0  -1    0.03    0.35
   1   0  -1    0.09    0.37
  -1   0  -1   -0.12    0.30
  -1   0  -1    0.56    0.20
  -1   0   1    0.28    0.21
  -1   0   1    0.26    0.38
  -1   0  -2   43.42    2.23
  -1   0   2   40.51    2.42
  -1   0   2   38.97    2.41
   1   0  -2   40.75    2.24
   1   0  -2   45.23    2.50
   1   0  -3    0.20    0.48
  -1   0   3   -0.09    0.56
   1   0  -3    0.37    0.30
  -1   0  -3    0.21    0.32
  -1   0   3    0.24    0.60
   1   0  -4  797.72   37.60
   1   0  -4  726.38   37.39
  -1   0  -4  740.55   37.08
   1   0  -4  800.19   37.28
  -1   0   4  766.72   37.52
   1   0  -5    0.26    0.76
  -1   0  -5    0.07    0.29
   1   0  -5    0.36    0.39
  -1   0   5    0.12    0.74
  -1   0  -6   97.18    5.31
   1   0  -6  109.03    5.70
   1   0  -6  104.43    5.49
   1   0  -7   -0.23    0.80
  -1   0  -7    0.34    0.36
   1   0  -7    0.47    0.42
   1   0  -8    0.21    0.46
   1   0  -8    0.98    0.83
  -1   0  -8   -0.05    0.43
   1   0  -9    0.16    0.49
  -1   0  -9   -0.26    0.51
   1   0  -9    0.31    0.87
  -1   0 -10  401.16   20.25
   1   0 -10  389.68   20.49
   1   0 -10  378.25   20.67
   1   0  10  397.59   20.15
   1   0 -10  414.73   21.07
   1   0 -10  395.72   20.37
   1   0  10  412.17   20.24
  -1   0 -11    0.09    0.53
   1   0 -11    1.26    1.11
   1   0 -11    0.74    0.65
   1   0  11   -0.37    0.69
  -1   0  11   -0.07    0.44
   1   0 -11    0.12    0.90
   1   0  11    0.42    0.68
   1   0 -11   -0.35    1.01
   1   0  11    0.75    0.65
   1   0  11   -0.34    0.61
  -1   0 -12  298.85   16.46
   1   0 -12  314.99   16.80
   1   0 -12  287.01   16.96
   1   0 -12  321.80   16.83
   1   0  12  331.35   16.43
   1   0  12  316.52   16.43
   1   0 -12  291.74   16.59
   1   0  12  323.30   16.43
   1   0 -12  333.00   17.55
   1   0  12  329.05   16.33
  -1   0  12  328.03   16.26
   1   0  13    0.92    0.72
   1   0  13    0.52    0.79
   1   0  13    0.70    0.92
   1   0  13    0.90    0.81
   1   0  13    0.77    0.58
  -1   0  13    0.09    0.56
   1   0 -13    0.28    1.16
   1   0  14 1384.06   71.23
   1   0  14 1439.12   71.05
  -1   0  14 1480.38   71.20
  -1   0  14 1436.57   71.05
   1   0  14 1395.39   71.22
   1   0 -14 1451.52   71.70
   1   0  14 1476.99   71.07
  -1   0  15   -0.35    1.01
  -1   0  15    0.63    0.70
   1   0 -15   -0.17    1.21
   1   0  15    0.10    0.63
   1   0  15    0.12    0.96
   1   0  15    1.00    1.14
  -1   0  16   55.23    3.81
  -1   0  16   53.94    3.95
   1   0  16   57.31    4.06
   1   0  16   55.09    3.81
   1   0 -16   51.09    4.36
   1   0  16   57.88    3.80
  -1   0  17    0.27    1.18
   1   0  17    0.69    0.83
   1   0  17   -0.42    1.17
   1   0 -17   -0.56    1.59
   1   0  17    0.99    1.44
   1   0  17   -0.22    1.19
  -1   0  17   -0.49    0.78
   1   0  18 1306.51   66.78
   1   0  18 1366.82   67.24
  -1   0  18 1388.30   67.16
   1   0  18 1300.85   66.85
   1   0 -18 1422.91   67.82
   1   0  19   -0.12    0.82
  -1   0  19    0.29    1.20
   1   0  19    0.93    1.44
   1   0  19    1.35    1.26
   1   0 -19   -0.40    1.50
   1   0  20   22.57    2.20
   1   0 -20   29.42    3.11
   1   0  20   22.81    2.30
  -1   0  20   28.07    2.89
  -1   0  20   22.89    2.50
   1   0  20   26.54    2.82
   1   0  21    1.11    1.10
  -1   0  21   -0.64    1.24
   1   0  21    1.09    1.61
   1   0 -21   -0.94    1.51
   1   0  21   -0.34    0.80
  -1   0  21    0.14    1.16
   1   0  22  389.03   19.43
  -1   0  22  336.95   19.03
   1   0 -22  363.94   19.60
  -1   0  22  374.08   19.38
   1   0  23   -0.41    1.25
  -1   0  23   -0.14    0.99
   1   0  23    1.26    1.32
   1   0 -23   -0.31    1.16
   1   0 -24   12.74    1.80
   1   0  24   16.03    1.82
   1   0  24   14.83    2.28
  -1   0  24   17.75    1.90
   1   0  24   16.52    1.99
   1   0  25    0.26    0.78
  -1   0  25   -0.10    0.81
   1   0  25   -0.16    0.95
   1   0 -25    0.28    0.80
  -1   0  26    2.04    0.74
   1   0  26    1.62    0.89
   1   0  26    1.65    0.63
   1   0  27    0.09    0.55
  -1   0  27    0.26    0.54
   1  -1   0 9080.59  469.26
  -1  -1   0 9856.39  469.20
   1  -1   0 9853.17  469.14
  -1  -1  -1 2137.01  104.75
  -1   1   1 2141.82  104.95
  -1   1  -1 2160.72  104.95
  -1  -1  -1 2182.34  104.67
   1   1  -1 2079.65  104.69
   1  -1   1 2184.38  104.93
  -1  -1   1 2191.30  105.07
   1  -1  -1 2157.29  105.07
   1  -1  -1 2181.68  104.94
   1   1  -1 2162.07  104.70
  -1  -1   1 2143.32  104.71
  -1   1   2 2124.66  103.46
  -1  -1   2 1961.15  103.60
  -1   1  -2 2104.82  103.46
   1  -1   2 2173.74  103.43
   1   1  -2 2136.68  103.24
  -1  -1  -2 2124.91  103.24
   1   1  -3 4010.63  195.67
  -1   1  -3 3995.23  195.80
   1  -1   3 4013.41  195.54
  -1  -1  -3 4082.29  195.62
   1  -1  -3 4034.59  196.03
  -1  -1   3 3990.43  196.04
   1   1  -3 3969.68  195.94
  -1   1   3 3960.61  195.79
  -1   1  -4   13.32    1.16
  -1  -1  -4   13.22    1.00
   1  -1  -4   13.47    1.39
   1  -1  -4   14.59    1.19
   1   1  -4   13.76    1.13
  -1  -1   4   12.41    1.39
   1  -1   4   14.27    0.91
  -1  -1  -5  606.90   30.51
  -1   1  -5  631.68   30.68
   1  -1  -5  619.11   30.70
   1  -1   5  631.34   30.36
   1   1  -5  593.25   30.63
   1  -1  -5  624.54   31.01
   1   1  -6  206.26   10.36
   1  -1  -6  195.54   10.38
  -1  -1  -6  199.47   10.23
   1  -1  -6  193.97   10.53
  -1   1  -6  204.87   10.37
   1  -1  -7 1275.66   10.90
  -1  -1  -7 1299.57    8.70
   1  -1  -7 1293.39    9.81
  -1   1  -7 1279.07    9.45
   1  -1  -8   64.06    3.80
  -1   1  -8   57.54    3.69
   1  -1  -8   65.58    4.06
  -1  -1  -8   56.62    3.66
   1   1  -8   58.77    3.82
  -1  -1   8   58.99    3.93
  -1  -1  -8   65.67    3.67
   1   1  -9    9.73    1.49
   1  -1  -9    8.80    1.40
  -1  -1   9   11.64    1.42
  -1   1  -9    9.92    1.20
  -1  -1  -9   10.35    1.12
   1  -1  -9   10.35    1.25
   1   1  -9   10.37    1.39
   1   1   9   10.02    1.13
  -1  -1  -9   11.54    1.24
   1   1 -10   96.45    6.11
   1   1  10  105.21    5.78
  -1   1  10  108.86    5.73
   1   1 -10   95.83    6.00
   1  -1  10  116.92    5.89
  -1  -1  10  101.68    6.19
   1  -1  10   94.48    5.75
  -1  -1 -10  104.78    5.95
   1  -1 -10  103.12    6.36
  -1  -1 -10  111.12    6.07
   1   1 -10  101.88    6.39
   1  -1 -10  104.95    6.64
  -1   1 -10   98.77    5.97
   1   1  10   99.89    5.88
   1  -1  10  100.57    5.84
   1   1  10  100.62    5.79
   1  -1 -10  106.14    6.10
   1  -1 -11 1178.21   55.62
   1  -1 -11 1091.28   55.10
  -1  -1  11 1062.00   54.21
   1  -1 -11 1088.59   54.77
   1   1 -11 1023.38   54.83
   1   1 -11 1049.33   54.67
   1   1 -11 1108.13   55.26
   1  -1  11 1093.80   54.46
  -1  -1  11 1072.21   54.47
  -1   1 -11 1076.95   54.67
  -1  -1 -11 1137.76   54.65
   1   1  11 1072.34   54.35
   1  -1  11 1172.23   54.41
   1  -1  11 1095.07   54.40
   1   1 -11 1119.56   54.98
   1   1  11 1138.32   54.41
  -1   1  11 1105.36   54.29
   1   1  11 1127.12   54.52
   1  -1  11 1082.96   54.37
  -1  -1 -11 1126.07   54.71
   1  -1  12  353.57   16.95
   1   1 -12  310.10   17.70
  -1  -1  12  332.45   17.04
   1   1  12  336.10   16.94
   1   1 -12  337.41   17.65
   1  -1 -12  365.35   18.30
   1  -1  12  321.79   16.93
   1   1 -12  320.06   17.26
   1  -1 -12  295.87   17.57
   1  -1  12  322.39   16.99
  -1   1  12  330.62   16.85
   1   1  12  329.97   16.89
  -1   1  12  327.83   16.69
   1   1 -12  299.77   17.41
  -1  -1 -12  326.81   17.20
  -1  -1 -12  337.11   17.30
  -1  -1  12  315.45   16.75
   1  -1 -12  319.75   17.34
   1   1  12  348.62   17.09
  -1   1 -12  300.68   17.15
   1  -1  12  344.55   16.94
   1   1  13  800.65   41.65
   1   1 -13  832.45   42.19
  -1   1  13  799.17   41.50
   1   1  13  817.20   41.83
   1   1  13  898.31   41.98
   1  -1  13  811.05   41.80
  -1   1  13  846.89   41.73
   1   1  13  850.33   41.81
  -1  -1  13  864.58   41.93
   1  -1  13  869.15   41.80
   1   1 -13  816.68   42.53
   1  -1  13  851.34   41.75
   1   1  14  190.73   10.34
   1   1  14  186.34   10.37
   1   1 -14  174.60   11.02
   1   1 -14  183.07   10.69
   1  -1  14  193.85   10.30
  -1   1  14  195.24   10.25
   1  -1  14  188.20   10.36
   1  -1  14  188.47   10.25
   1  -1 -14  182.85   10.81
  -1  -1  14  192.13   10.43
   1   1  14  192.57   10.34
  -1   1  14  183.88   10.00
   1   1  14  183.67   10.16
   1   1 -15  450.27   24.33
   1   1 -15  464.74   24.80
  -1   1  15  469.14   23.83
   1  -1  15  468.44   23.88
   1   1  15  469.15   23.99
   1  -1  15  454.67   23.92
   1   1  15  482.26   23.95
   1  -1  15  470.04   23.81
  -1  -1  15  460.66   23.98
  -1   1  15  447.05   23.56
   1   1  15  458.35   23.71
   1  -1 -15  472.23   24.54
   1   1  15  481.77   23.93
   1  -1  16  136.25    7.70
   1  -1 -16  144.18    8.45
  -1  -1  16  132.83    7.81
  -1   1  16  124.74    7.56
   1   1  16  137.17    7.70
   1   1 -16  131.52    8.19
   1   1  16  127.37    7.77
  -1   1  16  129.56    7.36
   1  -1  16  132.68    7.64
   1   1  16  127.00    7.49
   1   1  16  127.76    7.69
   1  -1  16  130.14    7.81
   1   1  17  348.50   18.88
   1   1 -17  373.78   19.81
   1   1  17  359.28   19.32
  -1   1  17  364.52   19.15
   1  -1  17  375.93   19.07
  -1  -1  17  367.31   19.32
   1  -1 -17  362.51   19.83
   1   1  17  370.83   19.32
  -1  -1  17  368.11   19.49
   1  -1  17  367.75   19.14
   1  -1  17  372.72   19.35
  -1   1  17  355.30   18.82
   1   1  17  369.39   18.93
   1  -1  18  524.20   26.68
  -1   1  18  521.67   26.86
  -1  -1  18  528.12   27.25
   1  -1 -18  566.90   27.68
   1  -1  18  525.84   27.02
   1   1 -18  547.02   27.54
   1   1  18  496.75   26.51
  -1   1  18  539.12   26.86
   1   1  18  536.00   27.00
  -1  -1  18  514.50   26.95
   1  -1  18  531.92   26.80
   1   1  18  473.69   26.44
   1   1  19    8.01    1.48
  -1  -1  19    5.56    1.66
  -1   1  19    5.03    1.28
   1   1 -19    4.91    1.83
  -1  -1  19    6.17    1.58
   1  -1  19    5.40    1.63
   1  -1  19    6.83    1.37
   1   1  19    5.96    1.59
   1  -1 -19    8.03    2.03
   1   1  19    4.48    1.09
   1  -1  19    6.92    1.77
  -1   1  19    4.44    1.38
   1   1  20  242.91   13.00
   1   1  20  199.60   12.20
   1   1  20  249.15   12.97
  -1   1  20  235.30   12.73
   1  -1  20  247.35   13.02
   1  -1  20  216.19   12.54
  -1   1  20  222.65   12.74
   1   1 -20  238.40   13.36
   1  -1 -20  248.23   13.41
  -1  -1  20  225.72   12.79
  -1  -1  20  255.68   13.13
   1   1  21  220.15   12.03
   1   1 -21  208.16   12.27
   1  -1 -21  223.96   12.38
   1  -1  21  197.48   11.54
  -1   1  21  205.83   11.75
   1  -1  21  214.82   12.03
  -1  -1  21  226.87   12.12
   1  -1  22   35.14    3.19
  -1   1  22   34.56    2.98
   1  -1 -22   36.41    3.37
   1   1  22   40.62    3.38
  -1   1  22   41.28    3.27
  -1  -1  22   40.24    3.31
   1   1 -22   38.86    3.47
   1  -1  22   38.53    3.17
   1  -1  22   29.32    2.64
   1   1 -23   66.51    4.51
  -1   1  23   54.26    4.13
   1   1  23   61.63    4.28
  -1   1  23   54.50    3.95
   1  -1 -23   63.71    4.39
   1  -1  23   54.94    4.08
   1   1  23   62.09    4.82
  -1  -1  23   59.65    4.25
   1  -1  24   15.87    2.25
   1  -1  24   15.07    1.73
   1   1  24   17.50    2.28
  -1  -1  24   14.30    1.80
   1  -1 -24   13.58    1.78
  -1   1  24   15.70    1.81
   1   1  24   15.27    1.89
   1   1 -24   16.52    1.91
   1   1  25   36.77    3.07
   1  -1  25   37.11    3.12
   1  -1  25   35.82    2.52
  -1   1  25   35.63    2.62
   1   1 -25   31.39    2.56
  -1  -1  25   34.02    2.66
   1  -1  26    7.99    0.94
   1   1  26   12.15    1.16
  -1   1  26    9.94    1.15
  -1  -1  26   10.57    1.38
  -1  -1  26   11.93    1.25
   1  -1  26   13.11    1.58
   1   1  26   11.30    1.45
   1  -1  27    3.06    0.76
  -1   1  27    4.74    0.83
   1  -2   0   -0.05    0.45
  -1  -2   0    0.15    0.26
   1  -2   0    0.17    0.43
   1  -2  -1    9.29    1.03
   1   2  -1   10.20    0.77
   1   2   1    8.41    0.70
  -1  -2  -1    8.85    0.73
   1  -2   1    8.47    0.92
   1  -2  -1    9.45    1.00
  -1   2  -1    9.17    0.97
  -1  -2   1   10.16    0.73
  -1   2   2 7135.39  341.06
   1   2   2 7055.71  340.71
  -1  -2  -2 7015.20  340.63
   1   2  -2 7048.62  340.76
  -1  -2   2 6878.63  341.19
   1  -2  -2 7114.94  341.11
  -1   2  -2 6499.15  341.10
   1  -2   2 7228.60  341.03
  -1  -2  -2 6950.38  340.75
  -1   2  -2 6893.58  341.03
   1  -2  -2 6958.48  341.03
  -1   2   3  788.87   36.71
  -1   2  -3  765.02   36.69
   1   2  -3  766.10   36.43
  -1  -2  -3  810.26   36.36
   1  -2   3  780.26   36.66
  -1  -2   3  713.89   36.85
   1  -2  -3  785.26   36.72
   1   2  -3  725.22   36.18
  -1   2   4  208.00   11.09
  -1   2  -4  205.52   11.17
   1  -2   4  213.27   10.89
  -1  -2  -4  229.39   10.91
   1   2  -4  210.44   10.89
   1   2  -4  212.32   10.76
   1  -2   4  225.51   11.14
  -1   2  -4  214.67   11.14
  -1  -2  -5 1360.56    8.53
   1   2  -5 1396.60    8.54
  -1   2  -5 1378.73   10.57
  -1   2  -5 1361.06   10.03
  -1   2   5 1373.43    9.73
   1  -2   5 1337.66    8.29
  -1   2   6  983.27   47.69
   1  -2   6  956.05   47.48
  -1   2  -6  956.55   47.74
   1   2  -6  973.26   47.50
  -1   2   6 1007.07   47.85
  -1  -2  -6  930.69   47.53
   1   2  -6  961.25   47.54
   1   2  -7   97.40    5.64
   1  -2   7  105.72    5.57
   1  -2  -7  105.68    5.89
   1   2  -7  100.01    5.62
  -1   2  -7  104.72    5.86
  -1  -2   7  102.20    6.13
  -1  -2  -7   98.71    5.63
   1  -2  -7  107.37    6.25
  -1   2  -8   48.32    3.23
  -1  -2  -8   47.86    3.05
  -1  -2   8   49.47    3.49
   1  -2  -8   44.22    3.04
   1   2  -8   45.97    3.12
   1   2  -8   47.99    3.03
   1   2   8   48.03    3.06
   1  -2   8   48.20    2.91
   1  -2  -8   48.16    3.26
   1  -2  -8   51.44    3.70
   1   2  -8   45.67    3.49
   1  -2  -9  324.40   16.15
  -1  -2  -9  310.10   16.10
  -1  -2   9  311.18   16.58
   1   2   9  311.25   15.92
   1   2  -9  312.08   16.08
  -1   2   9  310.52   15.96
   1   2  -9  316.28   16.57
   1   2   9  309.95   16.06
  -1   2  -9  316.06   16.32
  -1  -2   9  312.56   16.15
   1   2   9  309.40   16.03
   1   2   9  305.62   16.12
   1  -2   9  303.39   16.04
   1  -2   9  318.91   15.90
   1  -2  -9  327.07   16.42
  -1  -2  -9  321.05   16.34
   1  -2  -9  327.25   16.30
   1   2  -9  283.13   16.12
   1  -2  10   10.87    1.33
   1   2 -10   10.57    1.24
  -1  -2  10   11.07    1.60
   1  -2  10   10.70    1.33
  -1  -2 -10   13.14    1.39
   1  -2 -10   11.97    1.45
  -1  -2  10   12.08    1.39
  -1  -2 -10   10.25    1.54
   1   2 -10   11.35    1.56
   1  -2 -10   13.02    1.55
   1   2 -10    9.07    1.87
   1  -2  10   13.33    1.59
   1   2  10   12.74    1.33
  -1   2  10   11.35    1.24
   1   2 -10   11.70    1.47
   1   2  10   12.87    1.26
  -1   2 -10   10.89    1.40
   1  -2 -10    9.84    1.62
   1   2  10   11.46    1.34
   1  -2 -11   -0.19    0.79
  -1   2 -11   -0.13    0.61
  -1   2  11    1.53    0.75
   1  -2  11   -0.29    0.76
   1   2 -11    0.38    1.09
  -1  -2  11   -0.15    0.72
  -1  -2 -11    1.32    0.93
   1   2 -11   -0.11    0.53
   1  -2 -11    0.32    0.85
   1   2 -11    0.12    0.91
  -1  -2  11    0.10    0.72
  -1  -2 -11    0.23    0.50
  -1  -2  11    1.49    1.04
  -1  -2 -11    1.18    0.80
   1  -2  11    1.48    1.13
   1   2  11   -0.34    0.58
   1   2  11   -0.09    0.69
   1   2 -11    1.06    1.10
   1  -2  11   -0.30    0.65
   1  -2 -11   -0.42    0.70
   1   2 -11    1.11    1.53
   1  -2 -12   14.75    1.85
   1   2  12   17.92    1.70
  -1  -2 -12   16.92    1.91
  -1  -2  12   15.47    1.74
  -1   2  12   16.17    1.57
   1   2 -12   17.34    2.06
  -1   2  12   15.18    1.58
   1   2  12   15.42    1.60
   1  -2  12   15.68    1.75
  -1  -2 -12   14.92    1.74
   1   2 -12    9.92    2.17
   1   2 -12   20.86    2.06
   1  -2  12   17.97    1.94
  -1  -2  12   18.41    1.98
   1  -2  12   14.62    1.69
  -1  -2  13   97.72    5.94
   1   2  13   97.80    5.92
   1  -2  13   92.43    5.86
   1  -2 -13   96.36    6.10
  -1  -2  13   89.16    5.92
  -1   2  13   93.13    5.60
   1   2 -13   98.06    6.14
   1   2 -13   92.40    6.63
   1  -2  13   97.87    5.87
   1   2  13   89.69    5.67
   1  -2  13  107.57    5.96
   1   2  13   98.93    5.73
   1  -2  14   24.43    2.31
   1  -2  14   16.44    2.03
   1   2  14   16.26    1.88
   1   2  14   17.61    1.97
   1   2  14   20.83    1.94
  -1   2  14   17.78    1.75
  -1   2  14   18.33    1.84
   1   2 -14   19.14    3.04
   1  -2  14   17.92    1.98
   1   2 -14   20.85    2.38
   1  -2  15   55.19    3.92
   1   2  15   53.70    3.79
   1  -2  15   60.78    4.03
   1   2  15   57.15    3.97
   1   2  15   47.91    3.80
  -1   2  15   50.58    3.58
   1   2 -15   52.45    4.22
   1  -2  15   53.80    3.98
  -1   2  15   56.16    3.83
   1   2  15   50.73    3.66
   1   2  16   33.38    2.88
   1   2  16   31.55    2.63
  -1   2  16   30.48    2.53
   1  -2 -16   31.32    3.33
   1   2  16   32.11    2.79
   1   2  16   34.17    2.95
   1  -2  16   31.96    2.89
   1  -2  16   36.72    3.04
   1   2 -16   37.14    3.39
  -1   2  16   33.53    2.83
   1  -2  16   30.45    2.98
   1   2  17  237.92   12.85
   1   2 -17  238.29   13.32
   1  -2 -17  243.37   13.47
  -1   2  17  223.95   12.42
   1  -2  17  226.96   12.86
   1   2  17  253.34   12.80
   1   2  17  208.39   12.34
   1  -2  17  213.36   12.59
  -1   2  17  241.43   12.79
   1   2  17  242.68   12.82
   1  -2  17  243.39   12.87
   1   2  18   13.64    1.74
   1  -2  18   13.81    1.94
  -1   2  18    9.69    1.40
   1  -2  18   11.75    1.70
   1   2  18   11.99    1.84
   1   2  18   12.05    1.62
   1  -2 -18   11.42    2.29
  -1   2  18   10.28    1.65
   1  -2  18   12.49    2.06
   1   2 -18   10.55    2.13
   1   2  18   10.66    1.74
   1  -2  19  147.47    9.61
  -1  -2  19  154.93    9.06
  -1   2  19  150.65    8.73
   1  -2  19  157.90    8.90
   1   2  19  148.90    8.79
   1   2  19  156.20    8.88
   1   2  19  132.33    8.16
   1  -2  19  153.67    8.72
   1   2 -19  148.76    9.28
   1  -2 -19  164.70    9.50
  -1   2  19  137.96    8.26
   1   2  20   18.04    2.29
   1  -2  20   19.27    2.32
  -1  -2  20   21.43    2.57
  -1   2  20   20.63    2.26
   1  -2  20   20.41    2.88
   1   2 -20   21.93    2.73
   1  -2 -20   22.69    2.75
   1  -2  20   19.13    2.11
  -1   2  20   20.22    2.21
   1  -2  21   43.10    4.17
   1   2  21   47.71    3.81
   1  -2 -21   47.71    3.95
  -1  -2  21   45.31    3.80
   1  -2  21   43.25    3.36
  -1   2  21   40.95    3.39
   1   2 -21   43.62    3.91
   1  -2  21   46.27    3.62
   1   2  21   47.71    3.66
  -1   2  21   47.17    3.54
   1  -2  22    0.52    1.06
   1   2 -22   -0.17    1.20
   1  -2  22    0.11    0.75
  -1  -2  22   -0.15    1.21
   1  -2 -22   -0.48    1.19
  -1   2  22    0.35    1.04
   1  -2  22   -0.21    1.21
   1  -2  23   19.87    2.47
  -1   2  23   20.93    2.14
   1  -2 -23   24.43    2.30
   1   2 -23   18.55    2.26
  -1   2  23   20.47    2.01
   1   2  23   22.62    2.48
   1  -2  23   18.41    1.78
  -1  -2  23   21.01    2.23
   1  -2  23   18.01    1.99
  -1  -2  24   14.56    1.71
  -1   2  24   14.02    1.60
   1  -2  24   14.42    1.54
   1   2 -24   11.94    1.64
   1   2  24   13.38    1.82
   1  -2  24   14.30    1.94
  -1   2  24   13.88    1.51
   1  -2 -24   11.31    1.55
   1  -2  25    0.66    0.85
   1  -2  25   -0.06    0.56
  -1  -2  25   -0.23    0.69
  -1   2  25    0.65    0.69
   1   2  25    0.12    0.73
  -1  -2  25   -0.57    0.81
  -1  -2  26    9.92    1.12
   1  -2  26   11.62    1.29
  -1   2  26   10.51    1.04
   1   2  26    8.26    0.96
   1   2  26    8.93    1.12
   1   3   0    0.05    0.35
   1  -3   0    1.17    0.58
  -1  -3   0    0.14    0.35
   1  -3   0    0.91    0.52
   1  -3   1    5.00    0.83
   1  -3  -1    5.50    0.84
  -1  -3  -1    4.50    0.62
   1   3   1    4.13    0.59
   1  -3  -1    4.89    0.85
  -1  -3   1    3.71    0.58
   1  -3  -2 1286.56   64.93
  -1  -3   2 1228.28   65.05
   1   3  -2 1321.24   64.64
   1   3   2 1343.99   64.58
  -1   3   2 1299.98   65.03
  -1  -3  -2 1337.53   64.61
   1  -3   2 1360.00   64.94
  -1  -3  -2 1316.19   64.24
   1  -3  -2 1400.53   65.00
  -1   3  -2 1232.80   64.90
  -1  -3  -3  291.81   14.67
  -1   3  -3  313.69   15.06
   1   3   3  285.14   14.58
   1   3  -3  289.68   14.68
  -1   3  -3  271.85   14.93
   1  -3  -3  284.34   14.98
   1  -3   3  287.67   14.93
   1  -3  -3  296.62   15.02
  -1   3   3  288.45   15.04
   1  -3  -4  634.71   29.62
  -1   3   4  659.49   29.72
  -1   3  -4  616.04   29.57
   1  -3   4  666.46   29.58
  -1  -3  -4  635.31   29.28
  -1   3  -4  674.67   29.68
   1   3  -4  662.20   29.31
  -1   3   5 1503.53   71.00
   1  -3  -5 1431.04   70.94
   1   3  -5 1390.43   70.21
  -1  -3  -5 1426.60   70.47
   1   3  -5 1473.98   70.63
  -1   3  -5 1518.28   70.94
  -1   3  -5 1406.79   70.88
   1  -3   5 1439.74   70.67
   1   3   6  167.49    9.40
   1  -3   6  171.89    9.44
  -1  -3  -6  164.56    9.16
   1   3   6  174.55    9.45
   1   3  -6  171.33    9.38
  -1   3  -6  175.84    9.52
   1   3  -6  168.26    9.65
   1  -3   6  184.86    9.35
  -1  -3   6  172.51    9.85
  -1   3  -6  181.94    9.56
   1   3  -6  173.31    9.24
   1  -3  -6  190.20    9.55
  -1   3   6  198.67    9.66
   1   3  -6  160.95    9.63
  -1  -3   6  176.26    9.41
   1   3   6  171.43    9.31
   1  -3   6  163.22    9.31
  -1   3  -7    2.36    0.73
   1  -3   7    2.43    0.69
   1  -3   7    3.80    1.11
  -1  -3  -7    2.39    0.80
   1   3   7    2.28    0.66
   1   3   7    3.46    0.86
   1   3   7    4.09    1.16
   1  -3  -7    2.46    0.87
   1  -3   7    1.93    0.74
  -1  -3   7    2.32    0.82
   1   3   7    3.75    0.75
   1  -3   7    4.64    1.29
   1   3  -7    4.34    1.36
   1   3  -7    2.44    0.61
  -1   3  -7    2.86    0.76
  -1  -3   7    1.97    0.99
   1  -3   8  146.74    8.20
  -1   3   8  136.98    7.92
  -1   3   8  143.36    7.87
   1   3   8  143.81    8.08
   1   3  -8  136.76    7.93
   1  -3   8  147.36    8.11
   1  -3   8  140.93    8.12
  -1  -3   8  150.18    8.65
   1  -3   8  150.51    8.00
  -1   3  -8  153.99    8.33
  -1  -3  -8  130.95    8.00
   1  -3  -8  149.09    8.08
   1   3   8  155.42    7.87
  -1   3  -8  148.10    8.27
  -1  -3   8  151.75    8.16
   1  -3   8  147.62    8.41
   1   3  -8  139.53    8.44
   1   3   8  143.62    8.12
   1   3   8  147.25    8.05
   1  -3   9 3055.25  145.85
  -1   3  -9 2968.17  145.57
  -1   3   9 2994.46  145.59
  -1   3  -9 2966.09  146.00
   1   3   9 3000.50  145.74
   1   3  -9 3025.88  146.15
  -1   3  -9 2982.96  146.01
   1  -3  -9 2983.30  145.74
  -1  -3   9 2926.22  146.34
   1   3   9 2949.60  145.46
  -1  -3  -9 2755.14  145.77
   1   3   9 2926.51  145.75
   1  -3   9 2902.99  145.74
  -1  -3   9 3089.92  145.83
  -1   3   9 2944.74  145.51
   1   3  -9 3012.79  146.28
   1  -3   9 3038.47  146.21
   1  -3  -9 3029.08  145.69
   1  -3   9 3014.61  145.60
   1   3  -9 2842.34  145.64
   1  -3  -9 3112.67  146.60
  -1   3  10  145.47    8.28
  -1   3  10  155.24    8.29
  -1  -3 -10  144.93    8.56
   1  -3 -10  154.09    8.46
   1  -3  10  148.25    8.48
   1  -3  10  160.47    8.97
   1   3 -10  147.89    9.07
  -1   3 -10  143.77    8.26
   1   3 -10  154.84    8.61
   1   3  10  154.32    8.46
  -1  -3  10  156.92    8.56
   1  -3  10  154.51    8.57
   1   3 -10  162.92    9.00
   1   3  10  147.87    8.19
   1   3 -10  128.63    8.28
   1   3  10  153.16    8.45
   1  -3  11   33.91    3.04
   1  -3 -11   32.61    2.70
  -1  -3  11   32.92    2.72
   1   3  11   32.47    2.59
   1   3  11   31.21    2.43
   1  -3  11   33.58    2.86
   1   3 -11   26.80    3.32
   1   3 -11   31.66    2.78
   1  -3  11   37.30    2.81
   1   3  11   31.34    2.60
  -1   3 -11   30.84    2.47
  -1   3  11   33.36    2.60
  -1  -3 -11   25.88    2.65
   1   3  11   33.11    2.69
   1  -3  12   87.72    5.59
  -1   3  12   84.93    5.37
   1  -3 -12   92.48    5.67
   1   3  12   95.62    5.51
   1   3 -12   86.50    5.72
   1  -3  12   88.21    5.64
   1  -3  12   88.22    6.06
   1  -3  12   82.08    5.55
   1   3  12   87.81    5.34
  -1  -3  12   85.15    5.62
   1   3  13  452.62   22.74
   1  -3  13  441.15   23.58
   1   3 -13  444.83   23.17
   1  -3  13  426.68   22.97
   1  -3  13  434.97   22.94
   1  -3 -13  471.46   23.07
  -1  -3  13  440.52   23.05
  -1   3  13  447.36   22.77
   1   3  13  417.90   22.63
   1  -3  14   66.63    4.99
   1  -3 -14   76.59    5.20
   1   3  14   77.48    4.87
   1   3 -14   72.44    5.27
   1  -3  14   72.96    5.55
  -1  -3  14   74.73    5.18
   1  -3  14   74.85    5.06
  -1   3  14   71.73    4.83
  -1   3  14   78.29    4.82
   1   3  14   74.12    4.75
   1  -3  15   99.15    6.00
  -1   3  15   89.58    5.61
   1   3  15   85.34    5.54
   1  -3  15   90.80    5.97
   1  -3  15   92.52    6.55
  -1   3  15   97.01    5.85
   1   3  15   90.62    5.87
   1   3  15   91.41    5.75
   1   3 -15   88.32    6.22
  -1  -3  15   84.07    5.95
  -1   3  16   20.58    2.25
   1   3  16   20.63    2.12
   1   3 -16   21.60    2.72
   1  -3  16   22.72    2.86
   1  -3  16   21.10    2.49
  -1   3  16   27.24    2.33
   1   3  16   19.49    2.34
   1   3  16   22.88    2.32
   1  -3  16   21.15    2.37
   1   3  17  148.43    8.34
   1  -3  17  151.37    8.48
   1  -3  17  145.65    9.19
   1   3 -17  139.42    8.81
   1   3  17  120.85    7.76
   1  -3  17  137.70    8.37
   1   3  17  145.07    8.34
  -1   3  17  131.61    8.24
  -1   3  17  139.81    8.04
   1   3  17  150.87    8.48
   1  -3  18    3.51    1.48
  -1   3  18    2.19    1.17
  -1   3  18    1.58    0.87
   1  -3  18    2.14    1.12
   1   3  18    3.39    1.14
   1   3 -18    1.99    1.51
   1  -3  18    0.92    1.24
   1   3  18    0.93    1.29
   1  -3 -18    1.82    1.67
   1   3  18    1.90    1.17
   1   3 -19   99.36    6.68
  -1   3  19   91.78    6.14
   1   3  19   93.71    6.23
   1  -3 -19  102.28    6.81
   1   3  19   99.91    6.23
   1  -3  19   98.92    6.27
  -1   3  19   99.53    5.92
   1  -3  19   90.70    6.16
   1  -3  19  100.20    7.00
   1   3  20  536.29   26.40
   1   3  20  489.11   26.27
   1  -3  20  506.41   27.10
   1  -3  20  499.06   26.19
  -1   3  20  475.78   25.81
  -1   3  20  500.99   26.30
   1  -3 -20  562.04   26.89
   1   3 -20  523.47   26.84
   1  -3  20  517.25   26.26
   1  -3  21   15.18    1.93
   1   3 -21   16.91    2.36
   1  -3  21   15.53    2.30
  -1   3  21   17.21    1.94
  -1  -3  21   15.33    2.15
  -1   3  21   14.97    1.90
   1   3  21   15.24    2.03
   1   3  21   16.16    2.12
   1  -3  21   14.30    1.77
   1  -3 -21   18.24    2.29
   1  -3  22  158.72    9.55
   1  -3  22  147.83    8.76
   1   3  22  162.77    9.32
  -1   3  22  152.78    8.76
   1   3  22  171.12    9.09
   1  -3  22  155.58    8.87
  -1  -3  22  155.16    9.25
   1   3 -22  163.34    9.36
   1  -3 -22  166.24    9.21
  -1   3  22  154.95    8.97
   1   3  23  192.18   10.92
  -1  -3  23  183.83   10.81
   1  -3 -23  207.04   10.87
   1  -3  23  175.14   10.43
  -1  -3  23  222.35   11.03
  -1   3  23  206.19   10.59
   1   3 -23  202.05   11.01
   1  -3  23  189.12   11.15
   1  -3  23  210.40   10.66
   1   3  24   23.19    2.10
   1  -3  24   27.96    2.41
  -1   3  24   27.57    1.99
   1   3 -24   25.62    2.21
  -1   3  24   26.83    2.09
  -1  -3  24   26.22    2.23
   1  -3  25    0.65    0.59
  -1  -3  25    1.35    0.71
  -1   3  25    1.41    0.61
   1   4   0   -0.43    0.80
   1   4   0    2.21    0.60
   1   4   0   -0.18    0.70
   1  -4   0    0.79    0.81
   1   4   0    0.74    1.09
   1  -4   0   -0.22    0.80
   1   4   1  756.15   37.55
   1   4  -1  743.21   37.74
   1   4   1  748.37   37.72
   1  -4  -1  723.31   37.89
   1  -4   1  742.93   37.82
  -1   4   1  781.25   37.97
  -1   4  -1  779.48   37.85
   1  -4  -1  789.41   37.88
   1  -4   1  726.19   37.91
   1  -4  -1  733.77   37.81
   1   4   1  757.03   37.75
  -1  -4   1  769.87   37.51
  -1  -4  -1  770.15   37.54
   1   4  -1  747.34   37.90
   1   4   2  104.85    5.80
   1   4   2   96.10    5.77
  -1   4   2  101.79    5.98
   1   4   2  100.23    5.54
   1  -4  -2   97.80    5.82
   1  -4   2   98.53    5.84
  -1  -4  -2  100.59    5.57
  -1  -4   2  100.56    5.70
   1  -4  -2   98.42    5.82
  -1   4  -2  100.12    5.81
   1   4  -2   91.62    5.86
  -1  -4   2   98.65    5.52
   1  -4  -2   92.96    5.83
   1   4  -2   96.45    5.78
   1  -4  -3  507.99   26.54
   1   4   3  524.30   26.50
   1   4  -3  512.35   26.55
  -1  -4  -3  524.31   26.27
   1   4   3  529.35   26.63
   1   4   3  535.52   26.19
   1   4   3  523.28   26.42
   1   4  -3  515.37   26.47
   1  -4   3  511.31   26.51
   1  -4  -3  527.95   26.58
  -1   4   3  539.93   26.69
  -1  -4   3  513.81   26.40
  -1   4  -3  522.61   26.46
   1  -4  -4  733.97   34.90
  -1   4   4  711.72   34.88
   1   4  -4  735.78   34.57
   1  -4   4  678.14   34.72
   1   4  -4  682.85   34.74
   1   4   4  686.38   34.67
   1   4   4  654.76   34.30
  -1  -4   4  716.48   34.70
  -1  -4   4  625.75   35.02
  -1   4  -4  712.41   34.70
   1   4   4  715.31   34.39
   1  -4  -4  695.76   34.78
  -1  -4  -4  648.23   34.01
   1   4   4  702.99   34.86
   1   4  -4  680.68   34.69
  -1   4   4  690.24   34.54
   1   4   4  716.49   34.76
  -1  -4  -4  707.65   34.51
   1  -4   5  155.07    8.85
  -1   4  -5  161.47    8.79
  -1  -4   5  159.27    9.32
   1   4   5  172.67    9.00
  -1   4   5  158.47    8.67
   1   4  -5  149.59    8.80
   1  -4  -5  165.34    9.03
   1   4   5  149.18    8.45
  -1  -4  -5  154.86    8.62
   1  -4   5  155.10    8.78
  -1  -4   5  158.25    8.82
   1   4  -5  162.73    8.67
  -1   4   5  173.50    9.07
   1  -4  -5  160.69    8.91
   1   4   5  161.60    9.02
   1   4   5  152.86    8.76
   1   4  -6  153.06    8.52
   1  -4  -6  156.10    8.74
  -1   4   6  153.43    8.50
   1  -4   6  157.28    8.69
  -1  -4  -6  149.18    8.49
   1   4   6  147.99    8.80
  -1   4  -6  158.60    8.65
   1   4   6  148.22    8.32
   1   4   6  161.58    8.69
   1   4  -6  161.62    8.78
  -1  -4   6  163.68    8.76
  -1   4  -6  163.53    8.84
   1   4  -6  147.05    8.66
   1  -4  -6  156.36    8.88
  -1  -4   6  158.44    9.28
   1  -4   6  148.58    8.68
  -1  -4  -7   12.75    1.44
   1  -4  -7   12.54    1.51
   1   4   7   13.03    1.54
   1  -4  -7   11.91    1.62
   1  -4  -7   13.68    1.68
   1   4   7   14.19    2.02
  -1   4   7   14.89    1.50
  -1   4  -7   11.85    1.48
  -1   4  -7   14.25    1.62
  -1  -4   7   13.00    1.64
   1   4  -7   12.78    1.39
   1  -4   7   14.17    1.84
   1   4   7   12.59    1.59
   1  -4   7   12.86    1.62
   1   4   7   12.69    1.37
   1   4  -7   10.87    1.63
   1  -4   8  391.14   20.75
   1   4  -8  356.99   20.43
   1   4   8  403.84   20.58
  -1   4   8  388.90   20.42
   1  -4  -8  427.45   20.73
   1   4  -8  363.26   20.37
   1   4   8  392.07   20.60
   1  -4   8  427.39   20.83
  -1  -4   8  430.48   20.76
  -1   4   8  391.40   20.38
  -1   4  -8  407.92   20.52
   1  -4   8  404.38   20.66
   1  -4  -8  396.50   20.40
   1   4   8  405.18   20.25
  -1  -4  -8  383.23   20.48
   1  -4   9   80.26    5.35
   1   4  -9   71.99    5.01
  -1  -4   9   88.42    5.38
  -1   4   9   79.40    4.98
  -1   4  -9   82.71    5.14
   1  -4   9   84.05    5.32
   1   4   9   80.20    5.17
   1  -4   9   79.24    5.33
   1  -4  -9   79.18    5.06
   1   4   9   79.70    4.87
  -1   4   9   82.42    5.10
   1   4   9   80.63    5.18
  -1   4  10  486.61   24.42
  -1   4 -10  455.94   24.43
   1  -4 -10  484.19   24.47
   1  -4  10  496.59   24.75
  -1   4  10  475.29   24.34
   1   4  10  489.50   24.60
   1   4  10  465.46   24.52
   1  -4  10  463.58   24.86
   1   4  10  475.64   24.24
   1  -4  10  465.90   24.64
  -1  -4  10  476.42   24.72
   1  -4  11  120.29    7.97
   1  -4 -11  133.05    7.66
   1   4  11  141.08    7.83
  -1   4  11  129.18    7.58
   1  -4  11  128.72    7.83
   1  -4  11  128.00    7.84
  -1  -4  11  120.83    7.79
   1   4  11  131.16    7.66
  -1   4  11  133.95    7.54
   1   4 -11  125.19    7.86
  -1   4 -11  125.77    7.58
   1   4  11  132.20    7.44
   1  -4  12   28.88    2.85
   1  -4  12   32.70    3.01
  -1   4 -12   28.33    2.65
   1   4  12   34.29    2.66
   1  -4 -12   31.39    2.81
  -1   4  12   32.95    2.78
   1  -4  12   23.40    2.82
   1   4  12   30.80    2.81
  -1  -4  12   30.28    2.92
   1   4  12   34.48    2.91
   1   4  12   31.14    2.68
   1   4 -12   30.61    3.09
   1   4  13   73.47    5.00
  -1   4  13   82.94    5.21
   1  -4  13   79.64    5.39
   1  -4  13   78.06    5.67
   1  -4 -13   91.80    5.49
   1   4 -13   79.20    5.62
  -1  -4  13   80.44    5.50
  -1   4 -13   69.34    5.06
   1   4  13   78.77    5.06
   1  -4  13   73.66    5.36
  -1   4  14  135.31    7.77
   1   4  14  124.68    7.52
   1  -4  14  129.18    7.97
   1  -4  14  124.12    8.26
  -1  -4  14  124.51    8.00
   1   4  14  142.61    7.78
   1  -4 -14  138.68    8.01
   1   4 -14  130.80    8.24
  -1   4 -14  120.59    7.64
   1  -4  14  124.67    7.87
   1  -4  15   28.14    3.12
   1  -4  15   33.36    3.02
   1   4  15   27.01    2.43
   1   4  15   29.59    2.72
  -1  -4  15   29.56    3.02
  -1   4  15   36.60    2.86
   1   4 -15   29.09    3.15
   1  -4  15   28.12    2.92
  -1   4  15   31.84    2.80
  -1   4  16    0.80    1.02
   1   4  16    1.89    1.15
   1  -4  16    0.17    1.07
   1   4  16   -0.14    1.01
  -1   4  16    1.45    1.07
   1  -4  16    2.34    1.39
  -1  -4  16    0.52    1.24
   1   4  16   -0.21    0.99
   1   4 -16    0.20    1.49
   1  -4  16    1.52    1.22
  -1   4  17    7.72    1.45
   1  -4  17    6.25    1.64
   1   4  17    8.95    1.52
   1   4  17    7.37    1.47
  -1   4  17   11.96    1.74
   1  -4  17    8.13    1.62
   1   4 -17   11.50    2.13
   1  -4  17   10.53    1.88
   1  -4 -18   32.64    3.32
   1  -4  18   29.41    3.16
   1  -4  18   36.78    3.10
   1   4 -18   30.74    3.31
   1  -4  18   35.68    3.08
   1   4  18   35.45    3.16
   1   4  18   30.81    2.88
  -1   4  18   33.06    2.96
   1   4  18   31.94    2.84
  -1   4  18   32.82    2.72
   1  -4  19    8.83    1.52
  -1   4  19    6.98    1.29
   1  -4 -19    6.19    1.70
   1   4  19    6.00    1.46
   1  -4  19    6.27    1.56
   1  -4  19    6.85    1.56
   1   4  19    6.81    1.37
  -1   4  19    5.42    1.38
   1   4 -19    5.71    1.76
   1   4  20    0.54    1.02
   1   4 -20    1.41    1.44
   1   4  20    0.77    0.91
   1  -4 -20   -0.98    1.30
  -1   4  20   -0.39    0.95
   1  -4  20   -0.65    0.91
   1  -4  20   -1.07    1.04
  -1   4  20   -0.40    0.72
  -1   4  21   16.87    1.91
  -1   4  21   21.44    1.92
   1  -4  21   17.39    1.87
   1  -4 -21   20.50    2.25
   1  -4  21   16.71    2.08
   1   4 -21   19.23    2.32
   1   4  21   17.97    2.02
   1   4  21   15.82    1.93
   1  -4  22   53.98    3.57
  -1   4  22   57.74    3.54
   1   4 -22   52.17    3.90
   1   4  22   57.08    3.76
   1  -4  22   44.41    3.68
  -1   4  22   53.96    3.71
   1  -4 -22   60.88    3.87
  -1   4  23   17.71    1.45
   1   4  23   19.33    1.71
   1  -4 -23   18.05    1.61
   1  -4  23   14.71    1.41
   1   4 -23   14.23    1.70
   1  -4  23   11.78    1.49
  -1  -4  23   17.26    1.76
  -1   4  24    2.11    0.63
  -1  -4  24    1.12    0.69
  -1  -4  25   23.72    1.71
   1   5   0  724.96   36.66
   1   5   0  737.49   37.04
   1  -5   0  726.69   36.92
  -1   5   0  726.90   36.84
   1   5   0  735.66   36.77
  -1  -5   0  717.85   36.59
   1  -5  -1    7.39    1.39
   1   5  -1    4.95    1.70
   1   5   1    6.47    2.00
   1   5   1    4.65    1.28
   1   5  -1    4.47    1.19
  -1   5   1    6.05    1.26
   1  -5   1    3.55    1.18
  -1   5  -1    5.78    1.19
   1   5  -1    7.82    1.35
  -1  -5  -1    3.77    1.04
   1  -5   1    4.71    1.27
  -1  -5   1    5.63    1.14
   1   5   1    5.25    1.41
   1   5  -2    3.62    1.07
   1   5  -2    2.40    1.38
   1  -5   2    0.73    1.04
   1  -5   2    3.46    1.18
  -1   5   2    2.84    1.09
  -1  -5   2    2.87    1.01
  -1  -5  -2    2.76    0.87
   1   5   2    3.07    1.19
   1   5  -2    2.90    1.19
   1  -5  -2    2.85    1.07
   1   5   2    3.39    1.33
  -1   5  -3  141.82    8.40
   1   5  -3  141.02    8.38
   1  -5   3  142.70    8.59
  -1  -5  -3  142.43    8.15
   1  -5   3  149.06    8.52
  -1  -5   3  154.68    8.45
   1   5  -3  139.16    8.12
   1  -5  -3  153.77    8.54
   1   5   3  142.80    8.42
   1   5  -3  149.17    8.64
   1   5  -4   71.70    4.87
   1   5   4   64.85    4.19
   1   5   4   74.73    5.06
   1   5  -4   62.10    4.28
  -1   5  -4   72.32    4.71
  -1  -5  -4   68.69    4.38
   1  -5   4   66.65    4.68
  -1  -5   4   64.25    4.55
  -1   5   4   68.38    4.47
   1   5   4   68.82    4.64
   1   5  -4   73.76    4.75
   1   5   5   11.66    2.28
   1   5  -5    7.74    1.32
   1   5  -5   10.53    1.95
   1   5   5   11.60    1.33
  -1   5  -5    9.41    1.62
   1  -5   5   12.69    1.79
   1   5   5   10.52    1.54
   1  -5  -5   12.49    1.83
  -1  -5  -5    9.92    1.41
   1  -5  -5    7.71    1.49
  -1  -5   5    7.29    1.44
  -1   5   5    9.95    1.41
   1   5  -5   10.68    1.73
   1   5   6   17.74    2.06
  -1   5   6   17.79    1.93
  -1  -5  -6   22.05    2.04
   1  -5  -6   21.47    2.26
   1  -5  -6   18.41    2.16
   1   5   6   18.99    1.81
  -1   5  -6   21.91    2.23
   1  -5   6   21.82    2.34
   1   5  -6   22.75    2.45
  -1  -5   6   19.88    2.22
   1   5  -6   16.96    2.19
   1   5   6   18.41    2.66
   1   5  -7  897.75   46.16
  -1   5   7  930.13   45.97
   1  -5  -7  907.14   46.19
  -1  -5   7  947.39   46.32
  -1  -5  -7  922.87   45.88
   1  -5   7  938.96   46.32
   1  -5  -7  971.87   46.30
   1   5   7  939.17   46.17
  -1   5  -7  926.30   46.17
   1   5  -7  867.29   46.18
   1   5   7  859.41   46.14
   1   5   7  906.40   45.71
  -1   5  -8    0.87    1.10
   1   5   8    1.29    1.18
   1  -5   8    0.32    1.11
   1   5   8    0.21    0.77
  -1   5   8    0.88    0.84
   1   5   8    0.15    0.98
   1   5  -8   -0.14    1.28
   1  -5  -8    0.30    1.12
  -1  -5   8    0.78    1.24
   1   5  -9   47.23    3.82
   1   5   9   54.08    3.61
   1   5   9   51.51    3.87
   1   5   9   52.84    3.93
  -1   5   9   49.69    3.68
   1  -5  -9   49.70    3.69
   1  -5   9   49.62    4.03
  -1  -5   9   53.31    4.12
  -1   5  -9   45.99    3.77
   1   5  10    3.72    1.20
   1   5  10    4.25    1.41
   1  -5  10    4.75    1.56
   1  -5 -10    3.06    1.23
  -1   5  10    2.62    0.99
   1   5  10    5.69    1.18
  -1  -5  10    2.68    1.39
  -1   5 -10    3.50    1.33
   1  -5 -11 1734.49   84.67
   1   5 -11 1675.10   85.05
   1   5  11 1733.49   84.87
   1   5  11 1768.57   84.46
   1  -5  11 1722.81   85.07
  -1  -5  11 1768.77   85.04
  -1   5 -11 1691.48   84.75
  -1   5  11 1632.74   84.53
   1   5  11 1652.05   84.60
   1  -5 -12   63.16    4.63
   1   5  12   65.91    4.47
   1  -5  12   66.63    4.96
  -1  -5  12   70.65    5.01
   1   5  12   62.82    4.51
  -1   5 -12   58.12    4.59
   1   5 -12   76.12    5.30
   1   5  12   69.43    4.82
  -1   5  13    6.13    1.45
   1   5  13    4.99    1.20
   1   5  13    4.55    1.48
   1   5  13    7.88    1.34
   1   5 -13    4.53    1.89
   1  -5 -13    3.02    1.28
  -1  -5  13    2.84    1.40
  -1   5 -13    2.07    1.23
   1  -5  13    3.60    1.51
  -1   5  14   29.40    2.61
   1   5 -14   20.93    2.81
   1  -5 -14   24.69    2.58
   1  -5  14   25.85    2.79
  -1   5 -14   18.79    2.40
   1   5  14   30.14    2.84
   1   5  14   21.09    2.13
  -1  -5  14   25.14    2.73
   1   5  14   24.47    2.40
   1   5  15   71.62    5.09
  -1   5  15   82.90    5.34
  -1   5 -15   72.88    5.22
   1  -5  15   83.31    5.64
  -1  -5  15   86.81    5.72
   1   5 -15   82.94    5.87
  -1   5  15   79.12    5.26
  -1   5  16    5.34    1.28
   1   5  16    4.10    1.25
   1   5 -16    4.83    1.91
   1   5  16    3.76    1.30
  -1   5  16    3.78    1.26
   1  -5  16    2.37    1.30
  -1  -5  16    5.01    1.58
   1   5  17    1.33    0.96
  -1   5  17    5.76    1.41
   1   5 -17    0.97    1.37
  -1   5  17    2.94    1.12
   1   5  17    1.72    1.05
  -1  -5  17    1.50    1.23
   1  -5  17    1.60    1.16
  -1   5  18   51.54    3.68
   1   5  18   43.59    3.51
   1   5  18   47.04    3.50
  -1  -5  18   45.40    3.77
  -1   5  18   45.09    3.40
   1   5 -18   51.95    4.14
   1  -5  18   51.65    3.77
   1  -5  19    0.13    0.91
   1   5  19    0.35    0.82
  -1   5  19    0.41    0.76
   1  -5 -19    0.46    1.17
   1   5 -19    1.01    1.31
  -1   5  19    0.25    0.94
   1   5  20   12.41    1.59
  -1   5  20   14.37    1.66
   1   5  20   15.79    1.80
   1  -5 -20   15.14    1.89
  -1   5  20   11.01    1.38
   1  -5  20   14.44    1.66
   1   5 -20   13.55    2.00
  -1   5  21   39.37    2.82
  -1   5  21   37.43    2.57
   1   5  21   39.01    2.85
   1  -5  21   36.65    2.70
   1   5 -21   32.13    2.93
   1  -5 -21   40.99    2.90
   1  -5 -22    9.74    1.21
   1   5  22   13.31    1.41
   1  -5  22   11.36    1.19
  -1   5  22   14.92    1.42
   1   5 -22   12.34    1.48
   1   6   0    0.18    1.75
   1   6   0    1.39    1.33
   1   6   0    0.47    1.17
   1  -6   0    0.85    1.21
  -1  -6   0    1.43    1.08
   1   6   1    5.88    2.11
   1  -6  -1    3.83    1.41
   1   6  -1    4.43    1.49
  -1  -6   1    2.66    1.23
   1  -6   1    4.52    1.50
  -1  -6  -1    4.46    1.27
   1   6  -1    7.46    2.21
   1   6  -1    5.64    1.44
  -1  -6   2    3.22    1.25
   1   6   2    9.03    2.51
   1   6  -2    3.98    2.19
   1  -6  -2    2.80    1.38
   1   6  -2    3.37    1.38
   1   6  -2    3.40    1.47
  -1  -6  -2    4.39    1.22
   1  -6   2    4.45    1.57
   1   6  -3    6.69    1.56
   1   6   3    2.09    1.21
   1   6   3    3.00    0.93
   1  -6  -3    2.46    1.33
  -1   6   3    0.29    0.91
   1  -6  -3    1.63    1.35
   1  -6   3    1.46    1.37
  -1  -6  -3    1.21    0.99
   1  -6   3    2.53    1.50
   1   6  -3    3.54    1.29
  -1  -6   3    0.80    1.13
   1   6  -3    0.90    1.88
  -1   6   4    4.61    1.26
   1   6   4    6.87    1.25
   1  -6   4    7.30    1.73
   1  -6  -4    4.52    1.50
   1   6  -4    6.46    2.09
  -1  -6  -4    8.68    1.43
   1  -6  -4    5.59    1.52
   1   6  -4    4.67    1.59
   1  -6   4    9.45    1.89
  -1  -6   4    6.13    1.53
   1   6   4    6.98    1.60
  -1  -6  -5   20.42    2.20
   1  -6   5   24.25    2.77
  -1   6   5   23.34    2.35
   1   6   5   24.39    2.57
   1  -6  -5   25.73    2.72
   1  -6   5   20.38    2.51
   1  -6  -5   28.52    2.77
   1   6  -5   21.37    2.65
  -1  -6   5   25.13    2.71
   1   6  -5   19.23    2.88
   1   6   5   25.58    2.18
   1   6   6   72.81    5.49
   1   6  -6   81.81    5.75
   1   6  -6   80.80    5.84
   1  -6  -6   92.88    5.78
   1   6   6   77.39    5.08
  -1   6   6   76.61    5.33
  -1  -6   6   82.94    5.73
   1   6   6   83.22    5.60
  -1  -6  -6   78.42    5.23
  -1   6  -6   86.97    5.77
   1  -6  -6   85.58    5.70
   1  -6   6   87.67    6.01
   1  -6   6   86.39    5.83
   1   6   7   47.48    4.03
   1   6   7   54.80    3.76
  -1   6   7   54.01    4.03
  -1  -6  -7   52.18    3.82
   1  -6   7   51.77    4.30
   1   6  -7   46.75    4.24
   1   6   7   55.64    4.15
  -1   6   7   48.82    3.88
   1  -6  -7   59.55    4.29
  -1  -6   7   65.33    4.58
   1   6  -7   49.32    4.24
  -1   6  -7   54.20    4.29
   1   6   8  219.34   12.80
   1   6   8  230.52   12.40
   1  -6  -8  240.33   12.97
  -1   6   8  228.97   12.67
   1  -6   8  230.66   13.09
   1  -6  -8  207.23   12.40
  -1  -6   8  243.36   13.14
  -1   6  -8  233.61   12.98
   1   6  -8  221.91   12.91
   1   6   8  242.29   12.95
  -1   6  -9   47.78    3.77
  -1   6   9   34.36    3.12
   1   6   9   37.47    3.36
   1   6  -9   36.90    3.44
   1  -6  -9   36.09    3.10
  -1  -6   9   42.84    3.71
   1   6   9   35.84    3.25
   1  -6   9   41.46    3.65
   1   6   9   39.19    3.02
  -1   6  10  105.65    7.00
  -1   6 -10  116.50    7.42
   1  -6  10  110.80    7.51
   1  -6 -10  116.80    7.08
  -1  -6  10  120.14    7.57
   1   6  10  120.79    7.40
   1   6  10  117.46    6.94
   1   6  10  116.91    7.20
   1   6  11  157.17    8.49
   1  -6  11  149.35    9.08
  -1   6  11  151.51    8.60
   1   6  11  146.32    8.85
   1  -6 -11  147.34    8.55
  -1  -6  11  152.30    9.05
   1   6 -11  136.79    9.04
   1   6  11  128.54    8.41
  -1   6 -11  143.54    8.83
   1   6  12  285.64   16.88
   1   6  12  290.35   16.49
   1  -6 -12  312.28   16.70
   1  -6  12  339.28   17.31
  -1  -6  12  338.87   17.25
   1   6  12  319.58   16.58
   1   6 -12  330.19   17.40
  -1   6 -12  296.06   16.86
   1   6  13    8.28    1.32
  -1   6 -13    8.58    1.70
   1  -6 -13    7.55    1.55
   1   6  13   10.49    1.83
   1   6 -13   12.84    2.27
   1  -6  13    7.92    1.81
  -1  -6  13    8.47    1.83
   1   6  13   12.15    1.63
   1   6  14    0.15    1.29
   1  -6 -14    1.39    1.05
  -1  -6  14    2.26    1.30
   1   6  14    1.40    0.97
  -1   6 -14    0.47    0.99
   1   6 -14    1.58    1.59
   1  -6  14   -0.18    1.22
   1   6  15   45.21    3.66
  -1  -6  15   53.69    4.12
  -1   6 -15   48.95    3.81
  -1   6  15   52.84    3.83
   1  -6  15   54.18    4.13
   1   6 -15   55.51    4.41
   1   6  15   52.50    3.96
   1   6  16   42.68    3.37
  -1  -6  16   40.82    3.51
   1   6 -16   43.07    3.79
   1  -6  16   43.04    3.50
  -1   6  16   47.90    3.38
   1   6  16   38.94    3.16
   1   6 -17   15.31    2.16
   1   6  17   14.01    1.62
   1  -6  17   15.09    1.89
   1   6  17   13.35    1.74
  -1  -6  17   13.98    1.96
  -1   6  17   14.93    1.72
   1   6  18    8.01    1.22
   1   6 -18    6.97    1.62
   1  -6  18    8.58    1.41
  -1  -6  18    8.49    1.45
  -1   6  18    9.59    1.26
  -1   6  18    7.71    1.36
   1   6  18    6.03    1.13
   1   6  19    3.70    0.91
   1  -6 -19    3.86    1.16
   1  -6  19    6.30    1.12
  -1  -6  19    4.28    1.13
  -1   6  19    3.48    0.85
  -1   6  19    4.54    1.00
   1   6 -19    5.78    1.38
   1  -6  20   88.88    5.04
   1  -6 -20   85.06    5.07
  -1   6  20   94.26    5.14
  -1  -6  20   88.42    5.20
  -1   6  20   80.43    4.76
   1   6  20   91.58    5.17
   1   6 -20   89.80    5.36
   1   6  20   79.95    4.92
   1  -6  21   50.74    3.32
  -1   6  21   62.50    3.54
  -1  -6  21   61.85    3.62
   1   6 -21   51.65    3.52
   1   6  21   66.55    3.62
   1   6  22    6.02    0.76
  -1  -6  22    5.80    0.80
   1   7   0   37.60    4.04
   1  -7   0   42.98    3.74
  -1  -7   0   43.37    3.57
  -1  -7  -1   28.97    2.90
   1   7  -1   33.11    3.69
   1   7   1   38.31    3.34
   1  -7  -1   33.63    3.29
  -1  -7   1   30.34    3.07
   1   7   1   30.46    2.55
   1  -7   1   34.17    3.29
   1  -7  -1   35.39    3.29
  -1   7   1   30.87    2.92
   1  -7  -2    2.18    1.31
   1   7   2    3.05    0.88
   1  -7   2    0.98    1.33
  -1   7   2    1.60    1.04
   1   7  -2    3.29    2.25
   1   7   2    2.01    1.34
   1  -7  -2    4.43    1.63
  -1  -7   2    1.24    1.14
  -1  -7  -2    1.75    1.01
   1   7  -2    1.68    1.54
   1  -7  -3   27.38    2.91
   1   7   3   25.37    2.26
  -1   7   3   24.04    2.58
   1   7   3   28.08    2.88
   1  -7  -3   30.47    3.00
  -1  -7   3   29.18    2.94
   1   7  -3   23.75    3.32
  -1  -7  -3   26.02    2.57
   1   7  -3   22.72    2.88
   1  -7   3   27.74    2.95
   1   7   4    0.54    1.24
   1   7  -4    0.19    1.33
   1  -7  -4    0.35    1.16
   1   7  -4    0.80    2.04
   1  -7   4    3.05    1.57
  -1   7   4    1.58    1.11
   1   7   4    0.11    0.79
  -1  -7  -4    0.45    0.99
   1  -7  -4    0.18    1.33
  -1  -7   4    0.75    1.28
   1  -7   5  161.49    9.66
  -1  -7   5  175.51    9.62
   1  -7   5  152.24    9.48
   1  -7  -5  171.87    9.40
  -1   7   5  143.62    8.98
   1   7   5  136.63    9.17
   1   7  -5  153.39    9.44
   1   7   5  160.24    9.37
   1   7   5  154.95    8.66
  -1  -7  -5  150.79    8.92
   1   7  -5  136.71    9.34
   1  -7  -5  156.38    9.38
   1   7   6   75.88    5.73
   1  -7   6   87.90    6.20
   1  -7  -6   92.57    6.02
   1   7  -6   84.70    6.09
   1  -7   6   85.89    6.05
   1   7  -6   77.03    5.93
   1   7   6   86.18    5.32
   1   7   6   85.34    5.89
  -1  -7   6   89.33    6.09
  -1   7   6   87.91    5.65
  -1   7   6   86.98    5.73
  -1  -7  -6   82.86    5.50
   1   7   7    3.75    1.02
  -1   7   7    1.71    1.40
   1   7  -7    4.68    1.85
  -1   7   7    3.16    1.18
   1   7   7    2.63    1.40
   1  -7   7    2.73    1.48
   1   7   7    3.34    1.28
   1  -7  -7    1.91    1.12
   1  -7  -7    6.76    1.72
   1  -7   7    2.92    1.73
  -1  -7   7    1.35    1.36
   1   7  -7    3.52    1.85
   1   7   8   31.91    3.09
  -1   7   8   35.86    3.19
  -1   7   8   32.27    3.03
   1   7   8   37.97    3.46
   1  -7   8   29.86    3.52
   1  -7   8   37.25    3.51
  -1  -7   8   42.10    3.63
   1   7  -8   31.59    3.26
   1   7   8   47.61    3.09
   1  -7  -8   37.12    3.11
  -1  -7   9 1351.49   65.34
   1  -7   9 1393.98   65.38
   1  -7   9 1339.43   65.54
   1  -7  -9 1235.31   64.56
  -1   7   9 1228.48   64.70
   1   7   9 1262.43   64.96
  -1   7   9 1348.99   64.88
   1   7   9 1342.19   64.49
   1   7   9 1239.54   64.73
   1   7  10   51.93    3.52
  -1   7  10   53.04    3.88
   1  -7 -10   45.89    3.55
  -1  -7  10   45.15    3.69
  -1   7  10   41.61    3.50
   1  -7  10   53.85    4.19
  -1  -7  10   53.13    4.14
   1   7  10   40.21    3.44
   1  -7  10   53.18    4.34
  -1   7  11   17.26    2.04
   1   7  11   15.32    1.69
   1  -7  11   16.36    2.41
  -1  -7  11   11.59    1.86
   1  -7  11   18.12    2.35
  -1  -7  11   15.28    2.20
   1  -7 -11   15.22    1.85
   1   7  11   12.92    1.63
   1   7  12   17.20    1.83
  -1   7  12   20.32    2.18
   1  -7  12   18.57    2.50
   1  -7 -12   17.94    1.97
   1  -7  12   22.42    2.52
  -1  -7  12   16.70    2.27
  -1  -7  12   15.19    1.99
   1   7  12   18.40    2.17
   1   7 -12   14.96    2.41
   1  -7  13  116.18    7.78
   1   7 -13  127.35    7.88
   1  -7 -13  117.36    7.15
  -1  -7  13  111.86    7.21
  -1  -7  13  127.75    7.62
   1   7  13  131.04    7.49
   1   7  13  122.69    7.11
   1  -7  13  140.24    7.80
   1   7  14    3.98    0.93
   1  -7  14    4.71    1.48
  -1  -7  14    2.58    0.99
   1   7 -14    4.07    1.58
   1  -7  14    6.39    1.46
   1   7  14    4.41    1.31
  -1   7  14    6.05    1.27
  -1  -7  14    3.04    1.24
   1   7  15    7.01    1.15
   1  -7  15    7.50    1.54
   1   7 -15    8.79    1.77
   1  -7  15    9.88    1.55
  -1  -7  15    9.22    1.52
   1   7  15    9.42    1.50
  -1  -7  15    6.10    1.14
  -1   7  15   12.21    1.51
  -1  -7  16   15.11    1.64
   1   7 -16   16.90    2.15
   1   7  16   18.05    1.65
   1  -7  16   19.10    2.14
   1  -7  16   21.18    2.02
  -1  -7  16   18.33    1.94
   1   7  16   20.79    1.89
   1   7  16   20.37    1.98
  -1   7  16   18.95    1.78
   1   7  17    3.57    0.81
   1  -7  17    3.54    1.09
   1   7  17    4.72    1.06
   1   7  17    3.14    0.72
  -1   7  17    2.95    0.82
   1  -7  17    3.94    0.98
  -1  -7  17    3.37    1.01
   1   7 -17    4.71    1.27
   1  -7 -18   13.55    1.48
   1  -7  18   14.29    1.56
   1  -7  18   14.61    1.42
  -1  -7  18   14.89    1.50
   1   7  18   11.94    1.17
  -1   7  18   13.50    1.25
  -1  -7  19   31.00    2.19
   1  -7  19   31.64    2.27
   1   7 -19   29.89    2.28
   1  -7  19   31.40    2.09
   1   8   0    0.88    1.27
   1  -8   0    0.87    1.22
  -1   8   0   -0.47    1.03
   1  -8   0   -0.73    1.48
  -1  -8   0   -0.33    1.17
  -1   8   1    1.68    1.06
   1  -8  -1    0.54    1.31
  -1   8  -1    0.94    0.93
   1   8  -1    0.35    1.16
   1  -8  -1    0.17    1.02
   1  -8   1    0.18    1.19
   1   8   1    0.87    1.23
  -1  -8  -1    0.95    1.01
   1  -8   1    2.20    1.41
  -1  -8   1    1.84    1.16
   1  -8   2    1.98    1.33
  -1  -8  -2    1.82    1.14
  -1   8   2    1.95    1.08
   1   8   2    0.87    1.18
  -1   8  -2    2.20    1.02
   1   8  -2    3.69    1.37
   1  -8  -2    0.89    1.34
  -1  -8   2    2.06    1.23
   1  -8  -2    2.17    1.22
   1  -8  -3    3.28    1.43
   1   8   3    2.90    1.38
  -1   8   3    1.33    1.18
   1  -8   3    1.09    1.27
  -1   8   3    1.03    0.97
   1   8   3    0.36    1.11
  -1  -8  -3    1.44    1.02
   1  -8  -3    2.10    1.42
  -1  -8   3    1.74    1.22
  -1   8   4   86.65    5.66
   1  -8  -4   91.32    5.96
  -1   8   4   86.39    5.62
   1   8   4   89.31    5.95
  -1  -8  -4   82.89    5.50
  -1  -8   4   90.90    5.97
   1  -8   4   90.76    6.02
   1   8   4   80.75    5.79
   1  -8   5   61.53    4.72
  -1   8   5   67.27    4.42
   1   8   5   66.96    4.76
   1  -8  -5   67.48    4.74
  -1  -8   5   61.68    4.68
   1   8   5   56.94    4.46
  -1   8   5   61.37    4.41
   1  -8  -5   58.52    4.17
  -1   8   6   -0.83    1.13
   1  -8   6    0.71    1.11
  -1   8   6    2.13    1.05
   1   8   6    0.64    1.20
  -1  -8   6    1.87    1.34
   1  -8  -6   -0.36    0.88
   1   8   6    0.15    0.92
   1  -8   7   53.87    4.09
  -1   8   7   42.69    3.38
  -1  -8   7   44.45    3.74
   1   8   7   49.54    3.16
   1  -8  -7   44.33    3.30
   1   8   7   39.44    3.34
   1  -8   7   42.70    3.80
  -1   8   7   51.09    3.63
   1  -8   8  180.14    9.99
   1  -8   8  173.14    9.94
  -1   8   8  172.51    9.44
  -1  -8   8  181.43    9.93
   1  -8  -8  167.89    9.32
   1   8   8  149.14    9.28
  -1   8   8  170.26    9.53
   1   8   8  162.40    9.05
   1  -8   9   48.78    3.92
   1   8   9   45.15    3.34
  -1   8   9   47.14    3.45
  -1  -8   9   55.28    3.99
   1  -8  -9   47.62    3.40
   1  -8   9   53.52    4.03
  -1   8   9   53.46    3.68
   1   8   9   49.44    3.24
   1   8  10    0.16    0.60
   1  -8  10    4.47    1.30
   1  -8  10    1.50    1.20
   1  -8 -10    0.58    0.73
  -1  -8  10    1.98    1.23
   1   8  10    1.72    1.10
  -1   8  10    2.08    1.01
   1   8  11  153.03    8.55
   1  -8  11  150.07    9.19
  -1   8  11  162.63    8.96
   1  -8  11  174.91    9.33
  -1  -8  11  169.30    9.20
   1   8  11  156.78    8.97
  -1   8  12  138.02    7.53
   1  -8  12  126.66    7.74
  -1  -8  12  133.35    7.65
   1   8 -12  128.26    7.90
   1   8  12  141.61    7.62
   1   8  12  123.90    7.10
   1  -8  12  138.10    7.79
  -1   8  13    0.18    0.67
   1   8  13    0.48    0.81
  -1   8  13    1.40    0.87
   1   8 -13    1.20    1.21
   1  -8  13   -0.12    0.84
   1  -8  13    1.46    0.96
  -1  -8  13    0.42    0.82
   1  -8  14    4.13    0.99
   1   8  14    4.30    0.99
   1  -8  14    4.69    1.08
  -1  -8  14    2.31    0.87
   1   8  14    4.21    1.00
  -1   8  14    4.23    0.90
  -1   8  14    5.89    1.01
   1  -8  15   33.32    2.65
  -1   8  15   43.49    2.68
   1  -8  15   43.45    2.77
   1   8  15   37.49    2.56
  -1  -8  15   38.55    2.67
   1   8  15   39.94    2.67
  -1   8  15   39.68    2.58
   1  -8  16    5.16    0.85
   1  -8  16    5.79    0.86
  -1  -8  16    5.83    0.83
   1  -8 -16    5.86    0.92
   1   8  16    8.78    0.97
  -1   8  16    6.55    0.77
  -1   8  16    6.73    0.85
   1   9   0  148.03    9.01
  -1   9   0  156.51    8.80
   1   9   0  162.10    9.07
  -1  -9   0  154.98    8.78
   1  -9   0  168.48    9.19
  -1   9   0  157.91    8.83
   1   9   1    0.27    0.91
  -1  -9   1    0.68    0.79
  -1   9   1   -0.11    0.86
  -1   9  -1    1.12    0.77
   1  -9   1    0.23    0.82
   1   9   1    1.17    0.98
   1   9  -1    1.45    1.00
   1  -9  -1    0.68    1.06
   1  -9   1    2.77    1.17
  -1   9   1    0.87    0.79
  -1   9   2   29.41    2.47
   1  -9   2   36.48    2.71
  -1   9   2   31.21    2.47
  -1   9  -2   29.21    2.53
   1   9  -2   32.68    2.76
   1  -9  -2   33.11    2.81
  -1  -9   2   29.56    2.54
   1  -9   2   35.51    2.94
   1   9   2   29.14    2.61
   1  -9  -2   28.66    2.29
   1   9   2   29.01    2.65
   1  -9  -3    6.02    1.04
  -1   9   3    6.30    1.22
   1  -9   3    5.70    1.19
   1   9   3    5.35    1.18
  -1   9  -3    5.89    1.22
  -1   9   3    6.37    1.08
   1   9   3    7.97    1.39
   1   9  -3    7.50    1.38
   1  -9  -3    8.14    1.46
  -1  -9   3    5.34    1.13
   1  -9   3    8.59    1.57
   1   9   4   19.01    1.95
   1   9   4   24.27    2.21
   1   9  -4   24.80    2.27
  -1  -9   4   20.53    2.05
  -1   9   4   25.20    2.10
   1  -9   4   23.62    2.13
  -1   9  -4   20.54    2.01
  -1   9   4   19.14    1.86
  -1   9   5    8.22    1.23
  -1   9   5    7.40    1.11
  -1   9  -5    6.90    1.18
   1   9  -5    9.14    1.46
   1   9   5    8.70    1.24
  -1  -9   5    7.90    1.32
   1  -9   5    7.41    1.28
  -1   9   6   58.34    3.68
  -1   9   6   52.07    3.49
   1  -9   6   57.67    3.77
  -1   9  -6   56.52    3.78
   1   9  -6   59.38    3.94
  -1  -9   6   61.52    3.81
   1   9   6   47.72    3.39
  -1   9   7  283.95   14.68
   1  -9   7  276.85   14.91
  -1   9  -7  269.41   14.92
   1   9  -7  304.21   15.21
  -1  -9   7  281.99   14.94
   1   9   7  294.60   14.85
  -1   9   7  289.30   14.83
  -1  -9   8   79.00    4.84
  -1   9   8   91.63    4.87
   1   9  -8   78.32    4.99
  -1   9  -8   72.94    4.82
   1   9   8   85.10    4.81
   1  -9   8   75.79    4.81
  -1   9   9   10.70    1.21
   1  -9   9    9.96    1.24
   1   9   9   11.34    1.27
  -1   9  -9   10.38    1.26
   1  -9   9   12.03    1.50
  -1  -9   9   10.66    1.28
   1   9  -9   10.55    1.39
   1  -9  10   59.33    3.49
  -1  -9  10   48.24    3.17
  -1   9  10   54.29    3.22
   1   9  10   57.82    3.26
   1  -9  10   47.59    3.17
  -1   9 -10   46.49    3.23
   1   9 -10   45.44    3.33
  -1   9  11  215.65    9.82
   1  -9  11  158.98    9.65
  -1   9 -11  151.79    9.70
   1   9 -11  187.68   10.01
   1  -9  11  213.24   10.01
  -1  -9  11  178.64    9.71
   1   9  11  203.60    9.80
  -1   9  11  210.85    9.86
   1   9  12   42.84    2.51
   1  -9  12   42.98    2.63
   1   9  12   41.46    2.59
  -1   9  12   38.14    2.47
   1   9 -12   34.61    2.60
  -1   9  12   41.14    2.48
   1  10   0    0.66    0.52
   1  10   1   37.98    2.52
   1  10  -1   39.20    2.55
   1  10  -2   32.14    2.24
   1  10   2   33.93    2.25
   1  10  -3    4.59    0.76
   1 -10   3    3.78    0.78
   1 -10   4   71.31    4.07
   1  10  -4   69.90    4.05
   1  10  -5   75.34    4.17
   1 -10   5   71.53    4.13
  -2   0   0  566.83   27.76
   2   0  -1   -0.11    0.41
   2   0  -1    0.10    0.43
   2   0  -1    0.06    0.19
  -2   0  -1    0.32    0.18
  -2   0   2  609.89   29.33
   2   0  -2  576.45   29.31
   2   0  -2  564.12   28.90
  -2   0  -2  601.49   29.34
   2   0  -2  628.53   29.32
   2   0  -3    0.22    0.26
  -2   0  -3    1.80    0.34
  -2   0   3    0.07    0.67
   2   0  -3    0.13    0.38
   2   0  -3    1.85    0.67
  -2   0  -3    0.20    0.41
  -2   0   4 8038.19  386.54
   2   0  -4 7789.12  386.74
  -2   0  -4 7795.22  386.17
  -2   0  -4 8192.33  386.57
  -2   0  -5    0.55    0.51
  -2   0   5    2.69    0.80
  -2   0  -5    3.44    0.50
   2   0  -5    0.41    0.72
   2   0  -6  390.31   20.06
   2   0  -6  377.07   19.36
  -2   0  -6  391.76   19.34
   2   0  -7   -0.10    0.71
   2   0   7    0.14    0.73
   2   0  -7    0.08    0.95
   2   0  -7    0.55    0.40
   2   0   7   -0.47    0.55
   2   0  -7    0.94    0.87
   2   0  -7    0.54    1.16
  -2   0  -7    0.19    0.41
   2   0  -8   66.26    4.22
  -2   0  -8   70.09    4.00
   2   0   8   70.68    4.73
   2   0  -8   62.24    4.58
   2   0  -8   67.30    4.04
   2   0  -8   65.47    4.07
   2   0   8   65.42    4.09
   2   0  -8   72.07    4.82
   2   0   8   67.43    4.10
   2   0  -8   62.03    4.28
   2   0  -9    1.09    0.98
   2   0   9    0.18    0.67
   2   0   9   -0.17    0.95
   2   0  -9   -0.10    1.07
   2   0   9    0.32    0.82
   2   0  -9    0.09    0.44
   2   0  -9    0.17    0.88
  -2   0  -9    0.34    0.45
   2   0   9    0.27    0.68
   2   0  -9    3.24    1.47
  -2   0 -10   20.84    1.89
   2   0 -10   22.44    2.01
   2   0  10   28.28    2.33
   2   0 -10   22.76    2.34
   2   0 -10   25.52    2.72
   2   0 -10   28.15    2.77
   2   0  10   26.10    2.69
   2   0 -10   23.75    2.37
   2   0  10   23.40    2.07
   2   0  11    0.24    0.79
   2   0  11    0.97    1.02
   2   0 -11   -1.36    1.36
   2   0  11    0.32    0.84
   2   0 -11    0.15    1.47
  -2   0 -11   -0.11    0.50
   2   0 -11   -0.15    1.11
   2   0  12   15.39    2.32
   2   0  12   17.89    1.98
   2   0 -12   15.03    2.34
   2   0  12   14.41    1.76
   2   0  12   12.64    1.75
   2   0 -12   16.86    2.27
   2   0  13    1.14    1.16
   2   0  13    0.66    1.20
   2   0  13   -0.13    0.93
   2   0 -13   -0.51    1.63
   2   0  14   17.25    2.13
   2   0  14   17.71    2.57
   2   0  14   13.53    1.92
   2   0 -14   17.15    2.62
   2   0  15    2.28    1.43
   2   0 -15   -0.79    2.14
   2   0  15    1.22    1.50
   2   0  15    0.13    1.03
   2   0  15    0.86    1.09
   2   0 -15    1.52    1.83
   2   0  16    1.57    1.48
   2   0 -16    1.31    2.13
  -2   0  16    0.98    1.12
   2   0  16    3.99    1.34
   2   0  16    2.52    1.53
   2   0 -16    3.30    1.87
   2   0  17    2.82    1.67
   2   0  17    5.90    1.84
  -2   0  17    0.56    1.15
   2   0  17    0.42    1.21
   2   0 -17    0.22    2.05
   2   0 -17    0.76    1.83
   2   0  18 2111.48  108.01
   2   0 -18 2210.41  109.00
  -2   0  18 2293.72  108.07
   2   0  18 2138.81  107.96
   2   0  18 2209.44  109.40
   2   0 -19    1.97    1.90
   2   0  19    1.05    1.47
   2   0  19    0.76    1.52
   2   0  19    1.86    1.42
   2   0 -20   43.37    3.99
   2   0  20   43.04    4.18
   2   0  20   39.75    3.37
  -2   0  20   38.02    3.48
   2   0  20   43.33    3.41
   2   0  21    1.73    1.35
   2   0  21   -0.13    1.11
   2   0  21   -0.23    1.30
   2   0 -21    1.75    1.61
   2   0  22  336.60   18.48
   2   0  22  361.53   18.74
   2   0 -22  384.36   19.44
   2   0  22  370.63   19.73
   2   0  23    0.55    1.11
   2   0  23    0.60    1.07
   2   0 -23    0.15    1.22
   2   0  24    9.68    1.58
   2   0  24    7.99    1.31
   2   0  24    6.79    1.25
   2   0 -24    5.97    1.38
   2   0 -25   -0.09    0.77
   2   0  25   -0.12    0.76
   2   0  25    0.94    0.77
   2   0  25   -0.51    0.55
   2   0  26    2.43    0.62
  -2   0  26    2.48    0.68
   2   0  26    3.57    0.79
   2  -1   0    0.17    0.37
   2  -1   0   -0.13    0.35
  -2   1   0    0.49    0.36
  -2  -1   0    0.19    0.45
  -2  -1   1  155.62    7.89
  -2   1   1  145.40    7.90
   2  -1   1  160.57    7.91
   2  -1   1  146.34    7.73
  -2  -1  -1  153.69    8.05
   2  -1  -1  154.23    8.05
  -2  -1   1  154.37    8.18
   2  -1  -1  160.27    8.24
   2  -1  -1  154.65    7.94
   2  -1   2  223.19   10.88
  -2   1   2  207.10   10.85
  -2   1   2  217.06   11.27
  -2  -1  -2  217.21   10.89
  -2  -1  -2  205.35   10.92
   2  -1  -2  214.70   11.15
  -2  -1   2  218.12   11.24
   2  -1  -2  227.41   11.25
   2  -1  -2  208.00   10.90
  -2  -1   2  207.41   10.82
  -2   1  -3  348.75   15.58
   2  -1  -3  343.69   15.59
  -2   1   3  337.09   15.98
  -2   1   3  348.58   15.52
  -2  -1  -3  361.06   15.51
   2  -1  -3  357.03   16.00
  -2   1  -3  375.15   16.06
   2  -1  -3  358.22   15.99
  -2  -1   3  350.78   16.02
  -2  -1  -3  345.65   15.57
   2   1  -3  370.03   15.53
   2  -1  -4   32.63    2.06
  -2   1   4   34.59    2.41
  -2  -1  -4   26.60    1.62
  -2  -1  -4   31.12    2.01
  -2  -1  -4   27.42    1.63
   2   1  -4   25.36    1.68
  -2   1  -4   29.74    1.99
  -2  -1  -4   31.75    1.85
   2  -1  -4   35.12    2.36
   2   1  -4   36.40    2.03
   2  -1  -4   31.75    2.39
  -2   1  -4   33.21    2.33
  -2  -1   4   31.85    2.37
  -2  -1  -5   27.13    1.64
  -2  -1  -5   26.37    1.64
   2   1  -5   27.29    1.69
   2   1  -5   28.53    2.23
  -2  -1  -5   25.40    1.66
  -2   1  -5   28.48    1.96
   2  -1  -5   31.95    2.47
  -2  -1   5   25.71    2.24
  -2   1  -5   31.05    2.26
  -2   1   5   28.74    2.25
   2   1  -6  127.53    8.46
  -2   1  -6  163.71    8.34
  -2  -1  -6  146.26    7.62
   2  -1   6  154.33    8.62
   2   1  -6  138.11    7.64
  -2  -1  -6  140.99    7.53
   2   1  -6  151.23    8.35
  -2  -1  -6  147.90    7.64
  -2   1   6  175.63    8.35
   2  -1  -6  156.41    8.59
  -2   1  -6  157.86    7.98
  -2  -1   6  147.73    8.34
   2   1   6  146.48    8.09
   2   1  -7  129.76    8.08
   2  -1  -7  132.45    7.55
   2  -1   7  139.72    8.12
   2   1  -7  132.41    7.20
   2   1   7  140.77    7.69
   2  -1  -7  139.18    7.47
   2   1  -7  138.98    7.93
   2   1   7  143.00    7.43
   2   1   7  141.73    7.60
   2   1  -7  146.27    8.03
   2  -1  -7  124.11    8.03
   2  -1  -7  143.91    8.21
  -2  -1  -7  126.24    7.15
  -2  -1  -7  130.56    6.96
  -2  -1   7  141.73    7.93
  -2   1  -7  139.14    7.46
   2   1  -7  141.16    7.60
  -2   1  -7  148.53    7.85
   2  -1   7  134.03    7.41
  -2  -1  -7  136.05    7.18
  -2  -1  -8   13.14    1.20
  -2  -1   8   13.41    1.63
  -2  -1  -8   13.07    1.20
   2   1  -8   12.85    1.54
   2   1  -8   13.24    1.73
   2   1   8   11.70    1.70
   2   1  -8   12.59    1.22
   2  -1  -8   15.24    1.48
   2   1  -8   17.05    2.25
   2   1   8   14.92    1.41
   2   1  -8   13.50    1.55
   2  -1   8   13.53    1.46
  -2   1  -8   14.70    1.41
   2  -1   8   14.89    1.90
   2   1  -8   13.52    2.09
  -2  -1  -8   13.02    1.00
   2  -1  -8    8.75    1.84
   2  -1  -8   12.88    1.90
   2  -1  -8   16.92    1.86
   2  -1  -9   13.30    1.98
   2  -1  -9   16.58    1.94
   2   1  -9   13.34    2.09
   2   1  -9   11.94    1.60
  -2   1  -9   14.38    1.50
   2  -1   9   14.00    1.97
   2   1   9   13.07    1.87
   2   1  -9   14.25    1.34
   2  -1   9   13.50    1.36
  -2  -1  -9   14.12    1.34
   2  -1  -9   15.14    1.54
   2  -1  -9   13.13    1.49
   2   1  -9   10.51    1.64
   2   1   9   16.70    1.55
  -2  -1   9   14.32    1.72
   2   1  -9   13.78    1.69
   2   1  -9   17.00    2.23
   2  -1  -9   13.11    1.96
   2   1   9   14.05    1.36
   2  -1   9   14.91    1.55
   2   1  10    1.37    0.63
   2  -1  10    1.10    0.88
   2   1 -10    1.07    0.47
   2   1  10    1.17    0.82
   2   1 -10   -0.11    1.14
   2  -1 -10    0.92    1.12
   2   1 -10    2.67    1.09
   2  -1  10    1.10    0.76
   2   1  10    1.07    1.09
   2  -1  10    2.40    1.25
  -2  -1 -10    1.07    0.53
   2   1  10    0.73    0.76
  -2   1 -10    1.02    0.62
   2  -1 -10    2.80    0.80
   2  -1 -10    2.65    0.96
   2   1 -10    1.54    1.62
   2  -1 -10    0.44    1.25
   2   1  10    1.17    0.75
   2   1 -10    0.95    1.45
   2   1 -11    9.11    2.01
   2   1  11   10.00    1.23
   2   1 -11    9.62    1.69
   2  -1  11   10.18    1.33
  -2   1  11    9.11    1.06
   2  -1  11    6.93    1.70
   2   1  11    9.10    1.84
   2  -1 -11    9.85    1.80
   2   1  11   11.33    1.48
   2   1  11    9.38    1.58
   2  -1 -11    9.82    1.49
  -2   1 -11    9.15    1.32
   2   1 -11   10.28    2.18
   2  -1 -11   12.11    2.02
   2   1  11   11.11    1.42
   2   1 -12    8.25    1.86
   2   1  12   10.75    1.52
   2  -1 -12   11.06    1.96
   2   1 -12   12.53    2.46
   2   1  12   14.33    2.16
   2  -1  12    9.87    1.45
   2   1  12   12.27    1.72
   2   1  12   10.75    1.49
   2  -1 -12   13.61    2.18
   2   1 -12   13.06    2.42
   2  -1 -12   13.19    2.21
  -2   1  12   12.43    1.25
  -2   1  13  193.34   10.41
   2  -1  13  193.14   10.66
   2   1 -13  191.75   11.78
   2   1  13  213.11   11.92
   2   1  13  198.49   11.00
   2   1  13  182.89   10.75
   2   1 -13  177.68   11.14
   2   1 -13  206.34   11.64
   2  -1 -13  213.06   11.28
   2   1  13  192.80   10.81
   2   1 -14  174.98   11.12
   2   1 -14  197.75   11.90
   2   1  14  216.26   12.10
  -2   1  14  203.41   10.50
   2  -1  14  184.06   10.68
   2   1  14  203.28   11.08
   2   1  14  191.07   10.85
   2   1 -14  213.82   11.88
   2  -1 -14  189.95   11.17
   2   1  14  187.66   10.81
   2  -1  14  194.04   10.82
   2  -1  15   19.00    2.26
   2   1  15   12.76    2.29
   2  -1  15   15.54    1.94
   2   1 -15   14.85    2.71
   2   1  15   13.95    2.02
   2   1  15   11.20    1.86
   2   1 -15   16.30    2.85
   2   1  15   15.07    1.98
  -2   1  15   11.58    1.47
  -2   1  16    9.39    1.29
   2   1 -16    8.05    2.29
   2   1  16   10.83    1.88
   2  -1  16    9.29    1.92
   2   1  16    9.90    2.13
   2  -1  16    9.42    1.71
   2   1  16    9.95    1.92
   2   1 -16   10.75    2.59
   2   1  16    9.41    1.75
  -2  -1  16    8.11    1.62
   2   1 -17  156.53    9.82
   2   1  17  166.75    9.06
   2   1  17  166.49   10.19
   2  -1  17  155.79    9.01
   2   1  17  147.02    9.12
   2   1 -17  155.38    9.96
  -2  -1  17  159.91    9.23
   2  -1 -17  146.10    9.76
   2  -1  17  161.06    9.08
  -2   1  17  140.52    8.60
   2  -1 -18  285.29   17.48
   2   1  18  315.45   17.67
   2  -1  18  303.16   16.54
   2   1  18  296.77   16.48
  -2   1  18  283.81   16.09
  -2  -1  18  316.92   16.80
   2   1  18  319.50   16.45
   2   1 -18  327.30   17.50
   2  -1 -18  321.76   17.48
   2  -1  18  330.23   16.62
   2  -1 -19  161.47    9.76
   2   1  19  153.70    9.82
   2  -1  19  136.22    8.73
   2   1  19  147.16    8.84
  -2  -1  19  163.40    9.17
   2  -1  19  155.79    8.86
   2   1 -19  162.73    9.75
   2   1  19  143.34    8.65
   2  -1  20    9.40    1.83
   2   1  20    9.57    1.71
   2  -1  20    6.96    1.56
   2   1  20    6.79    1.56
   2   1  20    8.44    1.98
  -2  -1  20   10.14    1.81
   2   1 -20    8.14    2.16
   2  -1 -20    6.80    2.11
   2   1  21   50.82    4.40
   2  -1  21   55.06    4.00
   2   1  21   52.32    3.76
  -2  -1  21   53.51    4.02
   2   1 -21   50.75    4.31
   2  -1  21   40.69    3.54
   2  -1 -21   50.81    4.23
   2   1  21   44.24    3.52
   2  -1 -22   59.09    4.45
   2   1  22   53.47    3.91
   2  -1  22   61.72    4.22
  -2  -1  22   54.76    4.14
   2  -1  22   49.68    3.99
   2   1  22   54.62    3.70
   2   1  22   56.84    4.51
   2   1 -22   60.08    4.53
   2   1  23    9.28    1.29
   2  -1  23    7.51    1.36
   2   1  23   12.98    1.88
   2   1  23   11.37    1.50
   2   1 -23   16.11    2.05
   2  -1  23   10.23    1.65
   2  -1 -23   14.54    1.94
   2  -1 -24    9.07    1.42
   2   1  24    7.87    1.42
   2   1  24    7.62    1.21
   2  -1  24    4.45    0.97
  -2   1  24    8.90    1.35
   2  -1  24   10.91    1.42
   2   1 -24    7.52    1.50
   2  -1  25    1.17    0.74
   2   1  25    0.76    0.72
   2   1  25    0.31    0.69
   2   1 -25   -0.72    0.80
  -2   1  25    0.48    0.70
   2  -1 -25    0.59    0.79
   2   1  26    5.81    0.79
  -2   1  26    6.52    0.84
   2  -1  26    4.88    0.93
  -2  -2   0  531.01   27.08
   2  -2   0  538.13   26.84
   2  -2   0  539.52   26.81
  -2   2   1  169.67    9.42
  -2  -2   1  180.00    9.76
  -2  -2  -1  177.52    9.57
   2  -2  -1  175.11    9.42
   2  -2   1  182.77    9.24
   2  -2  -1  179.13    9.51
   2  -2   1  186.34    9.44
   2  -2  -1  179.03    9.69
  -2   2   2 4710.16  233.90
  -2   2   2 4778.62  234.27
   2  -2   2 4853.76  233.89
  -2  -2  -2 4751.85  233.99
   2  -2  -2 4792.34  233.92
  -2  -2   2 4725.40  234.26
   2  -2   2 4823.34  233.53
   2  -2  -2 4728.27  234.11
   2  -2  -2 4915.64  234.24
  -2   2  -3   55.23    3.31
   2  -2  -3   52.93    3.41
  -2   2   3   54.91    3.26
  -2   2   3   57.00    3.69
   2  -2  -3   55.42    3.31
   2  -2   3   43.59    2.67
  -2  -2   3   53.22    3.60
  -2  -2  -3   53.27    2.87
   2  -2  -3   57.77    3.59
   2  -2  -3   59.44    3.66
   2  -2   3   49.99    3.57
   2  -2   3   59.80    3.30
   2  -2   3   48.15    2.69
   2  -2   4    6.87    1.17
  -2  -2   4    9.56    1.28
   2  -2   4    9.76    1.34
   2   2  -4    5.16    0.48
  -2   2  -4    8.47    0.99
   2  -2  -4    8.25    1.13
  -2  -2  -4    4.57    0.42
   2   2  -4    5.24    0.52
  -2  -2  -4    7.91    0.71
  -2   2   4    7.68    0.91
  -2   2   4    8.36    1.36
   2  -2  -4    7.77    1.25
   2  -2  -4    6.91    0.96
   2   2  -4    8.74    1.56
   2   2   4    6.53    1.01
   2  -2  -4    9.61    1.47
  -2   2  -4    7.53    1.11
   2  -2  -4    7.57    1.10
   2  -2  -4    6.95    1.18
   2   2   5   50.49    3.42
   2  -2  -5   60.40    3.54
  -2   2   5   61.35    3.33
  -2   2   5   52.02    3.63
  -2   2  -5   53.78    3.33
   2  -2  -5   61.94    3.53
   2  -2  -5   56.24    3.63
   2   2  -5   55.70    3.77
   2  -2  -5   43.52    3.74
   2   2  -5   43.80    2.76
   2   2  -5   44.46    2.74
  -2  -2   5   52.69    3.66
  -2   2  -5   53.10    3.56
   2   2  -5   50.10    2.81
   2  -2  -5   49.57    3.75
   2  -2   5   51.57    3.33
   2   2   5   50.07    3.33
   2  -2   5   48.33    3.55
   2  -2   5   55.73    3.25
   2  -2  -5   48.44    3.27
   2   2  -6  168.00    9.87
   2  -2  -6  198.98    9.51
   2   2   6  184.09    9.38
  -2   2   6  183.95    9.71
   2   2  -6  145.26    8.76
   2  -2  -6  195.87    9.47
   2   2  -6  168.89    9.27
   2   2  -6  194.06    9.85
   2   2   6  172.90    9.12
   2  -2   6  174.28    9.35
   2  -2  -6  160.85    9.85
  -2  -2   6  168.74    9.74
  -2   2  -6  177.92    9.37
   2  -2  -6  176.09    9.96
  -2   2  -6  171.36    9.60
   2  -2   6  169.72    9.67
   2   2  -6  161.25    8.81
   2  -2   6  187.62    9.99
   2  -2   6  179.34    9.19
  -2   2   7   74.62    4.49
   2  -2   7   81.26    4.88
   2   2   7   82.18    4.85
  -2   2   7   88.56    5.17
   2  -2   7   83.45    5.41
   2   2  -7   72.20    4.35
   2   2   7   78.44    4.57
  -2  -2  -7   83.83    4.42
   2  -2  -7   75.11    4.70
   2   2  -7   81.25    5.41
  -2   2  -7   77.68    4.80
   2   2   7   80.09    4.63
  -2  -2   7   84.38    4.75
   2  -2  -7   70.67    5.18
  -2  -2   7   78.35    5.20
   2  -2  -7   83.61    5.50
   2   2  -7   77.93    4.80
   2   2  -7   74.71    4.36
   2  -2   7   74.82    5.10
   2  -2  -7   72.77    4.80
   2  -2   7   85.32    4.75
   2  -2  -8    3.84    0.96
   2  -2  -8    2.83    1.16
  -2  -2   8    4.57    1.13
   2  -2   8    7.89    1.22
   2   2  -8    6.12    1.54
  -2   2   8    5.04    0.81
   2   2   8    3.87    1.19
   2  -2  -8    5.81    1.29
   2  -2   8    4.22    1.26
   2   2   8    4.35    1.08
   2   2  -8    2.91    0.61
   2   2  -8    4.18    0.67
  -2  -2  -8    5.06    0.74
  -2   2  -8    4.74    0.94
   2  -2  -8    5.79    1.45
  -2  -2   8    4.48    0.90
   2   2   8    3.95    0.85
   2   2  -8    4.54    1.10
  -2   2   9  277.14   14.03
   2  -2  -9  282.08   14.45
   2  -2   9  260.59   15.02
   2   2   9  258.89   14.76
   2  -2   9  246.80   14.03
   2  -2  -9  277.73   14.35
   2  -2   9  283.79   14.23
   2   2   9  280.07   14.23
   2   2  -9  298.73   15.02
  -2  -2   9  272.01   14.28
   2  -2  -9  259.22   14.76
  -2   2  -9  256.24   14.39
   2   2  -9  274.93   15.07
   2   2  -9  265.45   14.42
   2   2   9  271.74   14.45
   2   2   9  276.14   14.03
   2   2 -10   47.62    3.92
   2   2  10   40.64    2.82
   2  -2  10   41.10    3.71
   2   2  10   44.09    3.59
   2  -2  10   37.26    2.88
   2  -2 -10   45.05    3.18
   2   2  10   42.16    3.03
   2   2 -10   41.70    3.84
   2   2 -10   41.93    3.27
  -2  -2  10   33.56    2.93
   2  -2 -10   37.62    3.42
   2   2 -10   37.57    3.56
   2  -2 -10   46.47    3.39
   2  -2  10   42.36    3.09
   2   2  10   42.89    3.17
  -2   2  10   42.31    2.82
   2   2  11    0.09    0.57
   2  -2  11   -0.21    1.21
   2   2 -11    0.40    1.57
  -2   2  11    1.23    0.67
   2  -2 -11   -1.05    1.56
   2   2 -11   -0.51    1.64
   2  -2  11    0.83    1.33
   2   2  11    0.19    1.01
   2  -2  11   -0.31    0.88
   2   2  11    0.70    1.04
   2  -2 -11    1.11    0.97
   2   2  11    0.25    0.86
   2   2 -11    0.73    1.91
   2  -2 -11    1.50    1.34
  -2  -2  11    0.70    0.87
   2   2  11    0.33    0.78
   2   2 -11    1.14    1.15
   2  -2 -12  300.45   15.73
   2   2 -12  271.67   16.08
   2  -2  12  279.16   16.53
   2   2  12  305.08   16.44
   2   2  12  291.72   15.64
   2  -2  12  271.78   15.36
   2   2  12  310.37   15.88
  -2   2  12  306.42   15.30
   2   2  12  288.50   15.52
   2   2 -12  307.05   16.52
  -2  -2  12  293.41   15.65
   2   2 -12  281.11   15.84
   2  -2 -12  308.03   15.97
   2   2 -12  290.47   16.42
   2   2  12  289.13   15.34
   2   2  13  157.69    8.80
   2  -2  13  152.18    9.78
  -2   2  13  151.60    8.45
   2   2  13  162.06    9.63
   2   2 -13  138.57    9.18
   2   2  13  148.11    8.54
   2  -2  13  138.94    8.57
   2   2  13  155.92    9.03
   2  -2 -13  158.21    9.00
   2   2  13  148.74    8.71
   2   2 -13  154.57    9.74
  -2  -2  13  145.40    8.80
   2   2 -13  158.64    9.22
   2   2 -13  167.88    9.78
  -2   2  14   57.55    3.79
   2   2 -14   60.71    4.70
   2  -2  14   51.25    4.77
   2   2  14   62.25    4.83
   2  -2  14   56.08    4.03
   2   2  14   55.65    4.29
   2   2  14   51.25    3.98
   2   2 -14   69.54    5.39
  -2  -2  14   50.69    4.11
   2   2  14   54.21    4.02
   2   2 -14   56.67    4.78
   2   2  14   54.00    3.86
   2  -2  15  291.11   16.59
   2   2  15  306.00   16.52
   2  -2  15  280.96   15.42
   2   2  15  292.32   15.76
   2   2  15  281.66   15.49
   2   2 -15  270.20   16.53
  -2  -2  15  298.01   15.62
  -2   2  15  287.09   15.17
   2   2  15  291.99   15.46
   2  -2  15  294.46   15.46
   2   2 -15  279.35   15.94
   2   2 -15  293.31   16.32
   2   2  15  272.17   15.30
   2   2  16 2353.42  114.20
   2  -2  16 2219.46  115.53
   2   2  16 2469.46  115.43
  -2   2  16 2195.40  113.96
   2   2  16 2384.39  114.56
   2   2  16 2250.22  114.31
   2   2 -16 2524.27  115.59
  -2  -2  16 2297.19  114.38
   2  -2  16 2367.46  114.22
   2  -2 -16 2212.38  115.00
   2  -2 -17   59.19    4.97
   2  -2  17   57.06    5.06
   2   2  17   57.81    4.81
   2   2  17   58.37    4.38
   2   2  17   55.41    4.32
   2   2 -17   51.26    5.08
  -2  -2  17   59.52    4.37
   2   2 -17   51.88    4.79
   2  -2  17   60.62    4.39
   2   2  17   55.88    4.11
  -2   2  17   50.74    3.79
   2   2 -18   27.49    3.34
   2   2  18   25.08    2.51
   2   2  18   29.24    3.09
   2  -2  18   25.25    2.83
   2  -2  18   21.23    3.05
  -2  -2  18   26.24    2.65
   2  -2 -18   27.81    3.31
   2   2  18   20.86    2.54
  -2   2  18   19.64    2.11
   2  -2  18   22.18    2.76
   2  -2  19   14.37    2.24
   2   2  19   12.14    1.86
   2  -2  19   13.01    2.21
  -2   2  19   11.02    1.51
   2  -2  19    8.72    1.75
   2  -2  19   13.28    2.38
   2   2  19   11.75    2.07
  -2  -2  19   14.06    2.07
   2   2 -19   10.09    2.49
   2  -2 -19   10.36    2.37
   2  -2  20  147.75    8.67
   2  -2  20  152.26    9.49
   2   2  20  158.01    9.19
   2   2  20  150.71    8.49
   2   2 -20  169.16    9.43
  -2  -2  20  149.55    8.74
  -2   2  20  125.08    8.01
   2  -2 -20  160.68    9.19
   2  -2  20  131.54    8.59
   2   2  20  131.90    8.13
   2   2  21    4.42    1.27
   2  -2  21    1.98    1.28
   2   2 -21    6.24    1.77
   2  -2  21    2.61    1.45
   2   2  21    3.93    1.27
   2   2  21    4.00    1.37
   2  -2  21    2.35    1.02
  -2  -2  21    2.33    1.32
   2  -2 -21    2.85    1.57
   2  -2  22   22.19    2.66
   2   2  22   20.95    2.36
   2   2  22   27.27    2.29
   2   2  22   17.79    1.84
  -2  -2  22   22.73    2.30
   2  -2  22   23.51    2.34
   2  -2  22   17.09    1.94
   2   2 -22   29.15    2.85
   2  -2 -22   26.42    2.62
   2   2  23   66.24    4.69
   2  -2  23   69.66    5.05
   2   2  23   79.66    4.60
  -2  -2  23   62.90    4.52
  -2   2  23   73.58    4.65
   2   2 -23   76.13    5.00
   2  -2 -23   78.22    4.90
   2  -2  23   70.13    4.55
   2   2  24  115.58    7.24
   2   2 -24  132.13    7.52
   2   2  24  132.59    7.19
  -2  -2  24  125.70    7.27
  -2   2  24  132.47    7.29
   2  -2  24  132.42    7.69
   2  -2 -24  133.09    7.39
   2  -2  24  136.78    7.25
  -2  -2  25   22.13    1.78
   2   2 -25   21.12    1.85
   2  -2  25   20.35    1.96
   2   2  25   26.87    1.86
   2  -2 -25   22.15    1.77
  -2   2  25   23.20    1.79
   2   3   0    1.03    1.21
   2  -3   0   -0.22    0.81
  -2   3   0    0.10    0.51
   2  -3   0   -0.19    0.55
  -2  -3   0   -0.48    0.68
   2  -3   1  344.47   17.17
   2  -3   1  314.26   17.38
   2   3  -1  333.57   17.43
   2  -3  -1  314.64   17.33
   2  -3   1  326.57   17.29
  -2   3   1  346.11   17.23
   2  -3  -1  334.41   17.10
   2  -3   1  326.80   17.06
  -2  -3  -1  348.91   17.44
   2  -3  -1  319.05   17.14
  -2  -3   1  323.95   17.45
   2  -3  -1  328.24   17.15
   2  -3  -1  344.83   17.33
   2   3   1  336.30   17.32
  -2   3   2  986.71   29.95
   2   3  -2  932.53   30.33
   2  -3  -2  979.07   30.13
   2  -3   2  970.47   30.18
   2  -3   2  996.69   29.89
  -2   3   2  989.96   30.52
   2  -3  -2  978.87   29.84
   2  -3   2 1040.62   29.83
  -2  -3  -2 1030.79   30.35
   2  -3  -2  967.91   29.89
  -2  -3   2  997.37   30.66
   2   3  -2 1008.21   30.13
   2  -3  -2 1005.84   30.02
   2  -3   2  938.70   30.39
   2  -3  -2  971.44   30.30
   2   3   2 1134.44   30.34
   2  -3   3   90.11    5.50
   2  -3   3   92.90    5.71
   2  -3  -3   95.64    5.43
   2   3   3  103.76    5.54
   2  -3  -3   90.36    5.57
   2  -3  -3   97.96    5.54
   2   3  -3   98.08    5.87
   2   3  -3   99.16    5.27
   2   3   3   87.96    5.37
  -2  -3  -3   74.88    4.46
  -2   3   3   98.82    5.42
  -2   3   3   95.91    5.77
   2   3   3   91.59    5.13
   2  -3  -3   92.98    5.33
   2  -3   3   91.32    5.24
   2  -3  -3   97.85    5.48
   2   3  -3  106.95    5.73
  -2  -3   3  104.30    5.92
   2  -3   3   95.20    5.34
   2   3   4  368.89   19.61
  -2   3  -4  383.96   19.70
   2  -3  -4  377.61   20.12
   2  -3  -4  392.95   19.79
   2   3  -4  371.80   19.49
  -2   3   4  366.79   19.95
   2   3   4  387.24   19.64
  -2   3   4  376.21   19.58
   2   3   4  383.26   19.39
   2  -3  -4  385.18   19.61
   2  -3  -4  379.58   19.68
   2  -3   4  385.16   19.52
   2  -3  -4  375.09   19.61
   2   3  -4  402.57   19.91
  -2  -3   4  389.23   20.17
   2  -3   4  406.56   20.06
   2  -3   4  386.07   19.42
   2  -3   4  376.94   19.58
   2  -3   4  363.61   19.99
   2   3   4  364.16   19.73
   2  -3   5  344.60   17.86
   2   3   5  365.72   17.95
   2   3   5  356.74   17.87
   2  -3  -5  361.99   18.05
  -2   3  -5  334.62   17.91
  -2   3   5  351.44   17.82
   2  -3  -5  342.24   17.94
   2   3   5  344.07   17.63
   2  -3  -5  335.21   17.83
  -2  -3   5  336.79   18.35
   2  -3   5  327.90   17.69
   2   3  -5  339.39   18.15
  -2   3  -5  368.37   18.29
   2  -3   5  316.61   18.24
   2  -3  -5  312.56   18.35
   2   3  -5  340.08   17.77
   2  -3   5  370.95   18.31
   2  -3  -5  328.01   18.37
   2  -3   5  352.38   17.70
   2  -3   6   77.61    4.63
   2   3   6   79.86    4.87
   2  -3  -6   81.35    4.96
   2  -3  -6   69.69    4.60
  -2   3   6   73.06    4.63
   2   3   6   83.27    4.84
  -2   3  -6   77.79    4.84
   2   3  -6   75.37    4.70
   2  -3  -6   68.11    4.72
   2   3   6   71.59    4.51
   2  -3  -6   73.11    4.74
  -2  -3   6   82.85    4.72
   2   3  -6   76.50    5.14
   2  -3   6   72.78    5.14
  -2   3  -6   79.12    5.08
   2  -3  -6   66.63    5.10
  -2  -3   6   68.70    5.07
   2   3   6   80.26    4.54
   2  -3   6   69.66    4.71
   2  -3  -6   70.10    5.17
   2  -3   6   70.22    4.94
   2  -3   6   74.52    4.64
   2   3  -6   74.67    5.23
   2   3  -7   22.24    2.70
   2   3   7   24.76    2.24
   2  -3   7   19.27    2.29
   2   3   7   23.09    2.32
   2   3   7   21.47    2.19
   2   3   7   21.57    1.90
  -2   3  -7   23.19    2.12
   2  -3   7   21.43    1.94
  -2  -3   7   22.33    2.02
   2  -3  -7   21.33    2.53
   2   3   7   22.13    1.90
  -2   3   7   19.39    1.83
   2  -3   7   20.06    2.24
   2   3  -7   19.61    2.61
   2  -3  -7   20.97    2.09
   2  -3  -7   18.31    2.36
   2   3  -7   24.90    2.15
   2  -3   7   24.11    2.17
   2  -3   7   24.01    2.28
   2   3   8  135.34    7.59
   2  -3  -8  124.77    7.52
   2   3  -8  127.86    8.20
   2  -3   8  133.89    8.21
   2   3   8  132.69    7.42
   2  -3  -8  122.32    7.46
  -2  -3   8  139.92    7.64
   2   3  -8  142.40    8.26
   2   3   8  139.87    7.80
   2   3   8  133.78    7.42
   2  -3  -8  121.71    7.89
  -2   3   8  134.12    7.39
   2  -3   8  123.06    7.39
   2   3  -8  130.37    7.63
   2  -3   8  129.80    7.68
   2  -3   8  126.99    7.89
   2  -3   8  132.67    7.54
   2   3   8  131.43    7.75
  -2   3   9  170.34    9.05
   2  -3   9  162.20    9.43
   2   3   9  161.38    9.10
   2  -3  -9  164.23    9.23
   2  -3   9  161.53    9.10
  -2  -3   9  160.70    9.26
   2   3   9  166.53    9.10
   2  -3  -9  148.25    9.47
   2  -3   9  175.87    9.73
   2   3  -9  168.90    9.42
   2  -3   9  169.64    9.24
   2   3   9  162.10    9.41
   2   3   9  161.92    8.84
   2  -3  10   31.27    2.92
  -2   3  10   37.35    2.66
   2  -3  10   35.16    3.38
   2   3 -10   32.47    3.53
   2  -3  10   31.56    2.84
   2  -3  10   32.04    2.60
   2   3  10   32.66    2.90
  -2  -3  10   32.82    2.80
   2   3  10   28.97    2.58
   2  -3  10   32.68    3.04
   2   3 -10   28.62    2.83
   2  -3 -10   35.00    2.97
   2   3  10   32.01    2.40
   2  -3  11    0.94    1.47
   2   3  11    0.19    0.58
  -2   3  11    1.18    0.84
   2  -3  11   -2.61    1.17
   2   3  11   -0.28    1.04
   2  -3  11   -0.22    1.24
   2   3  11    0.12    0.89
   2   3 -11    1.24    1.87
   2  -3  11   -0.12    0.78
   2  -3 -11    1.24    1.42
   2   3 -11    0.15    1.16
   2  -3  11   -0.15    1.27
  -2   3  12   40.75    3.08
   2   3 -12   43.75    4.17
   2  -3  12   38.39    3.94
   2  -3  12   39.76    3.38
   2  -3  12   39.72    3.13
   2   3 -12   43.23    4.40
  -2  -3  12   41.56    3.42
   2   3  12   42.47    3.34
   2   3  12   39.56    3.35
   2  -3  12   37.76    3.48
   2  -3 -12   40.92    3.55
   2   3 -12   42.09    3.67
   2   3  12   48.13    3.15
  -2   3  13   35.87    2.75
   2  -3  13   32.89    3.58
   2  -3  13   31.65    3.04
   2   3  13   30.55    3.12
   2  -3  13   29.15    2.65
   2   3  13   37.28    3.02
  -2  -3  13   32.25    3.01
   2   3 -13   36.84    4.16
   2   3 -13   36.41    3.77
   2  -3  13   30.05    3.06
   2   3 -13   37.45    3.42
   2   3  13   30.66    2.60
   2   3  13   35.32    3.05
   2   3 -14    0.65    2.01
   2  -3  14   -0.50    1.34
   2   3  14    0.69    1.21
   2   3  14   -0.12    0.76
   2   3 -14    0.75    2.58
  -2  -3  14    2.81    1.25
   2  -3  14   -0.39    0.82
   2   3  14    1.15    1.21
   2  -3  14    0.37    0.95
   2   3  14    1.74    1.20
  -2   3  14    0.49    0.84
  -2   3  15   29.25    2.51
   2   3  15   26.42    2.87
   2  -3  15   28.63    3.33
   2  -3  15   24.16    2.35
   2   3  15   30.28    3.06
   2   3  15   29.60    2.78
  -2  -3  15   26.51    2.78
   2   3  15   26.97    2.43
   2   3 -15   31.01    4.03
   2  -3  15   22.80    2.68
   2   3  15   24.81    2.57
  -2   3  16   41.42    3.16
   2   3  16   37.89    3.49
   2  -3  16   40.62    4.14
   2   3  16   39.65    3.62
   2   3  16   38.50    3.30
   2   3  16   44.61    3.53
  -2  -3  16   43.32    3.57
   2  -3  16   37.41    3.44
   2   3  16   38.48    3.11
   2   3  17    4.35    1.16
  -2   3  17    5.59    1.25
   2   3  17    4.57    1.44
   2  -3 -17    5.24    2.06
   2  -3  17    5.85    1.91
   2   3  17    5.50    1.46
   2   3  17    6.91    1.65
   2  -3  17    5.54    1.75
   2   3  17    5.85    1.55
   2  -3  17    6.12    1.45
  -2  -3  17    5.45    1.55
   2  -3  18    7.51    1.87
  -2   3  18    7.71    1.31
   2  -3  18    8.35    2.00
   2   3  18    7.88    1.66
   2   3  18    7.35    1.53
   2   3  18   10.25    1.74
   2  -3  18    7.61    1.52
   2   3  18    7.46    1.63
   2   3 -18   12.24    2.22
  -2  -3  18    8.76    1.65
   2  -3 -18    7.42    2.07
  -2   3  19   -0.58    0.79
   2  -3  19    1.54    1.53
   2  -3 -19    3.00    1.95
   2   3 -19    1.45    1.72
   2  -3  19   -0.93    1.26
   2   3  19   -0.35    0.84
   2   3  19   -0.14    1.05
   2   3  19    1.99    1.11
   2   3  19   -0.15    1.21
   2  -3  19   -0.29    0.84
  -2  -3  19    0.63    1.14
  -2   3  20    0.43    0.71
   2   3  20    0.86    0.92
   2  -3  20   -0.21    1.22
  -2  -3  20    0.15    1.08
   2  -3  20    1.71    1.32
   2   3  20    1.78    1.25
   2  -3 -20    1.28    1.50
   2   3 -20    0.39    1.54
  -2   3  21    0.37    0.67
   2   3  21    1.17    0.85
   2  -3  21    0.76    1.13
   2   3  21    0.80    1.06
   2  -3 -21   -0.32    1.39
  -2  -3  21    2.68    1.13
   2  -3  21    0.76    1.05
   2   3 -21    2.63    1.58
   2   3 -22    2.12    1.31
   2   3  22    0.90    0.96
   2  -3  22    2.11    1.07
  -2  -3  22    2.34    1.05
   2  -3 -22    0.14    1.08
   2  -3  22    2.07    1.08
   2  -3 -23    0.54    0.86
   2  -3  23    1.99    0.96
   2   3  23    0.34    0.83
  -2  -3  23    0.98    0.82
   2   3 -23    0.87    1.11
  -2   3  23    0.86    0.76
  -2   3  24    0.15    0.60
   2  -3 -24    0.47    0.71
   2  -3  24   -0.50    0.66
   2   3  24    0.26    0.68
  -2  -3  24   -0.15    0.62
   2   3 -24   -0.09    0.76
  -2  -3  25    0.97    0.48
   2   4   0  597.12   28.59
   2  -4   0  543.82   28.31
   2  -4   0  558.95   28.39
   2   4   0  523.05   28.22
   2  -4   0  553.23   28.15
   2   4   0  559.91   27.94
   2  -4   0  541.04   28.14
   2   4   1   -0.14    1.46
   2   4  -1    0.15    1.34
   2  -4  -1    0.66    0.95
   2   4   1   -0.13    1.29
   2  -4  -1    0.69    0.99
   2  -4  -1    1.87    1.23
   2  -4   1    0.12    1.03
   2   4   1   -0.37    0.78
   2   4  -1   -0.34    1.14
   2  -4  -1    1.18    0.90
   2  -4   1   -0.35    0.81
   2  -4   1    0.14    0.93
  -2  -4  -1    0.16    0.64
   2   4  -1   -0.50    0.78
   2  -4   1   -0.14    0.92
   2   4   2   55.17    4.20
   2   4  -2   67.43    4.73
   2  -4  -2   70.19    4.50
   2  -4   2   56.95    4.32
   2   4  -2   60.12    4.06
   2  -4   2   58.39    4.36
   2   4   2   67.93    4.50
   2   4   2   58.52    4.00
   2  -4  -2   61.51    4.21
   2  -4   2   64.17    4.22
  -2  -4  -2   67.14    4.61
   2  -4  -2   73.76    4.43
   2  -4   2   56.15    4.18
   2   4  -2   69.60    4.43
   2  -4  -2   58.19    4.33
   2  -4   3  486.67   26.79
   2  -4  -3  510.88   26.81
   2  -4   3  520.33   26.91
   2   4   3  525.19   26.76
   2  -4  -3  495.31   26.59
   2   4   3  510.46   26.45
   2  -4   3  514.56   26.58
   2  -4  -3  571.24   26.77
   2   4  -3  509.36   26.49
   2   4  -3  550.22   26.85
   2   4  -3  549.70   27.20
   2   4  -4 1537.78   75.23
   2  -4  -4 1407.14   74.77
   2  -4   4 1455.56   74.96
   2   4  -4 1509.98   74.58
   2   4   4 1579.00   74.85
   2  -4   4 1490.62   74.96
   2   4   4 1531.74   74.53
   2  -4  -4 1510.69   74.72
   2  -4   4 1486.07   74.63
   2   4  -4 1569.20   74.98
   2   4   5  755.80   37.94
   2  -4  -5  757.03   38.14
   2  -4   5  753.19   38.06
  -2  -4   5  782.97   38.01
   2   4  -5  784.31   38.48
   2  -4   5  729.94   38.41
   2   4  -5  759.50   38.04
   2  -4  -5  694.33   37.76
   2   4   5  799.85   38.27
   2   4   6   72.53    5.22
   2   4   6   81.94    5.39
   2  -4  -6   72.88    4.87
   2   4   6   84.25    5.32
   2   4  -6   80.84    5.82
   2  -4   6   71.57    5.34
   2   4   6   84.06    5.03
   2  -4  -6   82.83    5.23
   2  -4   6   82.08    5.11
  -2  -4   6   80.99    5.07
   2   4  -6   71.98    5.51
   2  -4  -6   66.89    5.40
   2   4  -6   79.49    5.11
   2   4   7 1207.84   61.93
   2   4   7 1338.23   62.01
   2  -4  -7 1210.23   61.48
   2   4  -7 1307.36   62.50
   2   4   7 1276.39   61.87
   2   4   7 1238.18   61.60
  -2  -4   7 1280.36   61.81
   2   4  -7 1282.00   62.29
   2  -4  -7 1130.95   62.08
   2  -4   7 1205.98   61.68
   2   4  -7 1218.10   61.74
   2  -4   7 1260.30   61.87
   2  -4   7 1178.43   62.20
   2  -4  -8   31.10    2.76
  -2   4   8   33.04    2.69
   2   4   8   30.30    3.07
   2   4   8   33.17    2.74
   2  -4   8   30.96    2.75
   2   4  -8   31.19    2.89
  -2  -4   8   31.54    2.81
   2   4  -8   32.36    3.78
   2   4   8   34.19    2.68
   2   4  -8   30.43    3.53
   2  -4   8   32.59    3.16
   2  -4   8   30.72    3.01
   2   4   8   29.60    2.88
  -2   4   9    4.64    1.24
   2  -4   9    6.57    1.73
   2   4   9    4.16    1.29
   2  -4  -9    4.95    1.52
   2   4  -9   12.51    2.51
  -2  -4   9    4.45    1.26
   2   4   9    4.97    1.78
   2   4   9    6.06    1.32
   2  -4   9    2.85    1.33
   2  -4   9    5.65    1.41
   2   4  -9    6.99    2.53
   2  -4   9    4.56    1.20
   2   4   9    7.11    1.34
   2   4  -9    4.60    1.49
   2   4  10  117.17    6.66
  -2   4  10  116.38    6.95
   2  -4 -10  121.73    7.24
   2   4 -10  123.35    8.15
   2   4  10  127.32    7.40
   2   4  10  106.27    6.98
   2  -4  10  112.70    7.06
   2  -4  10  109.03    7.28
   2  -4  10  111.61    7.65
  -2  -4  10  117.54    7.23
   2   4 -10  120.52    8.14
   2   4  10  116.89    7.02
   2   4 -10  114.76    7.34
   2  -4  10  123.32    7.38
  -2   4  11  526.60   26.11
   2   4 -11  505.97   26.57
   2  -4 -11  524.08   26.36
   2  -4  11  461.24   26.92
   2   4  11  503.30   26.37
   2  -4 -11  490.74   26.21
   2  -4  11  491.44   26.17
  -2  -4  11  509.35   26.46
   2   4  11  515.55   26.16
   2  -4  11  517.52   26.49
   2   4 -11  532.48   27.29
   2   4  11  506.10   25.81
   2   4  12    4.40    1.03
   2   4  12    6.52    1.52
   2  -4  12    6.05    1.45
   2  -4  12    6.07    1.85
   2  -4 -12    3.96    1.44
  -2   4  12    7.70    1.41
   2  -4  12    3.23    1.20
   2   4  12    6.47    1.47
  -2  -4  12    5.75    1.52
   2   4 -12    4.97    1.93
  -2   4  13  405.81   20.53
   2   4  13  394.49   20.30
   2  -4  13  372.76   21.45
   2  -4 -13  419.71   20.87
   2  -4  13  369.57   20.52
  -2  -4  13  382.54   20.81
   2   4  13  399.36   20.66
   2  -4  13  392.39   20.79
   2   4 -13  385.51   21.10
   2   4  13  385.75   20.65
   2   4  14  470.64   24.59
  -2   4  14  481.95   24.07
   2  -4  14  447.80   25.10
   2  -4  14  460.42   24.12
  -2  -4  14  466.10   24.38
   2   4  14  478.06   24.26
   2   4  14  459.68   24.17
   2  -4  14  456.59   24.27
   2  -4 -14  474.04   24.40
   2   4  14  446.62   23.83
  -2   4  15  251.08   13.66
   2   4  15  250.64   13.57
   2  -4  15  232.17   14.54
   2   4  15  259.41   14.20
   2  -4 -15  259.42   14.13
   2  -4  15  239.72   13.69
  -2  -4  15  262.28   14.06
   2   4  15  255.46   13.91
   2   4  15  248.88   13.73
   2  -4  15  257.57   14.12
   2   4  16    0.49    0.77
  -2   4  16    1.06    0.94
   2   4  16    1.07    1.17
   2  -4  16    0.83    1.51
  -2  -4  16    1.00    1.19
   2  -4  16    1.19    1.23
   2   4  16   -0.53    1.37
   2  -4  16    0.93    0.88
   2   4  16    0.91    1.18
   2   4  17   15.05    1.99
   2  -4  17   23.35    2.60
   2   4  17   21.23    2.45
   2  -4  17   22.93    2.83
   2  -4  17   18.15    1.93
   2   4  17   21.14    2.37
  -2  -4  17   20.35    2.33
   2  -4 -17   20.66    2.90
   2   4  17   18.66    1.99
  -2   4  17   21.92    2.17
   2  -4  18  306.47   17.36
   2   4 -18  336.72   17.53
   2   4  18  302.44   16.76
   2   4  18  330.73   16.87
  -2  -4  18  313.04   16.87
   2  -4 -18  321.65   17.33
   2   4  18  279.97   16.30
   2  -4  18  332.50   16.92
  -2   4  18  319.13   16.59
   2   4 -19   78.28    5.56
   2  -4  19   68.05    5.22
   2  -4 -19   78.50    5.41
   2   4  19   76.46    4.90
   2   4  19   76.52    4.98
  -2  -4  19   80.87    5.10
   2   4  19   63.94    4.41
  -2   4  19   71.97    4.69
  -2   4  20   35.70    2.71
   2  -4  20   28.30    2.99
   2   4 -20   45.55    3.58
   2   4  20   39.18    3.04
  -2  -4  20   30.30    2.85
   2  -4 -20   37.54    3.27
  -2  -4  21    0.45    0.86
   2  -4 -21    1.34    1.18
   2   4 -21    1.36    1.37
  -2   4  21    0.49    0.62
   2   4  21    0.64    0.98
   2  -4  21    0.99    0.88
   2  -4  22    7.16    1.19
   2   4  22    9.34    1.26
  -2  -4  22    7.42    1.19
   2   4 -22    7.00    1.43
   2  -4 -22    7.38    1.31
   2  -4  23    5.88    0.90
   2   4  23    9.18    1.07
   2  -4  23    4.86    0.82
   2   4 -23    8.62    1.26
  -2  -4  23    9.03    1.06
   2  -4 -23    9.96    1.19
   2  -5   0    2.74    1.32
   2  -5   0    1.23    1.25
   2  -5   0    1.34    1.15
   2   5   0    0.38    0.98
   2   5   0   -0.56    1.33
   2   5   1   14.91    2.12
   2   5  -1   13.32    2.04
   2  -5   1   15.54    1.99
   2   5   1   18.78    2.59
   2   5   1   17.55    1.94
   2   5   1   15.78    1.91
   2  -5  -1   19.50    2.27
   2  -5   1   22.04    2.28
   2  -5  -1   14.99    2.05
   2  -5   1   16.87    2.16
   2   5  -1   17.55    2.02
   2   5   2   19.98    2.51
   2   5   2   25.19    2.32
   2   5  -2   20.69    2.41
   2  -5   2   25.63    2.48
   2   5   2   28.53    3.03
   2   5  -2   22.58    2.82
   2   5   2   27.05    2.44
   2  -5  -2   26.05    2.63
   2  -5   2   24.71    2.56
   2  -5   2   22.38    2.49
   2   5  -2   24.46    2.42
   2   5   3  103.52    6.69
   2  -5   3  100.27    6.55
   2   5   3  104.80    6.88
   2  -5   3   97.71    6.77
   2   5  -3  104.55    6.82
   2   5   3  108.10    6.46
   2  -5  -3  109.80    6.69
   2  -5   3  103.85    6.57
   2  -5   3  112.25    6.51
   2   5  -3  104.56    6.48
   2  -5  -3   97.01    6.13
   2   5   4  105.75    7.14
   2   5   4  119.41    7.21
   2  -5  -4  115.80    7.08
   2  -5   4  113.71    7.08
   2  -5  -4  104.84    6.55
   2  -5   4  117.59    7.39
   2   5   4  120.11    7.36
   2   5  -4  108.89    7.22
   2   5   4  115.02    6.90
   2  -5   4  110.62    6.99
  -2  -5   4  112.53    6.81
   2  -5   4  114.10    6.82
   2   5  -4  107.23    6.89
   2   5   5   41.06    3.72
   2   5   5   53.56    4.17
   2  -5  -5   50.33    3.99
   2  -5   5   41.20    3.64
   2   5   5   49.18    4.14
   2  -5   5   47.28    4.09
   2   5  -5   48.18    3.98
   2   5   5   44.23    3.53
   2  -5  -5   49.22    3.81
   2  -5   5   45.98    3.69
  -2  -5   5   47.71    3.59
   2  -5   5   44.65    3.48
   2   5  -5   45.64    3.69
   2  -5  -5   43.97    3.38
   2   5   6   53.93    4.19
   2  -5   6   45.67    3.88
   2  -5   6   46.24    4.15
   2  -5  -6   52.94    3.69
   2  -5  -6   56.44    4.25
   2   5  -6   48.78    4.18
   2   5   6   51.66    3.84
   2  -5  -6   52.56    4.04
   2  -5   6   51.09    3.93
  -2  -5   6   47.29    3.81
   2  -5   6   48.19    3.66
   2  -5  -6   42.15    4.11
   2   5   6   53.28    4.31
   2   5  -6   50.66    3.89
   2   5   7   25.55    2.78
   2  -5   7   27.58    2.73
   2  -5  -7   24.02    2.47
   2  -5  -7   27.93    2.90
   2  -5   7   22.97    2.58
   2   5   7   30.13    3.23
   2   5   7   23.70    2.46
   2   5  -7   25.47    2.90
  -2  -5   7   27.73    2.69
   2  -5   7   22.30    2.34
   2  -5  -7   25.37    2.71
   2  -5   7   26.30    3.01
   2   5  -7   27.40    2.75
   2   5   8  137.16    8.57
   2  -5  -8  148.41    8.23
   2  -5   8  136.06    8.58
   2   5   8  141.72    8.63
   2   5  -8  136.39    8.61
   2   5   8  141.31    8.33
   2  -5   8  138.01    8.42
  -2  -5   8  151.14    8.60
   2  -5   8  123.09    7.91
  -2   5   8  147.26    8.30
   2   5  -8  140.37    8.56
  -2   5   9   33.98    3.01
   2  -5   9   29.70    3.14
   2   5  -9   34.20    3.45
   2   5   9   30.91    2.94
   2  -5   9   38.98    3.30
   2  -5  -9   31.81    3.02
  -2  -5   9   40.20    3.34
   2   5   9   34.35    2.92
   2   5  -9   35.12    3.34
   2  -5  -9   34.49    3.03
   2   5   9   35.09    3.27
  -2   5  10   45.08    3.63
   2  -5  10   41.56    3.90
   2   5 -10   51.14    4.14
   2   5  10   49.35    3.82
   2  -5  10   46.34    3.79
   2  -5 -10   46.89    3.76
  -2  -5  10   45.43    3.86
   2   5  10   49.42    3.73
   2   5 -10   50.57    4.12
   2   5  10   53.05    4.08
  -2   5  11  263.59   13.69
   2  -5  11  236.62   14.13
   2   5 -11  230.00   13.80
   2   5  11  243.05   13.73
   2  -5  11  261.71   13.87
   2  -5 -11  261.84   13.81
  -2  -5  11  243.75   13.94
   2   5  11  255.87   13.69
   2   5 -11  242.46   14.07
   2   5  11  242.75   13.82
  -2   5  12   86.43    5.57
   2  -5  12   82.77    5.97
   2   5 -12   78.47    5.71
   2  -5  12   89.19    5.76
   2  -5 -12   83.37    5.69
  -2  -5  12   86.17    5.85
   2   5  12   82.74    5.60
   2   5  12   88.53    5.77
   2   5 -12   86.59    6.11
   2   5  12   80.98    5.16
   2   5  13    0.78    0.71
   2   5 -13    0.16    1.24
   2  -5  13    2.07    1.11
  -2   5  13    0.71    0.93
   2  -5 -13    0.32    1.28
   2   5  13    2.47    1.17
   2  -5  13    0.47    0.88
  -2  -5  13    0.17    1.10
   2   5  13    2.54    1.17
   2   5 -13    1.01    1.70
  -2   5  14   47.31    3.48
   2   5  14   44.04    3.47
   2  -5 -14   43.07    3.59
   2  -5  14   43.26    3.48
  -2  -5  14   44.72    3.65
   2   5  14   46.41    3.56
  -2   5  14   41.42    3.09
   2  -5  14   33.88    3.50
   2   5  14   38.45    3.06
  -2   5  15   52.79    3.84
   2  -5  15   49.20    4.17
   2   5  15   51.97    4.29
   2  -5 -15   56.08    4.17
   2  -5  15   56.39    3.93
  -2  -5  15   53.21    4.11
   2   5  15   61.42    4.14
  -2   5  15   55.35    3.60
   2   5  15   50.77    3.78
   2   5  15   43.78    3.49
  -2   5  16   10.17    1.50
   2   5  16    9.13    1.54
   2  -5  16   10.54    1.79
   2   5  16   10.90    1.86
   2   5  16    8.80    1.29
   2  -5  16   13.65    1.66
   2   5  16   14.86    1.90
  -2  -5  16   11.17    1.81
  -2   5  17    0.24    0.81
   2   5  17    0.60    0.65
   2  -5  17    0.49    0.90
   2   5  17    0.20    0.92
   2   5  17    0.60    1.18
   2  -5  17    0.57    0.72
   2   5  17    0.27    1.09
  -2  -5  17   -0.29    1.01
   2  -5  18   33.60    2.96
   2   5  18   41.91    3.09
   2  -5  18   34.47    2.64
  -2  -5  18   38.03    3.02
   2   5  18   40.19    3.05
   2   5 -18   39.54    3.56
   2  -5 -18   39.25    3.38
   2   5  18   31.51    2.51
  -2   5  18   37.18    2.84
   2  -5 -19    0.15    1.22
  -2   5  19    0.09    0.67
   2  -5  19    0.71    0.71
   2   5  19    0.21    0.80
   2   5  19   -0.11    0.87
  -2  -5  19    0.58    0.82
   2   5 -19    0.48    1.27
  -2   5  20    6.07    0.99
   2  -5  20    7.29    1.27
   2  -5 -20    7.86    1.44
   2   5  20    8.03    1.29
  -2  -5  20    7.22    1.20
   2   5 -20    7.53    1.60
   2  -5  21   73.66    4.84
   2   5  21   86.83    4.92
  -2  -5  21   81.41    4.85
   2   5 -21   96.33    5.35
   2  -5 -21   91.11    5.10
  -2   5  21   77.01    4.64
   2   5  22   11.87    1.13
   2   5 -22   11.75    1.34
   2  -5 -22   13.68    1.25
  -2  -5  22    9.88    1.08
   2   6   0  106.11    6.51
  -2   6   0   95.60    6.02
   2   6   0   96.17    6.41
   2  -6   0  106.05    6.71
   2  -6   0  100.19    6.84
   2   6   0   99.89    6.58
   2   6   1    0.17    1.52
   2   6  -1    0.80    1.47
   2   6  -1    1.98    2.10
   2  -6  -1    0.39    1.50
   2  -6   1    0.20    1.50
  -2   6   1    0.60    0.64
   2   6   1    1.45    1.23
   2   6  -1    0.31    1.22
   2  -6  -1    0.18    1.33
   2  -6   1    0.35    1.22
   2   6   2    4.45    1.87
   2   6   2    2.18    2.28
   2   6  -2    1.98    2.07
   2  -6  -2    2.68    1.56
   2   6   2    3.55    1.25
   2  -6  -2    4.76    1.59
   2  -6   2    1.77    1.36
   2   6  -2    2.07    1.38
   2   6  -2    1.90    1.48
   2   6   3    6.45    2.05
   2   6  -3    2.78    1.50
   2   6   3    4.96    2.52
   2  -6  -3    3.62    1.72
   2   6  -3    7.33    2.39
   2   6   3    2.42    1.20
   2  -6  -3    6.36    1.64
   2  -6   3    3.54    1.61
   2   6  -3    4.89    1.59
   2   6  -4  307.19   16.60
   2   6   4  276.16   16.40
   2   6  -4  272.15   15.97
   2  -6  -4  309.16   16.47
   2   6   4  309.38   16.65
   2   6   4  309.58   16.21
   2  -6  -4  304.55   16.35
   2  -6   4  296.45   16.30
  -2  -6   4  298.33   16.07
   2   6  -4  291.03   16.14
   2   6  -5   10.17    1.95
   2   6   5   14.56    2.38
   2  -6  -5   18.51    2.50
   2   6   5   15.98    2.81
   2   6  -5   12.48    2.53
   2   6   5   14.50    1.99
   2  -6  -5   11.80    2.10
   2  -6   5   16.03    2.30
  -2  -6   5   12.11    1.89
   2  -6  -5   11.94    2.34
   2   6  -5   13.84    2.15
   2   6   6 1175.99   61.46
   2   6  -6 1131.14   60.83
   2  -6  -6 1353.59   61.63
   2   6   6 1188.27   61.49
   2   6  -6 1190.93   61.48
   2   6   6 1231.57   61.16
   2  -6  -6 1277.34   61.39
   2  -6   6 1218.98   61.32
  -2  -6   6 1249.16   61.29
   2   6  -6 1227.40   61.27
   2   6  -7  491.58   26.33
  -2   6   7  510.77   25.93
   2   6   7  522.19   26.09
   2  -6   7  510.20   26.20
  -2  -6   7  525.13   26.25
   2   6  -7  498.24   26.16
   2   6   7  500.58   26.32
   2   6  -7  445.52   25.65
  -2   6   8    1.23    1.33
   2   6   8    1.16    1.34
   2   6  -8    3.09    1.81
   2   6   8    1.61    1.20
   2   6  -8   -0.14    1.23
   2  -6  -8    0.60    1.28
   2  -6   8    0.71    1.25
  -2  -6   8   -0.18    1.23
   2   6  -8    0.73    1.54
   2   6  -9  597.63   30.78
   2  -6   9  607.88   31.23
  -2   6   9  594.84   30.35
   2   6   9  609.57   30.52
   2  -6   9  561.73   30.55
   2  -6  -9  559.11   30.31
  -2  -6   9  586.17   30.71
   2   6   9  613.30   30.31
   2   6  -9  570.93   30.69
   2   6   9  609.00   30.76
   2   6 -10  163.37   10.57
  -2   6  10  174.57   10.36
   2  -6  10  181.75   11.20
   2   6  10  178.69   10.49
   2  -6  10  182.52   10.65
   2  -6 -10  184.95   10.43
  -2  -6  10  182.20   10.68
   2   6  10  194.93   10.43
   2   6 -10  195.54   10.90
   2   6  10  174.60   10.57
  -2   6  11   49.01    3.77
   2   6 -11   44.72    3.89
   2   6  11   49.74    3.88
   2  -6  11   46.58    4.37
   2  -6  11   51.50    4.01
  -2  -6  11   49.99    4.03
   2   6 -11   44.96    4.10
   2   6  11   50.25    3.81
   2   6  11   44.08    3.80
   2  -6 -11   49.32    3.85
   2   6  12   30.52    2.83
  -2   6  12   27.01    2.64
   2   6 -12   26.54    2.88
   2  -6  12   35.80    3.04
   2  -6  12   27.44    3.25
   2  -6 -12   33.35    2.93
  -2  -6  12   32.69    3.05
   2   6 -12   28.09    3.15
   2   6  12   30.06    2.76
   2  -6  13   18.55    2.54
  -2   6  13   19.36    2.08
   2   6  13   16.75    2.01
   2  -6 -13   14.38    2.04
   2  -6  13   15.04    1.99
  -2  -6  13   17.60    2.13
   2   6  13   16.74    2.00
   2   6 -13   13.53    2.34
  -2   6  14   73.77    4.62
   2   6  14   67.61    4.93
   2  -6  14   63.65    4.55
   2  -6 -14   65.01    4.64
  -2  -6  14   67.06    4.74
   2   6  14   70.85    4.63
   2  -6  14   65.08    5.14
   2   6 -14   64.25    5.06
  -2   6  14   68.64    4.31
   2   6  14   61.43    4.35
  -2   6  15   35.73    2.84
   2  -6  15   37.57    3.39
   2   6  15   32.94    3.03
   2  -6  15   35.13    2.83
  -2  -6  15   31.96    2.87
   2   6  15   32.98    2.81
  -2   6  15   30.82    2.45
   2   6  15   35.29    2.65
  -2   6  16   18.71    1.85
   2  -6  16   16.79    2.20
   2   6  16   17.63    2.09
   2  -6  16   14.00    1.63
  -2  -6  16   14.89    1.82
   2   6  16   17.15    1.90
   2   6  16   13.07    1.54
  -2   6  17   33.16    2.52
   2  -6  17   33.03    2.93
   2   6  17   31.60    2.66
   2  -6  17   30.49    2.32
  -2  -6  17   28.89    2.52
   2   6  17   29.82    2.53
   2  -6 -17   33.92    2.97
  -2   6  18    1.08    0.74
   2  -6  18    2.87    0.99
   2   6  18    2.01    0.89
   2   6  18    2.05    0.93
  -2  -6  18    2.02    0.86
   2   6 -18    1.38    1.22
   2  -6 -18    4.01    1.27
  -2   6  19    9.63    1.07
   2  -6 -19    9.82    1.43
   2  -6  19    8.77    1.27
   2   6  19    9.84    1.13
   2   6  19    9.47    1.21
  -2  -6  19    8.86    1.15
   2   6 -19   11.85    1.62
   2  -6  20   12.14    1.27
  -2  -6  20   11.13    1.13
   2   6  20   11.90    1.20
   2   6 -20   12.61    1.46
   2  -6 -20   12.85    1.34
  -2   6  20   11.05    1.04
   2   7   0    1.70    2.23
   2  -7   0   -1.01    1.54
  -2   7   0   -0.25    0.64
   2   7   0   -0.51    1.16
   2  -7   0   -0.56    1.24
   2   7  -1    6.38    2.54
   2  -7  -1    6.34    1.83
   2  -7   1    4.89    1.74
  -2   7   1    6.64    1.18
   2   7   1    4.44    1.42
  -2   7  -1    4.91    1.10
   2   7  -1    6.01    1.52
   2  -7  -1    7.62    1.73
   2  -7   1    8.02    1.78
   2   7   2   11.19    2.14
   2  -7  -2    9.55    2.02
   2   7  -2    8.27    2.59
   2  -7   2    9.08    2.13
   2   7   2   13.26    1.90
  -2   7  -2   11.03    1.50
   2   7  -2    9.07    1.67
   2  -7  -2   12.94    2.18
   2  -7   2    9.68    1.95
   2   7  -2   13.29    2.23
   2   7   3    1.92    1.49
   2   7   3    0.21    2.26
   2  -7  -3   -0.58    1.27
   2   7  -3    3.80    2.28
   2  -7   3    0.41    1.29
   2   7   3    0.84    1.14
   2   7  -3    0.46    1.35
   2  -7  -3   -1.10    1.25
   2  -7   3    0.37    1.33
   2   7  -3    0.17    1.25
   2   7  -4    1.64    1.41
   2   7   4    2.30    1.44
   2  -7  -4    3.59    1.55
   2   7  -4    4.99    2.40
   2  -7   4    3.35    1.68
   2   7   4    3.50    1.25
   2  -7  -4    4.02    1.61
   2  -7   4    3.90    1.48
   2   7  -4    2.79    1.43
   2   7   5    6.72    1.66
   2  -7  -5    9.90    2.02
   2   7  -5    9.41    2.52
   2  -7   5    9.72    2.11
   2   7   5    8.39    1.60
   2  -7  -5    9.98    1.98
   2  -7   5    9.56    1.86
  -2  -7   5    8.47    1.58
   2   7  -5    8.51    1.71
   2   7  -5    6.16    1.77
   2   7   6   76.70    5.71
  -2   7   6   82.96    5.51
   2  -7   6   80.65    6.03
   2   7  -6   79.20    5.96
   2   7   6   82.66    5.56
   2  -7   6   79.30    5.70
  -2  -7   6   83.59    5.56
   2   7  -6   80.60    5.67
  -2   7   7    3.76    1.29
   2   7   7    3.57    1.42
   2   7  -7    1.93    1.91
   2   7   7    2.06    1.24
   2  -7  -7    2.59    1.24
   2  -7   7    1.24    1.29
  -2  -7   7    2.86    1.20
   2   7  -7    0.89    1.41
   2   7   7    3.41    1.13
   2   7  -8   67.97    5.47
   2   7   8   76.49    5.29
   2  -7   8   78.11    5.43
  -2  -7   8   74.18    5.22
  -2   7   8   79.15    5.17
   2  -7  -8   73.13    5.08
   2   7   8   73.10    4.95
   2   7  -8   86.15    5.62
   2   7   8   79.58    5.40
  -2   7   9   18.65    2.14
   2   7   9   17.68    2.12
   2   7  -9   14.91    2.34
   2   7   9   16.98    2.06
   2  -7  -9   16.42    2.03
   2  -7   9   16.69    2.16
  -2  -7   9   15.00    2.05
   2   7   9   19.27    1.99
   2   7  -9   11.99    2.20
   2   7 -10   74.77    5.62
  -2   7  10   89.32    5.59
   2   7  10   84.31    5.62
   2   7  10   90.95    5.73
   2  -7  10   93.03    5.83
  -2  -7  10   90.40    5.75
   2  -7 -10   82.09    5.53
   2   7  10   88.75    5.48
   2   7 -10   83.53    5.91
  -2   7  11   14.93    1.86
   2   7  11   11.71    1.69
   2  -7 -11   14.88    1.82
   2  -7  11   12.27    1.78
  -2  -7  11    9.46    1.69
   2   7  11   12.43    1.65
   2   7 -11   12.09    2.07
  -2   7  12  135.10    7.49
   2  -7  12  132.24    7.63
  -2  -7  12  119.77    7.52
   2  -7 -12  120.02    7.43
   2   7  12  132.16    7.47
   2   7 -12  130.86    7.96
   2   7  12  125.46    7.37
   2   7  13    1.55    0.76
   2   7  13    1.94    1.03
   2  -7 -13    1.13    0.98
   2  -7  13    2.03    0.95
  -2   7  13    2.19    0.99
  -2  -7  13    1.99    1.05
  -2   7  13    1.68    0.82
   2   7 -13    0.79    1.33
  -2   7  14    7.74    1.19
   2   7  14    6.34    1.00
   2  -7  14    8.48    1.65
   2   7  14    8.52    1.55
   2  -7  14    6.19    1.16
  -2  -7  14    6.52    1.22
   2   7  14    7.75    1.29
  -2   7  14    8.18    1.05
   2   7 -14    6.66    1.64
  -2   7  15    0.70    0.73
   2  -7  15    0.52    0.99
   2   7  15    0.45    0.89
   2  -7  15    0.77    0.67
  -2  -7  15    1.44    0.78
   2   7  15    1.71    0.87
  -2   7  16   10.15    1.19
   2  -7  16   11.24    1.50
   2   7  16    8.87    1.27
   2  -7  16    9.09    1.06
  -2  -7  16    9.13    1.14
   2   7  16    8.95    1.18
  -2   7  17    3.98    0.74
   2  -7  17    4.13    0.89
   2   7  17    4.25    0.82
   2  -7 -17    5.97    1.14
   2   7  17    3.81    0.79
  -2  -7  17    1.80    0.62
  -2   7  18   -0.05    0.35
   2  -7  18    0.55    0.49
   2   7  18   -0.25    0.41
   2   7 -18    0.25    0.72
   2  -7 -18    0.21    0.59
   2   8   0   51.62    4.26
   2  -8   0   52.40    4.17
   2   8   0   48.69    3.89
   2  -8   0   54.58    4.12
   2   8   1    4.72    1.48
   2  -8  -1    5.53    1.52
   2  -8   1    2.76    1.48
   2   8   1    4.60    1.41
   2   8  -1    5.51    1.39
   2  -8  -1    8.17    1.65
   2  -8   1    4.92    1.49
   2   8   2  207.02   13.19
   2  -8  -2  247.34   13.30
   2  -8   2  245.82   13.40
   2   8   2  241.49   13.09
   2   8  -2  229.65   13.02
   2  -8  -2  243.28   13.21
   2  -8   2  242.64   13.24
   2  -8   3  118.05    7.29
   2   8   3  111.70    6.95
   2   8  -3  109.41    6.90
   2  -8  -3  112.04    7.09
   2  -8   3  119.87    7.18
   2   8   3  104.41    7.10
   2   8   4   53.02    4.16
   2  -8   4   54.84    4.30
   2   8   4   53.43    3.95
  -2   8  -4   50.49    3.57
   2   8  -4   52.53    3.97
   2  -8  -4   55.87    4.17
   2  -8   4   56.39    4.17
   2   8   5    7.50    1.56
   2  -8   5    8.57    1.75
   2   8   5    6.44    1.35
  -2   8  -5    6.47    1.09
   2   8  -5    7.54    1.46
   2  -8  -5    7.00    1.44
   2  -8   5   11.93    1.76
   2   8   5    6.76    1.16
   2   8   6    4.58    1.29
   2  -8   6    3.18    1.43
   2   8   6    5.95    1.33
  -2   8  -6    4.57    0.99
   2   8  -6    7.89    1.42
   2  -8  -6    7.04    1.30
   2   8   6    4.66    1.00
   2   8   7   12.48    1.66
   2  -8   7   11.88    1.94
   2   8   7   12.12    1.61
  -2   8  -7    8.18    1.22
   2   8  -7    9.62    1.51
   2  -8  -7    7.81    1.42
   2  -8   7   10.97    1.69
   2   8   7    9.04    1.29
  -2   8   8   78.43    4.85
   2  -8   8   76.10    5.21
   2   8   8   73.48    4.86
   2   8  -8   73.18    4.92
   2  -8   8   83.47    5.09
   2  -8  -8   74.22    4.77
   2   8   8   79.40    4.65
   2   8   8   65.27    4.75
   2   8   9   83.77    5.18
   2  -8   9   89.55    5.64
  -2   8   9   84.19    5.16
   2  -8   9   86.37    5.35
   2  -8  -9   81.84    5.12
   2   8   9   82.45    4.98
   2   8  -9   80.19    5.42
   2  -8  10   29.89    2.66
  -2   8  10   28.88    2.29
   2  -8  10   27.48    2.38
   2  -8 -10   25.95    2.20
   2   8  10   24.67    2.13
   2   8  10   26.67    2.13
   2   8 -10   25.64    2.52
  -2   8  11  165.98    8.59
   2  -8  11  155.63    8.92
   2  -8  11  170.22    8.73
   2  -8 -11  151.99    8.50
   2   8  11  160.33    8.45
   2   8  11  140.75    8.31
   2   8 -11  158.18    8.93
  -2   8  12   79.11    4.57
   2  -8  12   78.41    4.89
   2  -8  12   75.64    4.57
   2   8  12   80.95    4.89
   2   8  12   73.05    4.41
  -2   8  12   76.29    4.39
   2   8 -12   73.23    4.87
  -2   8  13   69.01    3.96
   2  -8  13   70.72    4.24
   2  -8  13   70.22    3.93
   2   8  13   71.95    4.22
   2   8  13   67.50    3.83
  -2   8  13   65.35    3.70
   2   8 -13   72.67    4.39
  -2   8  14   85.54    4.67
   2  -8  14   78.84    4.85
   2   8  14   90.97    4.89
   2   8  14   78.88    4.53
  -2   8  15   13.52    1.07
   2  -8 -15   11.01    1.23
  -2   9   0    0.29    0.80
   2   9   0    1.01    0.86
   2   9   0    0.49    0.62
   2  -9   0   -0.11    0.87
   2   9   1   15.96    1.85
  -2   9  -1   15.68    1.75
   2  -9   1   19.53    1.88
   2   9  -1   16.15    1.90
   2   9   1   17.74    1.71
   2   9  -1   18.71    1.73
   2  -9   1   19.75    1.92
  -2   9   1   17.68    1.76
  -2   9   2    0.47    0.79
   2   9  -2    1.16    0.99
   2   9   2    0.82    0.89
   2  -9   2    1.85    0.95
   2   9   2    1.71    0.75
   2   9  -2    1.35    0.76
   2  -9  -2    1.01    0.73
   2  -9   2    1.10    0.95
  -2   9   3    6.31    1.09
   2   9   3    5.98    1.12
   2  -9   3    4.92    1.11
   2   9   3    5.71    0.99
   2   9  -3    3.76    0.98
   2  -9  -3    5.22    0.97
   2  -9   3    3.64    1.08
   2  -9   3    3.77    1.19
   2  -9   4   76.14    4.39
   2   9   4   65.68    4.11
   2   9  -4   64.17    4.10
   2  -9   4   72.84    4.34
   2  -9  -4   61.53    3.97
   2   9   4   61.27    4.16
   2   9   5    0.18    0.64
   2  -9   5    0.30    0.82
   2   9   5    1.43    0.68
   2   9  -5    0.17    0.59
   2  -9  -5   -0.59    0.63
   2  -9   5    0.20    0.77
   2   9  -6   33.08    2.63
   2  -9   6   30.70    2.37
   2   9   6   30.75    2.24
   2   9  -6   26.81    2.17
   2  -9   6   33.99    2.42
   2  -9  -6   29.96    2.14
   2   9   6   28.36    2.18
   2   9   7    3.03    0.73
   2   9  -7    2.46    0.94
   2  -9   7    2.40    0.84
   2   9  -7    2.75    0.73
   2  -9   7    4.25    0.90
   2   9  -8   54.95    3.98
   2  -9   8   71.03    3.99
   2   9  -8   58.01    3.71
   2  -9   8   71.27    3.91
   2   9  -9    0.28    0.63
   2  -9   9    0.14    0.56
   2  -9   9    0.31    0.52
   2   9 -10   34.11    2.63
   2  -9  10   47.26    2.65
   3   0   0    0.87    1.18
   3   0   0   -0.42    1.07
   3   0   0    1.29    1.30
   3   0   0    0.26    0.86
   3   0   1    0.68    1.09
   3   0  -1    1.08    1.23
   3   0  -1    0.14    0.99
   3   0   1   -0.28    0.98
   3   0   1   -0.13    0.78
  -3   0   1   -0.20    0.76
   3   0  -1   -0.19    1.23
   3   0   1    0.73    1.30
   3   0  -2   23.76    2.63
   3   0   2   25.95    2.48
  -3   0   2   26.05    2.16
   3   0  -2   24.74    2.85
   3   0   2   20.23    2.57
   3   0   2   26.40    2.46
   3   0  -2   24.62    2.41
   3   0   2   27.16    2.00
   3   0   2   24.73    2.40
   3   0  -3    0.70    1.28
   3   0   3    0.34    0.61
   3   0  -3    2.58    1.25
   3   0   3    0.31    0.83
   3   0   3    1.26    0.90
  -3   0   3    0.60    0.68
   3   0  -3   -0.18    0.90
   3   0  -3   -0.99    1.77
   3   0   3   -1.04    1.37
   3   0   3    0.14    0.91
   3   0  -4   47.81    4.15
  -3   0   4   53.89    3.48
   3   0   4   44.70    3.83
   3   0   4   54.21    3.63
   3   0  -4   48.26    3.36
   3   0  -4   46.75    4.26
   3   0   4   44.42    3.87
   3   0   4   55.22    3.43
   3   0   4   47.46    3.80
   3   0  -4   56.34    3.47
   3   0  -5   -0.21    0.37
   3   0   5    0.19    0.67
   3   0   5    0.70    1.14
  -3   0   5    0.70    0.77
   3   0   5    0.12    1.02
   3   0  -5    0.70    0.84
   3   0  -5   -0.09    0.69
   3   0   5    0.17    1.16
   3   0  -5    0.98    0.68
   3   0   5    0.16    0.88
   3   0   6   11.25    1.41
   3   0  -6    8.53    1.30
   3   0  -6   10.88    1.63
   3   0   6    9.61    1.75
   3   0   6   10.68    1.62
   3   0  -6    9.49    1.27
   3   0   6    5.60    1.47
   3   0  -6    7.15    1.27
   3   0   6    7.34    1.54
  -3   0  -6    9.60    1.36
   3   0   7    0.95    0.86
   3   0  -7   -0.24    0.94
   3   0  -7    0.33    1.06
   3   0   7    1.21    1.19
   3   0   7    0.13    1.00
   3   0  -7    2.26    1.98
   3   0  -8   18.33    2.17
   3   0   8   16.31    2.46
   3   0   8   22.67    2.42
   3   0  -8   20.55    2.98
   3   0   8   22.12    2.16
   3   0  -8   20.80    2.24
   3   0  -9    1.19    1.18
   3   0  -9    1.60    1.48
   3   0   9   -0.23    1.27
   3   0  -9    0.42    1.64
   3   0   9    0.12    1.14
   3   0  10   -0.37    1.18
   3   0 -10    2.84    2.24
   3   0 -10    1.06    1.40
   3   0  10    0.25    1.30
   3   0 -10    3.28    2.06
   3   0 -10    2.12    1.34
   3   0  11   -0.51    1.32
   3   0 -11   -0.18    1.34
   3   0 -11    0.60    2.25
   3   0  11    1.31    1.59
   3   0 -11    2.08    2.35
   3   0 -11   -1.69    1.65
   3   0  12    3.30    1.53
   3   0 -12    5.33    2.84
   3   0 -12    1.34    1.56
   3   0 -12    0.76    1.46
   3   0  12    2.46    1.75
   3   0 -12    2.95    2.34
   3   0  13    0.69    1.36
   3   0 -13    0.65    2.39
   3   0  13   -0.56    1.61
   3   0 -13    0.43    2.13
   3   0 -13    2.25    1.73
   3   0  14  205.32   12.84
   3   0 -14  219.76   12.36
   3   0 -14  201.70   12.24
   3   0 -14  188.78   13.04
   3   0 -15    1.30    2.47
   3   0  15   -0.29    1.29
   3   0 -15   -0.22    1.84
   3   0 -15   -0.21    2.02
   3   0 -16    1.35    1.79
   3   0 -16    0.95    2.40
   3   0  16    4.49    1.89
   3   0  16    0.91    0.91
   3   0 -16    1.62    1.82
   3   0 -17   -1.34    2.00
   3   0  17    6.31    1.94
   3   0 -17    0.30    2.10
   3   0  17   -0.27    1.52
   3   0  17    1.70    0.95
   3   0 -17    3.65    1.86
   3   0  18  178.84   11.25
   3   0  18  163.88    9.69
   3   0 -18  152.59   10.22
  -3   0  18  187.03   10.20
   3   0 -18  181.46   10.91
   3   0  18  199.15   10.24
   3   0 -18  193.83   11.45
   3   0 -19    2.25    1.69
   3   0  19    1.01    1.48
  -3   0  19    0.14    1.03
   3   0  19    1.32    0.96
   3   0  19   -0.94    1.39
   3   0 -19   -0.40    1.66
   3   0  20    4.00    1.57
   3   0  20    4.42    1.42
  -3   0  20    5.34    1.31
   3   0  20    5.88    1.64
   3   0  20    6.17    1.45
   3   0  21   -0.60    1.28
   3   0  21    0.60    1.14
   3   0  21   -0.18    1.05
   3   0  21   -0.16    1.12
  -3   0  21    0.23    0.83
   3   0  22   61.65    3.75
   3   0  22   57.98    4.10
  -3   0  22   48.59    3.47
   3   0  22   50.65    3.81
   3   0  22   47.86    3.45
   3   0  23   -0.17    0.80
   3   0  23   -0.12    0.78
   3   0  23    0.22    0.76
  -3   0  23    0.40    0.66
   3   0  24    2.58    0.72
   3   0  24    1.90    0.63
  -3   0  24    2.94    0.63
   3   0 -24    4.57    0.97
   3   0  24    4.24    0.82
   3   1   0    9.60    1.18
   3   1   0    7.90    1.41
   3  -1   0    5.78    1.49
   3   1   0    7.36    1.80
   3  -1   0    5.68    1.77
   3   1   0    9.24    1.33
   3  -1   1  137.44    8.54
   3   1  -1  147.48    8.51
   3  -1  -1  152.71    8.82
   3   1   1  153.63    8.60
  -3   1   1  154.04    8.57
   3   1   1  167.30    8.33
   3   1  -1  136.84    8.86
   3   1   1  141.74    8.80
   3  -1  -1  131.29    9.13
   3  -1   1  122.75    8.99
   3  -1   1  158.32    8.81
   3   1   1  157.94    8.53
  -3  -1   1  138.62    8.10
   3  -1   1  143.23    8.82
   3   1   1  162.13    8.82
   3   1  -1  149.14    8.85
   3   1   1  160.11    8.27
   3   1  -2  172.87    9.51
   3  -1  -2  172.73    9.77
   3  -1   2  164.30    9.81
  -3   1   2  183.84    9.60
   3   1   2  182.26    9.33
   3   1  -2  159.55    9.89
   3   1   2  147.44    9.57
   3  -1  -2  153.49   10.14
   3  -1   2  145.80   10.02
   3  -1   2  181.67    9.83
   3   1   2  175.66    9.54
  -3  -1   2  161.22    9.18
   3   1   2  157.45    9.48
   3   1   2  184.18    9.74
   3   1   2  168.83    9.19
   3   1  -2  170.84    9.92
   3  -1  -3  178.84    9.35
   3   1   3  153.63    9.00
   3  -1   3  155.78    9.30
  -3   1   3  163.50    9.00
   3   1   3  180.12    8.91
   3  -1  -3  146.99    8.64
   3   1  -3  142.17    9.29
   3   1   3  131.68    8.85
   3  -1   3  120.01    9.25
   3   1   3  154.25    8.65
   3  -1   3  162.99    9.25
   3   1   3  169.45    9.10
  -3  -1   3  161.34    8.77
   3  -1   3  162.28    8.42
   3  -1  -3  165.00    8.87
   3   1  -3  144.58    9.29
   3  -1  -4 1313.65   60.90
   3   1   4 1157.82   60.65
   3  -1   4 1197.91   60.99
   3   1   4 1190.33   60.67
  -3   1   4 1286.69   60.59
   3   1   4 1289.62   60.47
   3  -1  -4 1186.08   59.98
   3  -1  -4 1181.41   60.18
  -3  -1   4 1145.70   60.36
   3   1  -4 1210.05   61.11
   3  -1   4 1226.05   60.87
   3  -1  -4 1252.45   60.51
   3  -1   4 1236.49   60.02
   3   1   4 1211.37   60.26
   3   1  -4 1156.60   61.03
   3   1   5 1375.08   72.08
   3   1  -5 1347.15   71.38
  -3   1   5 1539.02   71.92
   3  -1   5 1423.37   72.45
   3  -1   5 1509.51   71.42
   3  -1   5 1433.57   71.42
   3   1   5 1567.58   71.91
   3  -1  -5 1483.18   71.42
   3  -1  -5 1472.24   71.56
   3   1  -5 1452.25   72.50
   3  -1  -5 1338.00   72.59
   3   1  -5 1413.05   71.39
   3  -1  -5 1543.21   71.98
   3  -1   5 1476.54   72.27
   3  -1  -5 1417.83   71.59
   3   1   5 1439.09   71.61
   3   1  -5 1337.97   72.43
   3  -1   6  316.42   16.76
   3   1   6  338.11   16.76
   3   1  -6  311.79   16.74
   3   1   6  306.40   16.84
   3   1   6  298.10   17.38
   3  -1   6  332.05   16.74
   3  -1   6  294.12   17.62
   3   1   6  395.15   17.40
   3  -1  -6  321.28   16.73
   3  -1  -6  350.26   16.89
   3  -1  -6  291.90   17.29
   3   1  -6  326.78   17.79
   3  -1  -6  294.58   17.84
   3  -1   6  315.17   17.53
   3   1  -6  318.21   16.76
   3  -1  -6  331.51   17.02
   3  -1  -7  443.05   22.82
   3  -1   7  443.68   22.56
   3   1   7  472.87   22.49
   3   1  -7  443.64   22.51
   3  -1  -7  422.66   22.62
   3   1   7  403.04   23.21
   3  -1   7  429.19   23.59
   3   1   7  478.22   23.01
   3  -1  -7  445.65   22.53
   3   1   7  424.94   22.34
   3  -1  -7  403.67   23.50
   3  -1   7  412.26   23.23
   3   1  -7  431.04   22.56
   3  -1   7  459.31   22.51
   3   1   7  434.63   22.65
   3   1  -8   53.07    3.57
   3  -1  -8   47.04    3.65
   3   1   8   42.23    3.99
   3  -1   8   44.26    4.20
   3   1   8   50.18    3.74
   3  -1  -8   48.10    3.46
   3   1   8   48.75    3.34
   3  -1  -8   43.20    4.32
   3   1  -8   49.31    3.59
   3  -1  -8   46.20    3.73
   3  -1   8   49.86    3.47
   3   1   8   46.11    3.51
   3   1  -8   41.38    4.35
   3  -1   9    9.67    1.63
   3   1  -9    7.61    2.47
   3   1   9   11.78    1.69
   3   1  -9   13.25    1.78
   3  -1  -9   12.07    2.08
   3  -1  -9    8.58    1.84
   3  -1   9    8.13    1.86
   3   1   9   12.18    2.05
   3   1   9   12.26    1.84
   3  -1  -9   10.08    1.51
   3   1   9    9.27    1.38
   3   1  -9    6.98    2.41
   3  -1  -9    9.19    2.31
   3   1  -9   10.74    1.72
   3  -1 -10    3.57    1.57
   3  -1  10    6.50    1.49
   3   1 -10    1.62    2.13
   3   1 -10    3.04    1.45
   3  -1  10    8.09    2.03
   3   1  10    1.43    1.29
   3   1  10    4.08    1.57
   3  -1 -10    4.81    1.76
   3  -1 -10    5.24    1.32
   3   1  10    7.55    1.48
   3   1  10    4.08    1.14
   3   1 -10    9.49    2.64
   3  -1 -10    6.61    2.30
   3   1 -10    3.39    1.42
   3  -1  11   56.48    5.25
   3   1 -11   61.60    4.52
   3  -1 -11   70.10    4.78
   3   1  11   64.93    4.51
   3   1  11   61.26    4.32
   3   1 -11   69.30    5.63
   3  -1 -11   66.80    5.18
   3   1 -11   66.27    4.81
   3  -1 -11   61.99    4.98
   3  -1  11   63.80    4.46
   3   1  11   56.77    5.07
   3   1 -11   61.16    5.78
   3   1 -12   30.87    4.08
   3   1  12   24.71    2.73
   3  -1 -12   26.71    2.98
   3  -1  12   26.10    3.37
   3   1  12   25.38    3.27
   3   1  12   27.12    2.53
   3   1 -12   27.35    3.66
   3  -1 -12   28.40    3.43
   3  -1  12   27.29    2.73
   3   1 -12   23.07    2.79
   3  -1 -12   28.62    3.30
   3  -1 -13   64.77    5.24
   3   1  13   68.13    5.90
   3   1 -13   85.10    6.27
   3  -1 -13   82.20    5.82
  -3  -1  13   73.45    5.00
   3   1 -13   71.53    5.50
   3  -1 -13   71.72    5.73
   3  -1  13   73.73    5.01
   3  -1  13   70.59    5.99
   3   1 -13   78.99    6.60
   3  -1  14   20.30    2.45
   3   1 -14   16.43    3.28
   3  -1  14   14.60    2.73
   3   1  14   19.59    2.80
   3   1  14   14.63    1.72
  -3  -1  14   13.80    1.95
   3   1 -14   13.29    2.99
   3  -1 -14   15.02    2.68
   3   1 -14   15.35    2.49
   3  -1 -14   19.13    2.81
   3  -1 -15 1061.02   58.53
   3   1 -15 1090.86   57.25
   3  -1  15 1101.39   58.05
   3   1  15 1141.69   58.01
   3   1  15 1110.94   56.23
   3   1 -15 1106.25   57.55
   3  -1 -15 1100.57   57.05
  -3  -1  15 1184.18   56.74
   3   1 -15 1131.04   57.42
   3  -1 -15 1172.14   57.60
   3  -1  15 1171.81   56.63
   3   1 -15 1179.64   58.47
   3  -1 -16  369.76   22.77
   3  -1  16  396.64   21.38
   3   1 -16  375.88   21.57
   3  -1  16  397.79   22.46
   3   1  16  435.99   22.56
   3   1  16  400.19   20.79
   3   1 -16  397.99   22.12
   3  -1 -16  372.48   21.35
   3   1 -16  437.59   22.92
  -3  -1  16  418.68   21.30
   3  -1  16  381.58   22.02
   3   1 -16  413.05   22.07
   3  -1 -16  442.28   22.22
   3   1  16  413.35   21.18
   3  -1 -17   52.38    5.37
   3  -1  17   50.08    4.32
   3   1  17   56.49    4.87
   3   1  17   48.30    3.65
   3   1 -17   50.80    4.76
  -3  -1  17   57.26    4.13
   3  -1  17   49.84    4.61
   3   1 -17   56.75    4.88
   3  -1  17   53.27    5.00
   3  -1 -17   56.67    4.85
   3   1  17   61.58    4.27
   3   1 -17   66.80    5.43
   3  -1  18  362.33   19.24
   3  -1  18  360.44   20.22
   3   1  18  365.52   20.04
   3   1  18  345.73   18.65
   3   1 -18  338.39   19.54
  -3  -1  18  351.41   19.01
   3  -1  18  327.74   19.56
   3   1 -18  380.33   19.91
   3  -1 -18  380.32   19.90
   3   1  18  368.04   18.97
   3   1 -18  403.07   20.31
   3  -1 -18  363.61   20.43
   3  -1  19   64.56    4.65
   3   1 -19   64.95    5.06
   3  -1  19   58.91    5.09
   3   1  19   66.39    5.10
   3   1  19   59.18    4.08
  -3  -1  19   63.33    4.49
   3  -1  19   57.18    4.78
   3   1 -19   67.12    5.16
   3  -1 -19   65.06    5.05
   3  -1  19   71.18    4.66
   3   1  19   71.29    4.54
   3  -1 -19   59.78    5.27
   3  -1  20    3.43    1.51
   3   1  20    4.16    1.50
   3  -1 -20    2.68    1.55
   3  -1  20    2.44    1.24
   3  -1  20    6.14    1.73
   3   1  20    3.61    1.32
   3   1  20    4.28    1.07
  -3  -1  20    3.39    1.16
  -3   1  20    5.41    1.31
   3   1 -20    4.78    1.90
   3  -1  20    3.74    1.41
   3  -1  21    1.50    1.24
   3   1  21    1.14    1.14
  -3   1  21    0.33    0.83
   3  -1  21    0.95    1.08
   3   1  21   -0.16    0.93
   3  -1  21    0.37    1.14
   3   1  21   -0.08    0.73
   3  -1  21   -0.15    0.99
  -3  -1  21    0.22    0.88
   3   1  22   77.37    4.68
   3   1  22   77.46    4.91
   3  -1  22   71.87    5.11
  -3  -1  22   74.58    4.55
  -3   1  22   71.02    4.52
   3  -1  22   70.78    4.73
   3   1  22   71.29    4.92
   3   1  22   68.61    4.42
   3  -1  22   83.41    4.75
   3   1  23   85.12    4.77
   3   1  23   81.00    4.84
   3  -1  23   81.35    5.11
  -3  -1  23   73.89    4.59
  -3   1  23   77.74    4.65
   3  -1  23   71.00    4.69
   3   1  23   74.39    4.92
   3  -1 -23   89.04    5.07
   3  -1  23   87.29    4.79
   3   1  24   79.70    4.17
   3  -1  24   79.03    4.45
  -3  -1  24   65.26    3.99
  -3   1  24   66.53    4.03
   3   1  24   58.86    4.15
   3   1 -24   80.30    4.40
   3  -1 -24   82.26    4.37
   3   2   0   -0.34    0.64
   3  -2   0    0.22    0.77
   3   2   0    1.07    1.11
   3  -2   0    0.47    1.74
   3   2  -1    3.12    1.63
   3   2   1    2.79    0.89
   3   2  -1    1.21    0.80
   3  -2  -1    1.33    0.81
   3  -2   1    0.88    0.76
   3   2   1    0.87    0.81
   3   2  -1    3.73    1.43
   3   2   1    0.90    1.14
   3   2  -2  235.52   12.79
   3   2  -2  253.94   13.64
   3  -2   2  245.01   12.87
   3  -2  -2  258.96   12.95
   3   2   2  232.04   12.86
   3  -2  -2  226.65   12.88
   3   2  -2  253.16   13.39
   3   2   2  231.26   12.91
  -3  -2   2  234.88   13.00
   3   2   2  238.98   12.93
   3   2  -3   15.00    2.30
  -3  -2   3   16.07    1.81
   3  -2   3   14.29    1.60
   3   2   3   12.06    1.65
   3   2   3   13.94    1.70
   3  -2  -3   17.63    1.79
   3  -2   3   18.06    1.76
   3   2   3   15.69    1.82
   3  -2  -3   14.63    1.91
   3   2  -3   19.51    2.42
   3  -2  -3   17.30    2.67
   3   2  -4   15.20    2.45
   3  -2   4   13.43    1.53
  -3  -2   4   13.85    1.74
   3  -2   4   11.92    1.48
   3   2   4   12.80    1.63
   3  -2   4   13.55    1.60
   3   2   4   13.04    1.74
   3  -2  -4   11.46    1.77
   3   2  -4   15.06    2.40
   3  -2  -4   12.86    2.47
   3   2   5   61.16    4.14
   3  -2   5   53.14    4.00
   3   2   5   60.54    4.03
   3   2   5   59.21    4.25
   3  -2  -5   66.58    4.29
   3   2  -5   70.84    5.03
   3  -2  -5   56.27    4.99
   3   2  -5   60.10    3.92
   3  -2   5   63.74    3.91
   3  -2   5   59.04    4.00
   3   2   5   57.06    4.15
   3   2   6  147.90    8.27
   3  -2   6  141.76    8.26
   3   2   6  149.03    8.53
   3  -2  -6  135.93    8.07
   3  -2  -6  157.37    8.34
   3   2  -6  155.69    9.10
   3  -2  -6  138.20    9.20
   3  -2   6  132.73    8.77
   3   2  -6  140.09    8.07
   3  -2   6  146.13    8.02
   3   2   6  134.85    8.28
   3  -2   6  140.12    8.15
   3   2  -7    2.46    2.09
   3  -2   7    2.30    1.15
   3   2   7    0.12    1.26
   3   2   7    0.68    0.92
   3  -2   7    1.97    1.19
   3  -2   7    1.22    0.87
   3   2   7    0.15    1.17
   3  -2  -7    1.38    0.94
   3   2  -7    0.19    1.94
   3  -2  -7    1.62    1.79
   3  -2   7    0.98    1.32
   3   2  -7    0.12    0.87
   3   2  -8    1.42    1.88
   3  -2   8    0.11    1.08
   3   2  -8    0.13    0.97
   3   2   8    0.51    1.24
   3   2   8   -0.28    0.94
   3  -2   8    0.26    1.11
   3   2   8    0.18    0.86
   3   2   8    0.47    1.07
   3  -2   8   -0.42    0.88
   3  -2  -8    0.12    0.97
   3   2   8    0.21    0.72
   3  -2  -8   -0.22    2.15
   3  -2   8    0.20    1.24
   3  -2   9   26.34    2.66
   3   2  -9   28.17    3.57
   3   2   9   27.29    2.57
   3   2   9   20.24    2.54
   3   2   9   25.13    2.79
   3  -2  -9   26.13    2.49
   3   2   9   25.22    2.27
   3  -2  -9   24.95    3.27
   3  -2   9   26.00    3.05
   3   2  -9   24.34    2.53
   3  -2   9   28.36    2.58
   3   2   9   28.39    2.68
   3   2 -10    5.52    2.53
   3  -2  10    2.87    1.35
   3  -2  10    2.24    1.30
   3   2  10    1.69    1.14
   3   2  10    4.78    1.62
   3  -2 -10    1.94    1.17
   3   2  10    2.92    1.30
   3   2  10    5.04    1.15
   3  -2 -10    5.94    2.19
   3  -2  10    5.77    1.66
  -3  -2  10    2.44    1.00
   3   2 -10    3.23    1.37
   3   2 -11    0.28    2.33
   3  -2  11    1.26    1.50
   3  -2  11   -0.16    1.38
   3   2 -11   -0.23    2.35
   3   2  11    0.22    1.16
   3  -2 -11    1.32    1.29
   3   2 -11    1.83    2.46
   3   2  11    0.25    0.97
   3  -2 -11    0.21    1.81
   3  -2  11    0.69    1.50
   3   2 -11    1.50    1.32
  -3  -2  11   -0.43    0.90
   3  -2 -11    1.63    1.61
   3   2 -12   18.87    3.44
   3  -2  12   20.97    2.52
   3  -2  12   17.00    2.45
   3   2 -12   25.17    3.55
   3   2  12   23.51    2.81
   3  -2 -12   17.02    2.33
  -3  -2  12   21.51    2.29
   3   2 -12   19.91    3.51
   3   2  12   20.13    2.18
   3  -2 -12   19.96    2.84
   3  -2  12   21.50    2.85
   3   2 -12   19.64    2.55
   3  -2 -12   21.59    2.97
   3  -2  13    2.04    1.76
   3   2 -13   -0.19    1.38
   3  -2  13    1.18    1.58
   3   2 -13    3.35    2.57
   3   2  13    1.93    1.22
   3   2 -13    1.95    2.67
   3   2  13    1.26    1.12
   3  -2 -13    1.65    1.74
   3  -2  13   -0.47    1.36
   3   2 -13    1.46    2.19
  -3  -2  13    1.53    1.16
   3  -2 -13    2.88    1.89
   3   2 -14    6.71    2.67
   3  -2  14    6.84    1.97
   3   2  14    4.24    1.70
   3  -2  14    4.45    1.73
   3   2 -14    4.87    2.28
   3   2  14    4.37    1.56
   3   2  14    6.48    1.92
   3   2 -14    4.71    2.79
   3   2  14    6.63    1.50
   3  -2 -14    4.56    1.74
   3  -2  14    4.02    1.66
  -3  -2  14    6.37    1.44
   3   2 -14    5.70    1.84
   3  -2 -14    3.61    2.09
   3   2 -15   18.65    3.18
   3  -2  15   12.02    2.29
   3   2  15   16.51    2.31
   3  -2  15   17.39    2.56
   3   2 -15   14.66    2.88
   3   2  15   15.03    2.31
   3   2  15   14.67    2.24
   3   2 -15   14.60    3.01
   3   2  15   16.56    2.05
   3  -2  15   12.08    2.40
  -3  -2  15   13.03    1.90
   3   2 -15   15.20    2.56
   3  -2 -15   14.05    2.72
   3   2 -16    8.75    2.50
   3  -2  16    8.71    2.05
   3  -2  16    6.60    1.98
   3   2 -16    8.08    2.31
   3   2  16    7.09    1.72
   3   2  16    6.84    1.95
   3  -2 -16    9.80    2.37
   3   2 -16    6.56    2.53
   3   2  16    7.47    1.55
   3   2  16    7.63    1.84
   3  -2  16    5.38    1.81
  -3  -2  16    8.06    1.56
   3   2 -16    6.66    2.15
   3  -2 -17   18.33    3.38
   3  -2  17   21.07    2.69
   3   2  17   15.83    2.35
   3   2  17   18.72    1.95
   3   2 -17   19.44    3.10
   3   2  17   20.72    2.44
   3  -2  17   20.45    2.68
  -3  -2  17   19.41    2.24
   3   2 -17   18.98    2.80
   3  -2 -17   17.80    2.82
   3   2  18   13.42    1.97
   3  -2 -18   11.69    2.70
   3  -2 -18    9.88    2.26
   3  -2  18   13.27    2.04
   3   2  18   10.71    1.82
   3   2  18   11.25    1.58
   3   2 -18   16.94    2.78
   3  -2  18   11.65    2.04
  -3  -2  18   13.09    1.82
   3   2 -18   15.27    2.43
   3  -2 -19   19.59    3.05
   3  -2 -19   27.69    3.05
   3   2  19   25.85    2.59
   3   2  19   23.74    2.12
  -3  -2  19   25.49    2.42
   3   2 -19   26.77    3.10
   3  -2  19   18.13    2.39
   3   2  19   27.93    2.47
   3  -2  19   26.21    2.63
   3   2  20    4.80    1.35
   3  -2 -20    4.03    1.80
   3  -2  20    5.06    1.45
   3   2  20    6.21    1.27
   3   2  20    4.31    0.99
   3   2 -20    4.92    1.79
   3  -2  20    5.48    1.34
  -3  -2  20    6.67    1.25
   3   2  21    7.35    1.38
   3  -2  21    9.43    1.55
   3   2  21    7.92    1.12
   3  -2  21   10.62    1.46
  -3  -2  21   10.67    1.35
  -3   2  21    9.32    1.33
   3   2  22    0.07    0.75
  -3   2  22    1.75    0.81
   3  -2  22    1.17    0.70
  -3  -2  22    0.84    0.65
   3   2  22    2.07    1.08
   3   2  23    2.15    0.62
   3   2  23    3.66    0.83
  -3  -2  23    3.41    0.69
  -3   2  23    3.18    0.73
   3  -2 -23    2.64    0.96
   3   2 -24   -0.21    0.58
   3   3   0   67.43    4.71
   3  -3   0   74.90    5.25
   3   3   0   67.04    5.01
   3  -3   0   69.57    4.77
   3   3   0   72.59    4.75
   3   3   1   45.89    3.54
   3   3  -1   39.43    3.34
   3  -3  -1   49.12    3.61
   3  -3  -1   41.23    3.82
   3  -3   1   47.45    3.58
   3   3   1   45.65    3.76
   3  -3   1   44.28    3.91
   3   3  -1   40.02    3.78
   3   3   1   49.10    3.46
   3   3  -1   45.75    3.58
   3   3   2  552.30   28.75
   3   3  -2  539.00   28.66
   3  -3  -2  576.17   28.78
   3  -3  -2  568.74   29.17
   3   3   2  568.89   28.82
   3  -3   2  554.93   29.27
   3   3  -2  530.69   29.01
   3  -3   2  563.42   28.75
   3  -3  -2  570.64   28.46
   3   3  -2  597.66   28.93
   3  -3  -2  514.46   29.75
   3   3   3  155.48    9.19
   3  -3  -3  155.94    9.16
   3  -3  -3  169.54    9.65
   3   3   3  153.80    9.12
   3  -3   3  149.18    9.63
   3   3  -3  158.37    9.65
   3  -3   3  156.79    9.21
   3   3   3  165.57    9.17
   3  -3  -3  160.93    9.14
   3   3  -3  176.14    9.56
   3  -3  -3  133.48    9.91
   3   3   4  184.36   11.08
   3  -3  -4  226.45   11.41
   3   3   4  195.55   11.05
   3   3  -4  193.59   11.72
   3  -3   4  189.88   11.69
   3  -3   4  188.69   11.23
   3   3   4  195.18   11.08
   3  -3  -4  218.68   11.26
   3   3  -4  223.82   11.70
   3  -3  -4  174.16   11.98
   3   3  -4  201.63   10.84
   3   3   4  199.82   11.27
   3   3   5  694.77   34.58
   3   3  -5  628.87   35.01
   3  -3   5  642.49   35.17
   3  -3   5  650.01   34.64
   3   3   5  714.79   34.49
   3  -3  -5  755.70   34.63
   3   3  -5  725.38   35.10
   3  -3  -5  610.80   35.41
   3   3  -5  670.74   34.26
   3  -3   5  657.70   34.04
   3   3   5  691.09   34.67
  -3   3   6  109.20    6.59
   3  -3   6  115.65    7.08
   3   3   6  124.26    7.30
   3  -3  -6  113.99    7.09
   3  -3   6  112.01    7.88
   3  -3   6  116.43    7.34
   3   3   6  124.07    7.14
   3   3  -6  129.91    7.93
   3  -3  -6  108.12    7.97
   3  -3   6  122.12    7.82
   3   3  -6  123.01    7.05
   3  -3   6  122.08    6.87
   3   3   6  111.16    7.22
   3  -3   7   14.27    1.86
  -3   3   7   12.17    1.36
   3  -3   7   12.09    1.92
   3   3   7   15.07    2.19
   3   3   7    9.50    1.76
   3  -3  -7   12.02    2.02
   3   3   7   16.06    1.91
   3  -3   7   12.55    2.26
   3  -3   7   12.72    1.91
   3  -3  -7   16.99    1.93
   3   3  -7   13.06    2.64
   3  -3  -7   13.27    2.57
   3  -3   7   13.71    2.20
   3   3  -7   14.17    1.82
   3  -3   8    1.04    1.32
  -3   3   8    0.37    0.65
   3   3   8    2.58    1.60
   3  -3   8    1.03    1.25
   3   3   8    0.16    1.23
   3  -3  -8    3.19    1.64
   3   3  -8   -0.23    2.50
   3  -3   8    0.24    1.32
   3  -3   8    0.85    1.08
   3   3   8    0.85    1.19
   3  -3  -8    1.21    1.08
   3   3  -8    0.43    2.37
   3  -3  -8    2.56    1.73
   3   3   8    0.11    0.72
   3  -3   8    3.42    1.62
   3   3  -8    0.99    1.17
  -3   3   9  159.87    9.00
   3   3  -9  172.58    9.72
   3  -3  -9  172.09    9.69
   3   3  -9  167.18   10.61
   3  -3   9  160.38   10.51
   3  -3   9  158.43    9.82
   3   3   9  180.90   10.05
   3  -3  -9  169.83    9.59
   3   3   9  163.56    9.26
   3   3   9  155.43    9.66
   3   3  -9  179.23   10.76
   3  -3  -9  151.83   10.24
   3  -3   9  178.48   10.42
   3  -3   9  161.84    9.41
   3  -3   9  169.69    9.73
   3  -3 -10   65.06    4.56
   3   3 -10   61.43    5.68
   3  -3  10   46.59    4.78
   3  -3  10   53.28    4.42
   3   3  10   58.41    4.61
   3  -3 -10   55.81    4.27
   3   3  10   61.72    4.08
  -3  -3  10   51.97    4.13
   3  -3 -10   50.46    4.68
   3  -3  10   63.51    5.01
   3   3 -10   62.00    4.50
   3  -3  10   63.22    4.30
   3  -3  10   61.78    4.53
   3  -3  11    4.08    1.71
   3  -3  11    4.69    1.80
   3  -3 -11    0.77    1.89
   3   3 -11    6.72    2.92
   3  -3  11    3.24    1.74
   3  -3 -11    3.86    1.51
   3  -3 -11    3.45    1.79
   3   3  11    3.75    1.18
   3  -3  11    4.53    1.78
  -3  -3  11    1.74    1.10
   3   3 -11    3.47    1.50
   3  -3 -12  255.92   13.23
   3   3 -12  254.44   14.18
   3  -3  12  220.45   13.99
   3  -3 -12  233.91   13.08
   3   3  12  236.02   12.79
  -3  -3  12  211.13   12.84
   3  -3 -12  230.40   13.25
   3  -3  12  236.47   13.68
   3   3 -12  234.50   13.28
   3  -3  12  227.85   12.79
   3   3  12  230.08   13.03
   3  -3  12  231.21   13.16
   3  -3 -13 1310.17   62.94
   3   3 -13 1244.70   63.73
   3  -3  13 1174.33   63.85
   3  -3 -13 1300.85   62.88
   3   3  13 1273.84   62.52
  -3  -3  13 1119.38   62.60
   3   3 -13 1286.63   63.94
   3  -3  13 1273.12   63.47
   3   3 -13 1219.14   63.10
   3  -3  13 1314.79   62.58
   3   3  13 1242.05   62.74
   3  -3  13 1277.80   62.93
   3  -3  14  514.50   27.32
   3   3 -14  544.47   28.21
   3  -3  14  495.70   28.33
   3   3  14  558.30   27.60
   3   3  14  519.50   27.01
  -3  -3  14  478.47   27.06
   3   3 -14  580.67   28.51
   3  -3  14  525.46   27.82
   3   3 -14  525.39   27.65
   3  -3  14  523.71   27.01
   3  -3 -14  516.22   27.84
   3   3  14  526.86   27.11
   3  -3  15  245.45   13.29
   3   3 -15  249.79   13.94
   3  -3  15  211.66   13.92
   3   3  15  235.93   13.36
   3   3  15  232.63   12.86
  -3  -3  15  210.69   12.83
   3   3 -15  266.85   14.46
   3  -3  15  222.87   13.44
   3   3 -15  234.33   13.56
   3  -3  15  230.39   12.91
   3  -3 -15  241.09   13.75
   3   3  15  233.45   12.94
   3   3 -16  935.80   46.25
   3  -3  16  821.57   46.47
   3   3  16  953.01   45.89
   3   3  16  879.46   45.42
  -3  -3  16  854.29   45.47
   3   3 -16  923.77   46.69
   3   3  16  937.11   45.47
   3  -3  16  877.69   45.97
   3  -3 -16  924.51   46.28
   3  -3  16  919.27   45.74
   3  -3  17   21.36    2.89
   3  -3  17   19.89    2.16
   3  -3  17   22.06    2.70
   3   3  17   28.08    2.86
   3   3  17   22.59    2.34
  -3  -3  17   24.99    2.42
   3  -3  17   20.64    2.54
   3   3  17   25.70    2.53
   3   3 -17   25.29    3.02
   3  -3 -17   25.83    2.94
   3   3  18    2.89    1.27
   3  -3  18    1.72    1.37
  -3  -3  18    2.80    1.08
   3  -3  18    2.42    1.39
   3   3  18    2.78    1.00
   3  -3  18    3.16    1.15
   3  -3 -18    2.79    1.66
   3   3 -18    3.67    1.69
   3  -3 -19   40.55    4.12
   3  -3  19   44.84    3.91
   3   3  19   47.28    3.14
  -3  -3  19   49.34    3.44
   3  -3  19   39.43    3.34
   3   3 -19   53.09    4.15
   3  -3 -19   47.40    3.91
   3   3  19   41.11    3.26
   3  -3  19   52.19    3.69
   3   3  20    5.49    1.17
   3  -3  20    8.66    1.49
   3  -3 -20    4.05    1.68
   3  -3  20    4.21    1.30
   3   3  20    3.86    0.92
  -3  -3  20    5.43    1.10
   3   3 -20    6.83    1.71
   3   3  21    0.86    0.77
   3  -3  21    0.70    0.87
  -3  -3  21    0.50    0.64
   3   3  22    5.70    0.82
   3  -3  22    8.16    1.19
  -3  -3  22    6.57    0.89
   3   3  22    7.35    1.19
  -3   3  22    7.18    1.01
   3  -3  23   14.14    1.37
   3   3  23   16.73    1.30
  -3   3  23   14.08    1.22
   3   3  23   13.92    1.38
   3  -3 -23   16.40    1.44
   3   4   0    0.51    0.98
   3   4   0    1.79    1.73
   3  -4   0    0.19    1.47
   3  -4   0    0.17    1.06
   3   4   0    0.48    1.54
   3  -4   0    0.90    1.62
   3  -4   0   -0.27    0.92
   3   4   1   50.29    4.24
   3   4  -1   59.53    4.39
   3   4   1   54.25    4.48
   3   4  -1   58.11    4.70
   3  -4  -1   62.00    4.61
   3  -4  -1   61.74    4.49
   3  -4   1   57.67    4.59
   3  -4   1   57.88    4.42
   3   4   1   51.70    4.31
   3  -4  -1   53.33    3.99
   3  -4   1   55.73    3.97
   3  -4  -1   64.00    4.45
   3  -4   1   52.48    4.29
   3   4  -1   53.56    4.11
   3   4   2   22.55    2.66
   3   4   2   21.09    2.43
   3   4   2   23.16    2.71
   3   4  -2   23.95    3.01
   3  -4  -2   26.17    2.90
   3  -4   2   19.80    2.69
   3  -4  -2   19.90    2.46
   3   4   2   20.98    2.61
   3  -4   2   19.73    2.45
   3  -4  -2   24.44    2.33
   3  -4  -2   22.37    2.63
   3  -4   2   15.20    2.45
   3  -4   2   19.05    2.09
   3   4  -2   24.26    2.62
   3   4   3   27.09    2.82
   3  -4  -3   32.83    2.99
   3   4   3   33.28    3.13
   3   4   3   22.70    2.85
   3   4  -3   30.58    3.64
   3  -4   3   26.90    3.07
   3   4   3   28.40    2.99
   3  -4  -3   28.41    2.63
   3  -4   3   24.68    2.80
   3  -4   3   24.83    2.40
   3  -4  -3   31.17    3.04
   3   4  -3   29.57    2.49
   3  -4   3   25.76    2.83
   3   4  -3   26.49    2.95
   3  -4  -3   25.37    3.49
   3   4   4   12.48    2.20
   3   4   4    9.59    1.81
   3   4  -4   10.14    2.68
   3  -4   4    8.21    1.96
   3  -4  -4    6.27    1.71
   3   4   4   14.63    2.25
   3  -4   4   12.44    1.96
   3  -4  -4   15.92    2.43
   3   4  -4   11.50    2.28
   3  -4  -4    7.07    2.30
   3   4  -4    8.06    1.44
   3   4   5   46.65    3.70
   3  -4  -5   39.75    3.47
   3  -4  -5   29.79    3.05
   3   4  -5   33.98    4.14
   3  -4   5   32.82    3.31
   3  -4   5   32.08    3.50
   3   4   5   37.21    3.37
   3   4  -5   41.36    3.78
   3  -4  -5   32.49    3.87
   3   4  -5   33.53    2.94
   3   4   5   37.29    3.33
  -3   4   6    7.17    1.22
   3   4   6    7.23    1.55
   3  -4  -6    7.99    1.75
   3  -4   6    8.16    1.89
   3   4   6    6.92    1.78
   3  -4   6    5.28    1.67
   3   4   6    5.57    2.00
   3   4  -6    7.30    2.27
   3  -4  -6    4.93    2.14
   3   4  -6    7.88    1.47
  -3   4   7   -0.11    0.79
   3   4   7    1.03    1.75
   3   4   7    1.27    1.31
   3  -4  -7    0.70    1.43
   3  -4   7   -0.47    1.35
   3   4   7   -1.09    1.55
   3   4   7    0.11    0.60
   3  -4   7   -0.19    1.16
   3  -4  -7    0.14    1.24
   3   4  -7    1.28    2.19
   3  -4  -7    0.25    1.59
   3   4  -7   -0.15    1.08
  -3   4   8   89.98    5.46
   3   4   8   91.87    6.23
   3  -4  -8   94.67    5.92
   3   4  -8   89.13    6.96
   3  -4   8   83.71    6.46
   3   4   8   97.60    6.02
   3  -4   8   88.35    6.20
   3  -4  -8   87.25    5.81
   3   4   8   90.68    5.48
   3   4  -8   83.30    6.69
   3  -4  -8   75.94    6.36
   3   4  -8   81.63    5.79
  -3   4   9    7.92    1.33
   3  -4  -9   11.93    1.96
   3   4  -9   10.74    3.24
   3  -4   9    9.24    2.08
   3   4   9    9.57    1.86
   3  -4   9    8.47    1.87
   3  -4  -9    9.66    1.78
   3   4  -9   11.96    3.04
   3  -4  -9    6.22    2.08
   3   4   9    7.92    1.36
   3   4  -9    8.39    1.75
  -3   4  10   11.67    1.46
   3  -4 -10   13.41    2.07
   3   4 -10   11.98    3.35
   3  -4  10    5.85    1.95
   3  -4  10   10.29    2.08
   3   4  10   12.49    2.20
   3  -4 -10   12.52    2.00
   3   4 -10    9.97    2.95
   3  -4 -10    8.08    2.07
   3   4  10   12.86    1.66
   3   4 -10   12.96    2.07
  -3   4  11   13.72    1.54
   3   4 -11   11.74    2.03
   3  -4 -11   13.15    2.09
   3   4 -11   12.14    3.32
   3  -4  11    8.98    2.15
   3  -4  11   11.00    2.02
   3   4  11   15.49    2.39
   3  -4 -11   15.99    2.12
   3   4  11    9.59    1.87
   3   4 -11   14.66    3.27
   3   4  11   11.52    1.64
  -3  -4  11   11.10    1.81
  -3   4  12    4.55    0.99
   3   4  12    3.39    1.51
   3  -4 -12    4.42    1.66
  -3  -4  12    4.00    1.28
   3   4 -12    5.79    2.96
   3  -4  12    5.43    1.88
   3  -4  12    4.62    1.49
   3  -4 -12    4.86    1.70
   3   4  12    4.42    1.22
   3   4 -12    4.30    1.76
  -3   4  13   -0.21    0.68
  -3  -4  13    1.31    1.10
   3   4 -13    0.52    2.20
   3  -4  13   -0.25    1.46
   3  -4  13   -0.19    1.10
   3   4  13    0.48    1.17
   3  -4 -13    1.46    1.35
   3   4  13    0.40    0.99
   3   4 -13    1.35    1.47
  -3   4  14   52.26    3.68
   3  -4  14   54.24    4.82
   3  -4  14   51.64    4.25
   3   4  14   63.21    4.77
   3  -4 -14   55.99    4.38
   3   4  14   62.24    4.11
  -3  -4  14   50.58    4.04
   3   4 -14   57.69    4.65
   3   4  14   58.56    4.25
  -3   4  15    6.57    1.13
   3   4  15    8.89    1.75
   3  -4  15   10.31    1.90
   3   4 -15    8.84    1.94
   3  -4  15    8.99    1.63
   3   4  15    6.61    1.92
   3   4  15   11.89    1.59
  -3  -4  15    6.64    1.38
   3   4 -15    9.76    2.13
   3  -4 -15    8.61    2.25
  -3   4  16    0.96    0.62
   3   4  16    0.51    1.32
   3  -4  16    1.09    1.21
   3   4 -16   -1.17    1.30
   3  -4  16    2.07    1.00
   3   4  16   -0.16    1.25
   3   4  16    1.88    1.04
  -3  -4  16   -0.14    0.89
   3   4 -16    1.72    1.53
   3  -4 -16    1.55    1.63
   3   4  17   -0.23    1.11
   3  -4  17   -0.20    1.21
   3  -4  17    0.64    0.84
   3   4  17    1.45    1.26
   3   4  17    1.87    1.04
  -3  -4  17   -0.13    0.77
   3   4 -17   -0.73    1.35
   3  -4 -17   -0.54    1.40
   3   4  18    6.44    1.29
   3  -4  18    6.24    1.47
   3  -4  18    4.65    1.06
   3   4  18    4.92    1.18
  -3  -4  18    5.15    1.09
   3   4 -18    5.09    1.63
   3  -4 -18    7.54    1.83
   3   4  19    0.88    0.90
   3  -4 -19   -0.57    1.59
   3  -4  19   -0.29    0.85
   3   4  19    0.66    0.65
  -3  -4  19   -0.19    0.72
   3   4 -19   -0.15    1.24
   3   4  20    2.46    0.81
   3  -4 -20   -1.14    1.23
   3  -4  20    0.96    0.79
   3   4  20    0.17    0.55
  -3  -4  20    1.74    0.68
   3   4 -20    2.23    1.20
   3   4 -21    1.91    1.03
   3  -4  21    0.27    0.59
   3   4  21    0.72    0.65
  -3   4  22    1.36    0.48
   3  -4 -22    1.14    0.62
   3   5   0    1.41    1.43
   3  -5   0    2.30    1.45
   3  -5   0    2.33    1.50
   3   5   0    2.08    2.19
   3  -5   0    2.25    1.77
   3   5   0    0.69    1.63
   3  -5   0    0.47    1.01
   3   5   1    0.17    1.82
   3   5  -1    0.17    1.66
   3   5   1    0.81    1.25
   3   5  -1    1.82    1.39
   3  -5   1    2.89    1.73
   3  -5  -1    1.54    1.42
   3   5   1   -0.19    1.89
   3  -5   1    1.37    1.46
   3   5  -1    3.98    2.16
   3  -5  -1    2.92    1.82
   3  -5   1    1.28    1.59
   3  -5  -1    1.43    1.19
   3  -5   1    0.63    0.98
   3   5   2   42.22    3.96
   3  -5  -2   41.34    3.93
   3  -5   2   43.68    3.99
   3  -5   2   47.70    4.14
   3   5   2   48.61    4.16
   3  -5  -2   44.98    3.74
   3  -5   2   47.71    3.71
   3  -5  -2   59.41    4.23
   3  -5   2   42.79    3.82
   3   5  -2   45.69    3.80
   3   5   3  156.28    9.15
   3  -5  -3  127.36    8.29
   3  -5  -3  135.54    8.94
   3  -5   3  146.62    9.08
   3  -5   3  143.52    9.04
   3   5   3  165.92    9.21
   3   5   3  145.53    8.26
   3  -5  -3  148.24    8.74
   3  -5   3  132.07    8.45
   3  -5   3  148.30    8.73
   3   5  -3  153.59    8.89
   3  -5  -3  140.14    9.87
   3   5  -3  141.76    8.39
   3   5   4  112.08    7.50
   3  -5  -4  108.60    6.97
   3  -5  -4  125.30    7.64
   3  -5   4  118.75    7.65
   3  -5   4  118.14    7.63
   3   5   4  118.01    7.54
   3   5  -4  105.33    7.52
   3   5   4  112.38    6.78
   3  -5   4  105.85    6.98
   3  -5   4  116.95    7.25
   3   5  -4  121.31    7.56
   3  -5  -4  109.29    8.15
   3   5  -4  117.76    7.03
   3   5   5    3.70    2.04
   3   5   5    4.42    1.49
   3  -5  -5    4.43    1.71
   3  -5   5    3.12    1.56
   3  -5  -5    5.39    1.80
   3   5   5    2.20    1.77
   3   5  -5    2.76    1.96
   3   5   5    3.40    1.04
   3  -5   5    5.53    1.72
   3  -5   5    2.99    1.70
   3   5  -5    4.31    2.01
   3  -5   5    3.17    1.14
   3  -5  -5    5.75    2.19
   3   5  -5    3.27    1.24
  -3   5   6  475.19   25.00
   3   5   6  528.05   25.77
   3  -5  -6  485.08   25.08
   3  -5   6  470.53   25.81
   3  -5   6  477.78   25.80
   3   5   6  514.34   25.67
   3   5  -6  485.61   25.73
   3   5   6  490.95   24.96
   3  -5   6  456.10   25.06
   3  -5   6  468.52   25.19
   3   5  -6  513.35   25.93
   3  -5  -6  455.56   26.14
   3   5  -6  495.23   25.28
  -3   5   7 2039.32  101.11
   3  -5  -7 2174.70  101.27
   3  -5   7 1999.30  101.97
   3  -5   7 2056.00  102.00
   3   5   7 2126.61  101.66
   3   5  -7 2049.91  101.87
   3   5   7 2104.20  101.05
   3  -5   7 1943.34  101.15
   3  -5  -7 2034.43  101.36
   3  -5   7 1959.55  101.25
   3   5  -7 2154.55  102.22
   3  -5  -7 1893.45  102.08
   3   5  -7 2088.07  101.45
  -3   5   8  131.06    7.47
   3  -5  -8  139.00    7.72
   3  -5   8  127.32    8.34
   3  -5   8  112.04    8.03
   3   5   8  129.05    7.94
   3   5  -8  120.87    8.13
   3  -5  -8  130.73    7.78
   3  -5   8  118.51    7.55
   3   5  -8  131.40    8.58
   3  -5  -8  123.53    8.28
   3   5  -8  112.65    7.66
  -3   5   9   13.49    1.67
   3   5   9   12.55    2.17
   3  -5  -9   12.80    2.05
   3  -5   9   10.25    2.14
   3   5  -9   14.12    2.51
   3  -5   9   11.24    2.21
   3  -5  -9   13.67    2.04
   3  -5   9   13.40    1.94
   3   5  -9   11.74    2.81
   3  -5  -9   11.58    2.13
   3   5   9   11.75    1.58
   3   5  -9   10.60    1.83
  -3   5  10  216.79   11.80
   3  -5 -10  233.92   12.18
   3  -5  10  217.66   12.79
   3  -5  10  204.17   12.53
   3   5 -10  216.95   12.62
   3  -5 -10  226.46   12.28
   3  -5  10  182.03   11.76
   3   5  10  228.00   11.89
   3   5 -10  213.60   12.32
   3   5  10  229.01   12.46
  -3   5  11  376.79   19.39
   3  -5  11  359.12   20.32
   3  -5  11  351.49   20.18
   3   5 -11  393.91   20.35
   3   5  11  397.48   20.32
   3  -5 -11  393.89   19.94
   3  -5  11  312.58   19.31
   3   5  11  397.08   19.56
   3   5 -11  379.35   20.05
   3   5  11  394.96   20.03
  -3   5  12  107.32    6.12
   3  -5  12  107.61    7.06
   3  -5  12   96.21    6.78
   3   5 -12  100.92    6.85
   3  -5 -12  107.33    6.66
   3   5  12  114.94    6.36
   3   5 -12  111.07    6.89
   3   5  12  108.85    6.64
  -3   5  13    9.44    1.26
   3   5  13    6.48    1.53
   3  -5  13    8.93    1.76
   3   5 -13    8.91    1.96
   3  -5  13    9.46    1.85
   3  -5  13    5.16    1.21
   3   5  13    5.81    1.25
   3   5 -13   11.53    2.02
  -3   5  14    0.10    0.62
   3   5  14    0.14    0.98
   3  -5  14    1.14    1.12
   3   5 -14    1.42    1.31
   3  -5  14   -0.16    1.05
   3   5  14    0.17    1.53
   3   5  14   -0.23    0.86
  -3  -5  14    0.14    0.82
   3   5 -14   -0.71    1.33
   3   5 -15    2.58    1.43
  -3   5  15    1.51    0.72
   3   5  15    3.99    1.23
   3  -5  15    4.48    1.32
   3  -5  15    2.07    1.09
   3   5  15    2.78    1.44
   3   5  15    3.41    1.06
  -3  -5  15    2.26    0.97
   3  -5 -16   10.44    2.01
  -3   5  16    7.97    1.05
   3   5  16    7.56    1.47
   3  -5  16   10.55    1.61
   3  -5  16   11.26    1.58
   3   5  16   11.31    1.72
   3   5  16    8.52    1.32
  -3  -5  16    6.97    1.19
   3   5 -16   10.26    1.83
   3  -5  17   64.80    4.56
   3  -5  17   69.71    4.44
   3   5  17   79.78    4.73
   3   5  17   68.09    4.31
  -3  -5  17   64.25    4.22
   3  -5 -17   79.40    5.02
   3   5 -17   78.44    5.03
   3   5  17   62.02    4.24
   3  -5  18   96.66    6.24
   3  -5  18  107.84    6.19
   3   5 -18  123.28    6.85
   3  -5 -18  125.78    6.76
   3   5  18  104.69    6.03
   3   5  19    6.03    0.82
   3  -5 -19    7.11    1.61
   3  -5  19    4.34    0.86
   3  -5  19    4.84    0.76
   3   5 -20    4.00    1.05
   3   6   0    0.72    1.64
   3   6   0   -0.87    1.27
   3  -6   0   -0.41    1.49
   3   6   0   -1.42    1.93
   3   6   0    0.40    0.68
   3  -6   0    0.50    1.11
   3   6   1    1.10    1.72
   3   6  -1    1.78    1.76
   3   6   1    1.30    1.42
   3   6  -1    1.10    1.33
   3  -6  -1    1.33    1.13
   3  -6  -1    2.42    1.50
   3   6   1    2.63    2.16
   3  -6   1    1.44    1.43
   3   6   1    0.79    0.74
   3   6  -1    0.66    0.71
   3  -6  -1    2.20    1.21
   3  -6   1    0.17    1.07
   3   6   2    5.75    2.04
   3   6  -2    3.67    1.68
   3   6   2    6.67    1.86
   3   6  -2    5.30    1.66
   3  -6  -2    4.11    1.39
   3  -6  -2    4.39    1.83
   3   6   2    5.03    2.14
   3  -6   2    3.32    1.62
   3   6   2    3.66    0.98
   3   6  -2    3.46    1.01
   3  -6  -2    3.57    1.33
   3  -6   2    2.62    1.25
   3  -6  -2    3.57    2.16
   3   6  -2    4.53    1.23
   3   6   3    1.50    1.98
   3   6  -3   -0.17    1.58
   3   6   3   -1.06    1.46
   3  -6  -3    1.09    1.15
   3  -6  -3    0.79    1.43
   3   6   3    1.60    2.21
   3  -6   3   -0.21    1.57
   3   6   3   -0.13    0.79
   3  -6   3   -0.15    1.28
   3  -6  -3    0.51    1.21
   3  -6   3    0.16    1.00
   3  -6  -3    0.28    1.82
   3   6  -3    1.00    1.01
   3   6   4   16.35    2.83
   3   6  -4   13.56    2.18
   3   6   4   14.89    2.31
   3  -6  -4   12.81    1.86
   3  -6   4   19.54    2.33
   3  -6  -4   15.15    2.43
   3   6   4   13.37    2.67
   3   6  -4   18.23    2.82
   3  -6   4   13.75    2.36
   3   6   4   14.36    1.71
   3  -6   4   15.50    2.10
   3  -6   4   14.01    1.95
   3  -6  -4    8.90    2.36
   3   6  -4   13.58    1.90
  -3   6   5    2.86    1.11
   3   6  -5    3.34    1.57
   3  -6  -5    0.60    1.05
   3  -6   5    2.35    1.38
   3   6   5    0.96    1.95
   3   6  -5    3.88    2.21
   3  -6   5    2.30    1.57
   3   6   5    1.03    0.81
   3  -6   5   -0.27    1.21
   3  -6   5    1.39    0.99
   3  -6  -5    0.75    1.63
   3   6  -5    1.66    1.09
  -3   6   6   13.50    1.81
   3   6  -6   11.07    2.00
   3  -6  -6   13.42    1.81
   3  -6   6   15.86    2.08
   3   6   6   12.10    2.50
   3   6  -6   18.88    2.84
   3  -6   6   10.98    2.30
   3   6   6   13.67    1.67
   3  -6   6   14.46    1.89
   3  -6   6   16.48    1.97
   3  -6  -6    9.13    2.15
   3   6  -6   14.39    2.01
  -3   6   7    1.34    1.03
   3   6  -7   -0.16    1.33
   3  -6  -7    0.24    1.09
   3  -6   7    0.82    1.21
   3   6   7    3.01    2.01
   3   6  -7   -0.40    1.74
   3  -6   7    0.82    1.32
   3   6   7    1.37    0.85
   3  -6   7    1.07    1.15
   3  -6   7   -0.14    0.88
   3  -6  -7    1.61    1.45
   3   6  -7    0.95    1.14
  -3   6   8   28.59    2.55
   3   6  -8   25.39    2.74
   3  -6  -8   31.61    2.62
   3   6   8   26.55    2.92
   3  -6   8   29.39    3.15
   3  -6   8   24.53    2.64
   3   6  -8   28.59    3.33
   3  -6   8   24.99    2.43
   3  -6   8   29.19    2.44
   3   6  -8   29.15    2.81
  -3   6   9    4.18    1.13
   3   6  -9    1.76    1.32
   3   6   9    5.09    1.63
   3  -6   9    4.35    1.35
   3   6  -9    6.32    2.11
   3  -6   9    4.13    1.54
   3  -6   9    2.01    0.94
   3   6  -9    3.52    1.41
  -3   6  10    1.74    0.96
   3   6 -10    2.48    1.43
   3   6  10    1.81    1.30
   3  -6  10    3.74    1.29
   3   6 -10    2.20    1.82
   3  -6  10    1.69    1.37
   3   6 -10    2.88    1.44
  -3   6  11   12.91    1.52
   3   6  11   11.65    1.83
   3   6 -11    6.88    1.56
   3   6 -11   12.54    2.24
   3  -6  11   11.38    1.94
   3   6  11   10.89    2.10
   3   6  11   11.71    1.46
   3   6 -11   10.93    1.88
   3   6  12   77.05    5.15
  -3   6  12   77.41    4.81
   3  -6  12   73.09    5.34
   3   6 -12   73.32    5.32
   3   6  12   80.77    4.81
   3   6 -12   84.15    5.42
  -3   6  13    4.27    0.92
   3   6  13    5.42    1.26
   3   6 -13    3.66    1.42
   3  -6  13    5.25    1.37
   3   6  13    4.17    1.00
   3   6 -13    5.11    1.47
  -3   6  14    2.00    0.72
   3   6  14    2.51    0.98
   3  -6  14    1.20    0.94
   3   6  14    0.60    0.70
   3   6 -14    1.00    1.14
  -3   6  15   17.38    1.50
   3   6  15   16.28    1.73
   3  -6 -15   17.53    2.12
   3  -6  15   17.59    1.83
   3   6  15   18.45    2.03
   3   6  15   17.54    1.60
   3   6 -15   18.66    2.13
  -3   6  16    2.13    0.56
   3   6  16    2.73    0.83
   3  -6  16    2.64    0.85
   3   6  16    2.74    1.04
   3   6  16    2.67    0.73
   3   6 -16    1.33    1.02
   3  -6 -16    2.97    1.17
   3   6  17    2.02    0.62
   3  -6  17    1.67    0.61
   3   6  17    2.41    0.86
   3   6 -17    1.37    0.99
   3  -6 -17    1.80    0.95
   3  -6 -18    1.35    1.02
   3   6 -18    2.42    0.87
   3  -6 -18    2.90    0.85
   3   7   0   22.51    2.66
   3   7   0   18.64    2.55
   3  -7   0   20.27    2.68
   3   7   0   22.18    2.07
   3  -7   0   19.14    2.24
   3  -7   0   21.17    3.15
   3   7  -1   10.42    2.14
   3   7   1    9.77    1.95
   3   7  -1   10.81    2.02
   3   7   1   10.48    2.55
   3  -7   1   12.46    2.18
   3   7   1    9.53    1.37
   3   7  -1    9.36    1.36
   3  -7  -1    9.16    1.63
   3  -7   1    9.72    1.69
   3  -7  -1    3.89    1.95
   3   7   2  157.55    9.76
   3   7  -2  175.72   10.04
   3   7  -2  159.03    9.48
   3  -7   2  173.53    9.91
   3   7   2  151.66    9.79
   3   7   2  167.18    9.14
   3   7  -2  163.59    9.16
   3  -7   2  152.76    9.32
   3  -7  -2  151.53   10.12
   3   7  -3   49.04    4.18
   3   7  -3   54.11    3.99
   3  -7   3   49.46    4.18
   3   7   3   45.83    4.23
   3   7  -3   48.99    4.39
   3   7   3   47.55    3.45
   3   7  -3   44.22    3.42
   3  -7   3   51.25    3.78
   3  -7  -3   44.45    4.21
   3   7  -4   73.31    5.21
  -3   7   4   60.60    4.38
   3   7  -4   64.94    4.64
   3  -7   4   66.18    4.98
   3   7   4   64.94    5.01
   3   7  -4   66.43    5.18
   3   7   4   67.65    4.35
   3  -7   4   63.64    4.48
   3  -7  -4   56.88    4.81
   3   7  -5   35.75    3.39
  -3   7   5   30.17    2.74
   3   7  -5   35.49    3.07
   3  -7   5   32.64    3.26
   3   7  -5   31.61    3.50
   3   7   5   31.51    2.61
   3  -7   5   32.94    2.83
   3   7  -5   35.43    2.88
   3   7  -6  351.00   17.85
  -3   7   6  325.06   16.89
   3   7  -6  298.48   16.93
   3  -7   6  333.38   17.59
   3   7  -6  304.79   17.45
   3   7   6  321.13   16.77
   3  -7   6  309.61   16.90
   3   7  -6  335.57   17.05
   3   7   6  318.06   17.38
   3   7  -7   40.59    3.56
  -3   7   7   35.60    2.86
   3   7  -7   34.42    2.99
   3  -7   7   35.99    3.39
   3   7  -7   39.31    3.70
   3  -7   7   33.41    2.78
   3   7  -7   34.96    2.97
   3   7   7   37.68    3.27
   3   7  -8  233.11   12.10
  -3   7   8  212.02   11.20
   3   7  -8  181.56   11.09
   3  -7   8  224.06   11.93
   3   7  -8  196.35   11.72
   3  -7   8  199.44   11.12
   3   7  -8  220.09   11.49
   3   7   8  203.87   11.59
   3   7  -9  559.05   29.23
  -3   7   9  569.61   28.52
   3  -7   9  596.62   29.23
   3   7  -9  531.44   29.00
   3  -7   9  526.09   28.39
   3   7   9  619.17   29.21
   3  -7  -9  562.38   28.73
   3   7  -9  580.56   28.84
   3   7   9  560.52   28.89
   3   7 -10   77.88    5.58
  -3   7  10   87.68    5.19
   3   7  10   87.43    5.51
   3  -7  10   86.41    5.69
   3   7 -10   78.14    5.60
   3   7  10  100.23    5.86
   3  -7 -10   92.07    5.49
   3   7 -10   87.18    5.52
  -3   7  11   -0.17    0.66
   3   7  11    0.96    0.85
   3   7 -11    0.52    0.75
   3   7 -11    2.40    1.41
   3  -7  11    1.86    1.07
   3   7  11   -0.13    1.24
   3  -7 -11    0.43    0.87
   3   7 -11    1.44    1.08
  -3   7  12   97.77    5.42
   3  -7  12   95.14    5.87
   3  -7 -12   95.81    5.70
   3   7 -12  101.78    5.87
   3   7  12   87.56    5.54
  -3   7  13  193.94   10.11
   3  -7  13  202.24   10.58
   3   7 -13  193.37   10.55
   3   7  13  188.33   10.21
  -3   7  14    0.94    0.44
   3   7  14    0.46    0.69
   3  -7  14    1.28    0.72
   3   7 -14    0.76    0.83
   3  -7 -14    2.53    0.94
   3  -7  15    9.83    1.11
   3   7  15   12.14    1.25
   3   7 -15   10.87    1.32
   3  -7 -15    8.50    1.19
   3   8   0   -0.15    1.05
   3  -8   0   -0.17    1.32
  -3   8   1   -0.32    0.83
   3   8   1    2.36    1.21
   3   8  -1    1.52    1.08
   3   8   1    0.91    0.63
   3  -8  -1   -0.47    1.10
   3  -8   1    1.85    1.46
  -3   8   2    0.31    0.82
   3   8  -2    0.92    1.05
   3   8   2    0.89    0.60
   3  -8   2    1.85    0.95
   3  -8   2    0.39    1.40
  -3   8   3    1.40    0.90
   3   8  -3   -0.76    1.13
   3   8  -3    4.26    1.75
   3   8   3    0.55    0.55
   3  -8  -3    1.27    0.93
   3  -8   3    0.73    0.80
   3  -8   3    1.19    1.48
  -3   8   4   11.16    1.39
   3   8  -4    8.64    1.60
   3   8  -4   15.33    2.16
   3   8   4   11.04    1.18
   3  -8  -4   11.33    1.51
   3  -8   4   11.64    1.38
   3  -8   4    7.40    1.94
  -3   8   5    6.86    1.10
   3   8   5    4.81    1.19
   3   8  -5    6.11    1.40
   3   8  -5    6.62    1.74
   3  -8   5    9.56    1.56
   3  -8  -5    5.38    1.15
   3  -8   5    6.08    1.07
  -3   8   6    1.86    0.77
   3   8   6    1.93    0.96
   3   8  -6    1.95    1.08
   3  -8   6    2.83    1.06
   3  -8  -6    3.05    0.96
   3  -8   6    1.96    0.74
  -3   8   7   11.37    1.23
   3   8   7   10.40    1.43
   3   8  -7   11.93    1.61
   3  -8   7   12.18    1.57
   3   8   7    9.94    1.49
   3  -8  -7   10.82    1.37
   3  -8   7    8.41    1.09
   3   8  -8   42.53    3.12
  -3   8   8   42.25    2.75
   3  -8   8   41.23    3.08
   3   8   8   43.02    3.08
   3  -8  -8   39.05    2.87
   3   8   8   42.96    2.95
  -3   8   9    2.31    0.64
   3   8   9    1.74    0.72
   3   8  -9    1.29    0.81
   3  -8   9    2.35    0.92
   3   8   9    1.15    0.85
   3  -8  -9    2.23    0.76
  -3   8  10    0.70    0.45
   3   8  10    0.52    0.53
   3  -8  10    0.35    0.67
   3   8  10   -0.17    0.76
   3  -8 -10   -0.07    0.58
   3  -8  11   25.40    1.95
   3   8  11   26.37    1.98
   3   8  12   12.44    1.17
   3  -8  12   10.20    1.34
  -3   9   0  196.18   10.12
   3  -9   0  194.39   10.13
  -3   9   1    1.46    0.55
  -3   9  -1    2.17    0.58
   3   9  -1    1.94    0.67
   3  -9  -1    2.67    0.67
   3  -9   1    2.96    0.67
  -3   9   2   15.63    1.33
  -3   9  -2   17.46    1.40
   3  -9  -2   17.26    1.40
   3  -9   2   18.40    1.44
   3   9  -2   18.54    1.56
  -3   9   3    8.46    0.86
  -3   9  -3    7.65    0.92
   3   9   3    6.87    0.93
   3   9  -3    8.52    1.03
   3  -9  -3    8.83    0.92
  -3   9  -4   13.76    1.21
   3  -9  -4   14.95    1.20
   3   9   4   15.96    1.30
   3   9  -4   14.48    1.33
   4   0   0 2177.43  101.07
   4   0   0 2127.01  101.11
   4   0   1    1.90    1.66
   4   0  -1    1.72    1.77
   4   0  -1    3.48    1.67
   4   0   1    0.40    1.41
   4   0  -1   -0.27    1.20
   4   0  -1   -0.81    2.39
   4   0   1   -0.50    2.27
   4   0  -2   46.16    3.84
   4   0   2   36.94    3.66
   4   0  -2   33.20    2.99
   4   0  -2   27.95    4.03
   4   0   2   28.90    3.81
   4   0   2   36.20    3.40
   4   0  -2   38.33    3.94
   4   0  -3   -0.73    1.73
   4   0   3   -0.64    1.65
   4   0  -3    0.74    1.21
   4   0  -3    0.27    2.44
   4   0   3    0.47    1.87
   4   0   3    2.26    1.58
   4   0   4  225.61   13.75
   4   0  -4  244.12   12.87
   4   0  -4  222.62   14.41
   4   0   4  206.89   13.62
   4   0   4  257.51   13.97
   4   0   4  247.93   12.79
   4   0  -4  247.26   14.34
   4   0   5   -0.69    1.10
   4   0  -5   -1.10    2.02
   4   0  -5   -0.14    1.52
   4   0   5   -1.63    2.17
   4   0  -5    0.92    1.16
   4   0  -5    3.56    2.70
   4   0   5    1.50    1.53
   4   0   5    2.22    1.54
   4   0  -6   32.44    4.12
   4   0  -6   29.09    2.88
   4   0   6   27.69    3.20
   4   0   6   21.59    2.76
   4   0   6   23.33    3.05
   4   0   6   25.71    2.49
   4   0   7    0.13    1.13
   4   0  -7   -0.31    2.17
   4   0  -7    0.72    1.56
   4   0   7   -0.26    1.50
   4   0   7    0.72    1.40
   4   0   8   14.16    2.03
   4   0  -8   16.24    3.67
   4   0  -8   11.71    2.12
   4   0   8   13.54    2.45
   4   0  -8   21.28    3.68
   4   0   8   15.84    2.68
   4   0  -8   21.16    2.13
   4   0   9    0.27    1.23
   4   0  -9   -0.15    1.54
   4   0   9    1.40    1.47
   4   0  -9    2.83    2.40
   4   0   9    1.02    1.63
   4   0  -9   -0.15    1.09
   4   0  10   25.15    2.40
   4   0 -10   29.30    2.91
   4   0  10   23.65    3.25
   4   0 -10   25.75    3.90
   4   0  10   22.25    3.08
   4   0 -10   25.62    2.71
   4   0  10   26.66    2.66
   4   0  11    1.10    1.39
   4   0 -11   -0.16    1.51
   4   0  11   -0.14    1.01
   4   0  11    1.46    1.53
   4   0 -11   -1.72    2.58
   4   0  11   -4.42    1.90
   4   0 -11    0.18    1.18
   4   0  12   34.87    3.02
   4   0 -12   32.60    4.92
   4   0 -12   42.18    3.56
   4   0  12   27.80    3.72
   4   0 -12   40.97    4.40
   4   0  12   34.05    3.82
   4   0 -12   36.04    3.47
   4   0  12   43.57    3.37
   4   0  13    2.71    1.58
   4   0 -13   -0.35    2.58
   4   0  13    0.28    1.08
   4   0  13   -0.28    1.54
   4   0 -13    0.46    2.25
   4   0  13   -0.50    1.59
   4   0 -13    1.73    1.44
   4   0  14   22.25    2.41
   4   0 -14   16.59    3.69
   4   0  14   16.55    2.01
   4   0  14   21.47    3.07
   4   0 -14   20.78    3.09
   4   0  14   16.75    2.67
   4   0 -14   15.61    2.37
   4   0  15    3.97    1.48
   4   0 -15    2.83    2.70
   4   0  15   -0.53    1.08
   4   0  15   -0.50    1.51
   4   0 -15    0.40    1.92
   4   0  15    0.23    1.49
  -4   0  15    0.27    0.81
   4   0 -15   -0.19    1.45
   4   0  16   34.15    2.88
   4   0 -16   46.37    4.65
   4   0 -16   34.61    3.52
   4   0  16   33.05    3.51
  -4   0  16   31.74    2.75
   4   0 -16   32.16    3.53
   4   0  16   32.99    3.45
   4   0 -16   40.02    3.47
   4   0  16   33.97    3.10
   4   0 -17    0.25    2.07
   4   0  17    2.35    1.52
   4   0  17    0.11    1.03
   4   0 -17   -0.29    1.40
   4   0  17    0.82    1.24
   4   0 -17    0.16    1.56
  -4   0  17   -0.22    0.79
   4   0 -17    0.67    1.40
   4   0  18  738.59   36.27
   4   0  18  775.89   37.15
   4   0 -18  639.10   36.36
  -4   0  18  652.17   36.06
   4   0 -18  795.37   36.92
   4   0  18  747.78   36.27
   4   0 -18  827.14   37.70
   4   0 -19    2.32    1.54
   4   0  19    0.36    0.87
   4   0  19   -0.44    1.00
   4   0 -19    0.80    1.18
   4   0  20    1.83    0.83
   4   0  20    0.69    0.72
   4   0 -20    0.56    1.04
   4   0  21    1.34    0.58
   4   0  21    0.25    0.51
   4   0  21    0.57    0.67
   4   0 -21   -0.53    0.75
   4   1   0    0.64    1.79
   4  -1   0    0.20    1.53
   4   1   0    2.65    1.59
   4  -1   0    0.64    1.76
   4   1   0    1.10    1.91
   4  -1   0    0.89    1.95
   4   1  -1   21.89    2.96
   4  -1   1   16.55    2.45
   4  -1  -1   12.65    2.50
   4  -1  -1   19.01    2.76
   4   1   1   17.73    2.37
   4  -1   1   16.16    2.63
   4  -1  -1   14.86    2.24
   4   1  -1   15.26    2.76
   4   1   1   16.31    2.77
   4  -1  -1   13.32    2.89
   4  -1   1   18.43    3.19
   4  -1  -2  137.01    7.83
   4   1   2   98.17    6.98
   4  -1   2  108.39    7.46
   4  -1  -2  101.63    6.71
   4   1  -2  111.93    7.76
   4   1   2  102.63    7.16
   4  -1  -2  114.16    8.25
   4  -1   2   87.59    7.63
   4   1   2  114.56    6.48
   4   1  -2  118.26    7.75
   4  -1  -2  104.27    7.57
   4  -1  -3  310.57   17.24
   4   1   3  284.04   16.40
   4  -1   3  309.10   17.02
   4  -1  -3  320.32   16.09
   4   1  -3  305.35   17.15
   4   1   3  266.11   16.27
   4  -1  -3  276.25   17.45
   4  -1   3  266.88   17.16
   4   1   3  308.89   16.58
   4   1   3  308.44   15.84
   4   1  -3  311.99   17.15
   4   1  -4   39.71    4.21
   4  -1  -4   38.78    4.33
   4   1  -4   31.26    2.91
   4   1   4   31.71    3.38
   4  -1   4   38.33    3.92
   4  -1  -4   36.01    3.14
   4   1  -4   34.36    4.02
   4   1   4   28.81    3.11
   4  -1   4   35.82    4.03
   4   1   4   35.41    3.38
   4   1   4   31.25    2.73
   4   1  -5    5.35    2.75
   4  -1   5    2.62    1.16
   4   1   5    1.42    0.97
   4  -1  -5    0.29    2.26
   4   1   5    1.22    1.16
   4   1  -5    0.89    1.35
   4   1   5    1.25    1.53
   4  -1   5   -1.00    2.26
   4  -1  -5    1.74    1.40
   4   1  -5    5.01    2.62
   4  -1   5    0.80    1.74
   4  -1   5    3.25    1.95
   4   1   5    0.21    1.27
   4  -1  -6  143.08   10.28
   4   1  -6  148.49    8.69
   4  -1  -6  151.97    8.97
   4   1   6  141.02    9.39
   4  -1   6  150.59    9.81
   4   1  -6  157.43   10.14
   4  -1   6  135.11    9.65
   4  -1   6  143.48    9.65
   4   1   6  153.86    9.60
   4  -1   6  153.71    8.59
   4   1   6  161.94    8.85
   4   1  -6  158.73   10.37
   4   1  -7   37.89    4.37
   4  -1  -7   35.29    4.66
   4   1  -7   31.44    2.96
   4  -1  -7   31.99    3.28
   4   1   7   31.61    3.38
   4  -1   7   32.20    3.69
   4   1  -7   29.31    4.25
   4  -1  -7   33.73    4.31
   4  -1   7   25.31    3.36
   4  -1   7   39.01    3.92
   4   1   7   32.15    3.49
   4  -1   7   35.32    2.87
   4   1   7   35.33    2.96
   4  -1   8    2.83    1.40
   4   1   8    0.42    1.23
   4  -1  -8    1.04    2.59
   4   1  -8    0.41    1.38
   4  -1  -8    2.15    1.87
   4   1   8    1.46    1.37
   4  -1   8   -0.28    1.61
   4  -1  -8   -1.08    2.42
   4  -1   8   -0.69    1.45
   4  -1   8    0.75    1.59
   4   1   8    0.73    1.46
   4  -1  -8   -0.31    0.97
   4  -1   9   13.03    1.93
   4   1   9   11.93    1.95
   4  -1  -9    9.44    3.25
   4  -1   9   11.44    1.69
   4   1  -9    9.17    1.89
   4  -1  -9   14.64    2.41
   4   1  -9   13.28    1.85
   4   1   9    8.78    2.02
   4  -1   9    9.81    2.31
   4  -1  -9    7.79    1.73
   4  -1  -9    9.91    2.94
   4  -1   9   12.08    2.14
   4  -1   9    9.20    2.30
   4   1   9   12.92    2.30
   4  -1 -10    3.26    1.40
   4  -1  10    6.54    1.61
   4   1  10    2.71    1.47
   4  -1  10    2.89    1.31
   4   1 -10    3.87    1.45
   4  -1 -10    3.50    1.83
   4   1 -10    1.90    1.17
   4   1  10    4.15    1.58
   4  -1  10    3.84    1.87
   4   1 -10    3.85    2.94
   4  -1 -10    4.02    2.51
   4  -1  10    1.55    1.62
   4   1  10    1.29    1.47
   4   1 -11   -0.34    2.66
   4  -1  11    3.73    1.54
   4   1  11    0.85    1.47
   4  -1  11    1.42    1.16
   4  -1 -11    0.16    1.85
   4   1  11    1.31    1.45
   4  -1  11    1.48    1.67
   4   1 -11    2.53    2.77
   4  -1 -11    2.41    2.33
   4  -1  11    1.55    1.63
   4   1  11    0.26    1.65
   4   1 -11    0.34    1.11
   4  -1 -11    0.95    1.19
   4   1 -12   27.44    4.38
   4  -1 -12   27.23    3.07
   4   1  12   25.61    3.13
   4  -1  12   30.24    3.65
   4   1 -12   34.44    4.04
   4  -1 -12   30.10    3.73
   4   1  12   23.03    3.13
   4  -1  12   25.52    2.76
   4   1  12   26.52    2.79
   4   1 -12   24.14    2.76
   4  -1 -12   26.95    2.99
   4  -1  12   25.11    2.59
   4   1  13   70.21    5.80
   4  -1  13   70.27    6.15
   4   1 -13   87.27    6.48
   4  -1 -13   87.78    6.11
   4   1  13   76.83    6.05
   4   1 -13   78.43    5.59
   4  -1 -13   67.05    5.51
   4  -1  13   80.99    5.28
   4   1  13   75.48    5.21
   4   1 -13   94.96    7.47
   4  -1 -13   83.11    7.37
   4  -1  13   67.49    5.01
   4   1 -14  252.55   15.63
   4   1  14  268.37   15.64
   4  -1  14  262.13   15.94
   4   1 -14  307.94   16.05
   4  -1 -14  287.19   15.49
   4   1  14  260.12   15.62
   4   1 -14  267.59   15.17
   4  -1 -14  270.32   15.31
   4  -1  14  265.79   14.66
   4   1  14  285.03   14.81
   4   1 -14  304.83   16.90
   4  -1  14  262.79   14.69
   4  -1 -14  261.69   16.75
   4   1  15   80.50    5.23
   4   1 -15   82.06    6.20
   4   1  15   80.66    6.01
   4  -1  15   78.09    6.25
   4   1 -15   94.74    6.54
   4  -1 -15   79.35    5.81
   4   1  15   79.36    6.07
   4   1 -15   85.10    5.87
   4  -1 -15   82.36    5.84
   4  -1  15   81.68    5.40
   4   1  15   85.47    5.47
   4   1 -15   98.19    7.32
   4  -1  15   75.77    5.29
   4  -1 -15   81.97    7.18
   4   1 -16    3.26    2.51
   4  -1  16    1.89    1.43
   4   1  16    3.25    1.55
   4  -1 -16   -0.29    2.40
   4  -1  16    1.52    1.19
   4   1 -16    0.55    1.71
   4   1  16    1.17    1.02
   4   1  16    2.78    1.32
   4  -1  16    1.40    1.42
   4   1 -16    2.55    1.94
   4  -1 -16    0.79    1.45
   4  -1  16    1.02    1.44
   4   1  16    3.38    1.53
  -4   1  16    1.34    0.90
   4   1 -16    0.88    1.49
   4  -1 -16    2.15    1.50
   4   1  17  247.42   13.37
   4   1 -17  232.67   13.75
   4   1  17  269.67   14.13
   4  -1  17  266.21   14.50
   4   1 -17  258.63   14.12
   4  -1 -17  217.15   13.46
  -4   1  17  237.83   13.32
   4  -1  17  253.67   14.15
   4   1  17  242.26   14.15
   4   1 -17  274.16   14.10
   4  -1 -17  254.57   14.00
   4  -1  17  251.21   13.43
   4   1 -17  302.43   15.20
   4  -1 -17  257.85   15.00
   4  -1  17  262.95   13.53
   4   1  18  375.69   19.82
   4   1  18  389.01   20.33
   4  -1  18  401.35   20.79
   4   1 -18  384.45   20.37
  -4   1  18  361.37   19.76
   4  -1  18  379.47   20.48
   4   1  18  409.84   20.68
   4   1 -18  395.64   20.44
   4  -1 -18  406.41   20.46
   4  -1  18  378.48   19.87
   4  -1  18  391.58   19.94
   4  -1 -18  406.88   21.18
   4   1  19   98.98    5.61
   4   1  19   94.62    5.81
   4  -1  19  111.41    6.43
  -4   1  19   81.60    5.40
   4  -1  19   97.74    6.09
   4   1  19  101.94    6.21
   4   1 -19  103.43    6.14
   4  -1 -19  105.32    6.13
   4  -1  19   95.35    5.66
   4  -1  19   98.25    5.66
   4  -1 -19  101.66    6.51
   4  -1 -20   13.94    1.85
   4  -1  20   17.72    1.85
   4  -1  20   20.31    1.89
   4   1  20   18.32    1.85
   4   1  20   18.30    1.67
  -4   1  20   10.93    1.23
   4  -1  20   16.50    1.52
   4   1 -20   16.05    1.82
   4  -1 -20   19.32    1.94
   4   1  20   15.65    1.44
   4  -1  21   29.23    2.14
   4   1  21   26.22    2.10
   4   1 -21   21.53    1.99
   4  -1 -21   25.69    2.05
   4   1  21   23.90    1.83
   4  -2   0    7.34    2.02
   4   2   0    6.23    1.26
   4  -2   0    8.80    2.50
   4  -2   0    5.38    1.88
   4   2   0    9.86    2.19
   4  -2   0    5.60    2.67
   4  -2  -1   25.09    3.15
   4  -2  -1   28.79    3.61
   4  -2   1   28.50    3.56
   4  -2  -1   23.30    2.93
   4   2   1   30.14    3.01
   4   2  -1   30.23    3.37
   4  -2  -1   30.43    4.14
   4  -2   1   24.44    3.82
   4   2   1   25.44    2.43
   4  -2  -2  904.27   48.58
   4  -2  -2 1021.55   48.79
   4  -2   2  987.24   48.69
   4   2   2  945.87   47.55
   4  -2  -2  952.67   47.78
   4   2  -2 1016.42   48.45
   4   2   2  904.30   47.73
   4  -2   2  816.23   49.14
   4   2   2  960.91   47.55
   4  -2   3   93.85    6.99
   4   2   3   87.94    6.25
   4   2   3  100.52    6.16
   4  -2  -3   92.41    6.30
   4   2  -3  112.03    7.27
   4  -2   3   76.32    7.26
   4   2  -3  109.70    7.55
   4   2   3   95.80    6.04
   4   2  -4   25.89    3.57
   4   2   4   18.90    2.12
   4   2   4   15.19    2.23
   4  -2   4   14.49    2.74
   4   2   4   15.90    2.14
   4   2   4   17.92    2.19
   4  -2  -4   17.00    1.85
   4  -2  -4   17.17    2.48
   4   2  -4   16.85    3.18
   4  -2   4    9.89    2.79
   4   2   4   18.62    2.31
   4   2  -5    5.42    2.53
   4   2   5    1.90    1.10
   4   2   5    1.75    1.36
   4  -2   5    0.26    2.21
   4   2   5    2.61    1.18
   4  -2  -5    2.06    0.94
   4  -2  -5    3.30    1.77
   4   2  -5    0.23    2.30
   4  -2  -5   -0.30    2.81
   4  -2   5    1.63    2.11
   4   2   5    0.78    1.10
   4   2  -6    4.77    2.65
   4  -2   6    3.22    1.28
   4   2   6    4.88    1.26
   4   2   6    2.60    1.51
   4  -2  -6    6.87    2.20
   4  -2   6    1.87    1.96
   4   2   6    3.56    1.39
   4  -2  -6    2.91    1.12
   4   2  -6    1.91    2.43
   4  -2  -6   -0.89    2.63
   4  -2   6    2.53    2.06
   4   2   6    1.88    1.35
   4  -2   7    2.74    1.30
   4   2   7    3.73    1.31
   4   2   7    2.42    1.44
   4  -2  -7    3.37    2.10
   4  -2   7    2.46    1.62
   4   2   7    3.49    1.56
   4  -2  -7    3.42    1.14
   4   2  -7    2.74    2.66
   4  -2  -7    4.31    2.52
   4  -2   7   -0.30    2.00
   4   2   7    1.34    1.20
   4  -2   8    2.16    1.41
   4  -2   8    1.59    1.15
   4   2   8    1.52    1.29
   4   2   8    1.67    1.26
   4  -2  -8    2.10    1.89
   4  -2   8    0.28    1.56
   4   2   8    0.53    1.29
   4  -2  -8    1.91    1.11
   4   2  -8    2.53    2.62
   4  -2  -8    0.83    2.42
   4  -2   8   -2.30    1.86
   4   2   8    1.64    1.37
   4  -2  -8    0.53    1.08
   4  -2  -9  218.03   11.90
   4  -2   9  207.17   12.90
   4   2   9  234.70   12.17
   4  -2  -9  202.81   11.52
   4   2  -9  226.75   13.11
   4  -2  -9  214.59   12.90
   4  -2   9  202.20   12.60
   4   2   9  183.38   12.25
   4   2  -9  209.93   11.55
   4  -2  -9  194.28   11.85
   4  -2   9  198.42   11.43
   4  -2   9  196.92   11.44
   4   2   9  208.95   11.63
   4   2 -10    0.95    2.57
   4  -2  10    1.28    1.43
   4  -2  10    1.58    1.25
   4   2  10    2.72    1.26
   4  -2 -10    1.62    2.13
   4   2 -10    2.22    2.81
   4  -2  10   -0.87    1.68
   4   2  10    3.28    1.66
   4  -2 -10    0.24    1.98
   4  -2  10   -0.98    1.44
   4   2  10    0.75    1.37
   4   2 -10    3.54    1.29
   4  -2 -10    0.20    1.22
   4   2 -11    7.06    3.10
   4  -2  11    5.44    1.70
   4   2  11    2.82    1.56
   4  -2  11    4.11    1.37
   4  -2 -11    3.27    2.00
   4   2 -11    5.77    2.86
   4  -2  11    0.86    1.71
   4   2  11    6.75    1.83
   4  -2 -11    7.35    2.46
   4  -2  11    5.05    1.57
   4  -2  11    5.82    2.00
   4   2  11    5.08    1.80
   4   2 -11    5.70    1.48
   4  -2 -11    2.21    1.47
   4   2 -12    7.68    3.01
   4  -2  12    2.34    1.55
   4   2  12    3.33    1.54
   4  -2  12    2.79    1.24
   4  -2 -12    2.13    1.87
   4   2 -12    6.45    2.97
   4  -2  12    1.13    1.81
   4   2 -12    3.08    2.99
   4  -2 -12    2.35    2.08
   4  -2  12    4.94    1.97
   4   2  12    3.02    1.53
   4   2 -12    3.74    1.34
   4  -2 -12    4.06    1.66
   4   2 -13    3.14    2.72
   4  -2  13    3.08    1.61
   4   2  13    1.26    1.50
   4  -2  13    1.45    1.27
   4  -2 -13    1.30    1.68
   4   2 -13   -1.28    2.46
   4  -2  13   -0.27    1.71
   4   2 -13    3.49    2.78
   4  -2 -13    1.73    1.83
   4  -2  13    3.08    1.72
   4   2  13    0.24    1.44
   4   2 -13    5.92    1.53
   4  -2 -13    4.00    1.73
   4  -2  14    1.87    1.47
   4   2  14    3.75    1.53
   4  -2  14    1.26    1.20
   4  -2 -14    7.00    3.40
   4   2 -14    4.25    2.28
   4  -2  14   -0.26    1.58
   4   2 -14    0.95    2.43
   4  -2 -14    2.73    1.58
   4  -2  14    2.69    1.54
   4   2  14    0.23    1.33
   4   2 -14    3.51    1.52
   4  -2 -14    2.33    1.61
   4   2 -15   85.55    6.06
   4  -2  15   77.67    6.00
   4   2 -15   89.08    6.35
   4  -2 -15   66.70    5.19
   4  -2  15   78.15    5.78
   4   2  15   78.08    5.77
   4   2 -15   77.15    5.45
   4  -2  15   74.03    5.05
   4  -2 -15   81.58    5.61
   4   2  15   78.44    5.14
   4  -2  15   78.18    5.11
   4  -2 -15   69.36    6.64
   4   2 -16  288.71   15.69
   4  -2  16  275.23   15.93
   4   2 -16  296.77   15.97
   4  -2  16  288.58   15.72
   4   2  16  276.16   15.74
   4   2 -16  275.43   15.43
   4  -2 -16  297.17   15.60
   4  -2  16  276.63   15.02
   4  -2 -16  260.80   16.49
   4   2  17   18.34    1.75
   4  -2  17   16.56    1.87
   4  -2 -17   14.24    2.86
   4   2 -17   16.82    2.32
   4  -2  17   15.89    2.21
   4   2 -17   16.88    2.56
   4  -2  17   16.04    2.17
   4   2  17   16.49    2.22
   4   2 -17   17.63    2.19
   4  -2 -17   17.33    2.26
   4   2  18   17.18    1.72
   4  -2 -18   24.21    2.95
   4  -2  18   19.99    2.36
  -4   2  18   18.12    1.69
   4   2  18   21.69    2.32
   4  -2  18   18.74    1.87
   4   2 -18   17.21    2.14
   4  -2 -18   22.82    2.31
   4   2  19   15.08    1.58
   4  -2 -19   16.31    2.27
   4   2  19   11.71    1.26
   4  -2  19   14.91    1.80
   4   2  19   13.53    1.69
  -4   2  19    8.89    1.14
   4   2 -19   12.81    1.75
   4  -2 -19   15.56    1.78
   4   2  20  361.66   18.34
   4  -2  20  403.13   18.94
   4   2  20  401.95   18.83
   4   2 -20  359.92   18.68
   4  -2 -20  403.29   18.73
   4  -2 -20  369.72   18.82
   4   2  21    7.47    0.90
   4  -2  21    8.27    1.10
   4   2  21    6.76    0.97
   4  -2 -21    7.32    1.01
   4   3   0    1.07    0.92
   4   3   0    2.15    2.21
   4  -3   0    2.10    2.07
   4  -3   0    0.47    1.10
   4  -3   0    0.17    2.00
   4   3   0    2.20    1.49
   4  -3   1   99.03    6.38
   4  -3  -1  114.21    7.46
   4  -3   1  103.46    7.29
   4   3   1   95.46    6.70
   4   3  -1   98.17    7.03
   4  -3  -1  102.86    6.75
   4  -3   1   94.07    6.69
   4   3   1   88.30    6.22
   4   3  -1  105.26    6.68
   4  -3   1   98.60    8.20
   4   3   1  103.10    6.43
   4   3  -1   97.62    6.27
   4  -3   2  602.32   31.42
   4   3   2  578.79   31.55
   4  -3   2  651.68   32.48
   4   3  -2  614.07   32.07
   4   3   2  609.53   31.59
   4   3   2  579.05   31.26
   4  -3  -2  672.09   31.74
   4   3  -2  617.88   31.76
   4  -3   2  573.53   33.37
   4   3   2  636.19   31.53
   4   3  -2  601.20   31.28
   4   3   3   94.88    6.36
   4  -3   3   92.12    6.10
   4   3   3   91.83    6.27
   4  -3   3  106.83    7.26
   4   3  -3   96.68    7.05
   4   3   3   93.24    6.33
   4   3   3   95.51    6.20
   4  -3  -3   85.54    5.82
   4  -3  -3  111.27    6.63
   4   3  -3  107.54    6.85
   4  -3  -3   89.65    7.54
   4  -3   3   86.44    7.87
   4   3   3   92.01    6.17
   4   3   4  161.78    9.45
   4  -3   4  162.70   10.28
   4   3  -4  147.91   10.09
   4   3   4  149.66    9.22
   4   3   4  163.45    9.40
   4  -3  -4  150.30    8.92
   4  -3  -4  170.02    9.49
   4   3  -4  168.12    9.94
   4  -3  -4  144.75   10.60
   4  -3   4  138.13   10.91
   4   3   4  156.48    9.24
   4   3   5  450.66   21.86
   4  -3  -5  377.25   21.55
   4   3  -5  418.89   22.61
   4  -3   5  414.45   22.70
   4   3   5  391.69   21.46
   4   3   5  423.47   21.82
   4  -3  -5  396.75   21.33
   4   3  -5  441.09   22.46
   4  -3  -5  415.16   23.18
   4  -3   5  376.29   23.38
   4   3   5  408.50   21.61
   4   3   6   80.58    5.62
   4  -3  -6   82.83    5.72
   4   3  -6   84.52    6.49
   4  -3   6   80.41    6.41
   4   3   6   83.35    5.71
   4  -3  -6   77.19    5.22
   4   3  -6   87.62    6.41
   4  -3  -6   75.82    6.67
   4  -3   6   64.71    6.66
   4   3   6   73.88    5.38
   4   3   7    6.55    1.82
   4   3   7    5.22    1.54
   4  -3  -7    6.27    2.27
   4  -3   7    4.55    2.24
   4   3   7   11.10    1.96
   4  -3  -7    6.97    1.39
   4   3  -7    9.21    2.78
   4  -3  -7    8.35    2.83
   4  -3   7    8.27    2.63
   4  -3  -7    5.89    1.61
   4   3   8  108.29    6.48
   4  -3  -8  103.76    6.53
   4  -3   8  101.94    7.44
   4   3   8  103.01    6.62
   4  -3  -8   94.21    6.14
   4   3  -8  105.06    7.45
   4  -3  -8   93.58    7.32
   4  -3   8  102.75    7.74
   4   3   8   75.81    6.30
   4  -3  -8   93.51    6.50
   4   3   8   89.46    6.23
   4  -3  -9  167.15    9.22
   4   3  -9  153.25   10.27
   4  -3   9  148.66    9.95
   4   3   9  161.38    9.36
   4  -3  -9  152.58    8.88
   4   3  -9  156.71   10.20
   4  -3  -9  145.23    9.81
   4  -3   9  146.84   10.14
   4   3   9  137.35    9.28
   4   3  -9  147.90    8.75
   4  -3  -9  139.34    9.17
   4   3   9  147.63    8.91
   4  -3 -10   43.54    3.85
   4  -3  10   38.99    4.23
   4   3 -10   43.37    4.95
   4   3  10   47.59    3.87
   4  -3 -10   42.00    3.45
   4  -3 -10   44.03    4.27
   4   3 -10   45.69    4.91
   4  -3  10   38.79    4.27
   4   3  10   38.62    3.78
   4   3 -10   44.62    3.49
   4  -3 -10   40.54    3.79
   4   3  10   35.15    3.41
   4   3  11    1.84    1.32
   4  -3 -11    1.11    1.78
   4   3 -11    2.96    2.88
   4  -3  11    1.60    1.69
   4   3  11    0.71    1.47
   4  -3 -11   -0.15    1.08
   4   3 -11    3.89    2.91
   4  -3 -11    1.91    1.79
   4  -3  11   -0.51    1.68
   4   3  11   -0.23    1.21
   4   3 -11    0.31    1.05
   4  -3 -11   -1.20    1.47
   4   3  12    2.50    1.45
   4  -3 -12    1.57    1.77
   4   3 -12    4.97    2.92
   4  -3  12    4.38    1.96
   4   3  12    5.37    1.78
   4  -3 -12    5.94    1.88
   4  -3  12    2.65    1.48
   4   3  12    4.88    1.52
   4   3 -12    2.09    1.25
   4  -3 -12    4.53    1.60
   4   3  13   10.86    1.86
   4   3 -13    8.41    2.61
   4  -3  13    8.83    2.12
   4   3  13   10.36    2.08
   4  -3 -13   10.39    2.05
   4   3  13    6.84    1.78
   4   3 -13    6.32    1.58
   4  -3 -13    7.05    1.94
   4   3 -14   18.62    3.14
   4  -3  14   19.25    2.75
   4   3 -14   18.23    3.33
   4  -3 -14   15.21    2.12
   4   3  14   18.17    2.38
   4   3 -14   17.99    2.21
   4  -3 -14   19.62    2.48
   4  -3 -15    5.64    2.89
   4   3 -15    4.64    2.31
   4  -3  15    5.04    1.69
   4   3 -15    7.34    2.47
   4   3  15    6.02    1.47
   4   3 -15    4.06    1.44
   4  -3 -15    6.32    1.70
   4  -3 -16   22.03    3.57
   4  -3  16   28.96    3.03
   4   3 -16   30.53    3.49
   4   3  16   28.64    2.81
   4   3 -16   29.99    2.77
   4  -3 -16   33.32    2.93
   4   3  17    3.17    1.16
   4  -3 -17    0.66    1.90
   4  -3  17    1.31    1.08
   4   3 -17    0.95    1.11
   4   3  17    2.40    1.08
   4   3 -17    3.10    1.28
   4  -3 -17    2.65    1.26
   4   3  18    6.66    1.17
   4  -3 -18    2.85    1.72
   4  -3  18    6.33    1.30
   4   3  18    4.34    1.08
   4   3 -18    4.71    1.29
   4  -3 -18    5.08    1.26
   4  -3 -19   14.33    1.98
   4  -3  19   14.63    1.71
  -4   3  19   12.64    1.19
   4   3  19   14.07    1.49
   4  -3 -19   17.52    1.66
   4   3  19   16.87    1.50
   4   3 -19   12.60    1.57
   4   3  20    0.86    0.59
   4  -3  20   -0.75    0.65
   4   3 -20   -0.07    0.61
   4  -3 -20    0.90    0.64
   4  -4   0  342.80   18.83
   4   4   0  340.16   19.07
   4  -4   0  381.65   19.61
   4   4   0  320.90   18.83
   4   4   0  364.57   18.92
   4   4   1   -0.18    1.90
   4   4   1   -0.36    1.08
   4   4  -1    2.29    1.19
   4   4   1    1.91    1.91
   4   4  -1    2.93    2.10
   4  -4   1    3.72    2.16
   4  -4  -1   -0.18    1.38
   4  -4   1   -0.88    1.20
   4   4   1    0.37    1.78
   4   4  -1    0.95    1.69
   4  -4   1    2.62    2.06
   4   4  -1    1.24    1.50
   4  -4  -1   -0.35    2.58
   4   4   2    5.52    2.03
   4   4   2    9.35    1.71
   4   4  -2    7.82    1.56
   4   4   2   10.17    2.22
   4   4  -2    9.64    2.46
   4  -4   2   12.96    2.61
   4  -4   2    9.75    1.78
   4   4   2    6.34    1.94
   4   4  -2    8.64    2.23
   4   4   2    5.27    1.42
   4  -4   2   13.11    2.57
   4   4  -2    0.17    2.01
   4  -4  -2   11.58    3.16
   4   4   3   55.38    4.56
   4  -4   3   52.58    4.20
   4   4  -3   55.54    4.99
   4  -4   3   51.97    4.82
   4   4   3   53.21    4.40
   4   4   3   57.67    4.30
   4  -4   3   52.06    4.51
   4   4  -3   56.09    4.42
   4  -4  -3   44.89    5.15
   4  -4   3   45.74    5.63
   4   4   3   50.19    4.20
   4   4  -3   55.73    4.17
   4   4   4  206.82   11.45
   4  -4  -4  184.98   11.03
   4   4  -4  196.37   11.94
   4  -4   4  189.11   11.13
   4  -4   4  198.59   11.89
   4   4   4  206.22   11.32
   4   4   4  203.53   11.30
   4  -4  -4  185.30   10.80
   4  -4   4  188.64   11.29
   4   4  -4  197.95   11.44
   4  -4  -4  174.10   12.24
   4  -4   4  187.14   12.95
   4   4   4  183.79   11.11
   4   4  -4  187.19   10.96
   4   4   5  153.59    9.12
   4  -4  -5  138.00    8.75
   4   4  -5  145.40    9.69
   4  -4   5  142.84    8.86
   4  -4   5  146.71    9.58
   4   4   5  151.94    8.90
   4   4   5  159.09    9.14
   4  -4  -5  139.88    8.56
   4  -4   5  140.67    9.02
   4   4  -5  158.08    9.42
   4  -4  -5  135.15    9.86
   4  -4   5  136.25   10.47
   4   4   5  146.36    8.88
   4   4   6  102.69    6.55
   4  -4  -6   87.92    6.15
   4   4  -6   96.52    7.33
   4  -4   6   92.39    6.18
   4  -4   6   89.83    6.88
   4   4   6   97.74    6.20
   4   4   6  103.40    6.52
   4  -4  -6   87.19    5.95
   4  -4   6   83.95    6.34
   4   4  -6  102.94    6.92
   4  -4  -6   82.12    7.01
   4  -4   6   92.43    7.86
   4   4   6   93.95    6.26
   4   4   7  177.73    9.94
   4  -4  -7  173.56    9.66
   4   4  -7  177.47   10.91
   4  -4   7  158.78   10.36
   4  -4   7  144.81    9.51
   4   4   7  164.83    9.46
   4   4   7  174.04    9.96
   4  -4  -7  163.16    9.49
   4  -4   7  149.04    9.73
   4   4  -7  170.86   10.43
   4  -4  -7  161.86   10.67
   4  -4   7  152.63   11.15
   4   4   7  159.76    9.68
   4   4   8    2.00    1.33
   4  -4  -8    3.03    1.83
   4  -4   8   -0.25    1.74
   4  -4   8    1.13    1.10
   4  -4  -8    1.03    1.13
   4   4  -8    3.54    2.46
   4  -4  -8    1.75    2.20
   4  -4   8    1.34    2.04
   4  -4  -8    5.77    1.58
   4   4   9   12.89    1.99
   4  -4  -9   12.46    2.23
   4  -4   9   14.35    2.69
   4  -4   9   10.43    1.69
   4   4   9   16.32    2.35
   4  -4  -9   17.06    2.09
   4   4  -9   15.20    3.16
   4  -4  -9   15.61    2.70
   4  -4   9   17.18    3.07
   4   4  -9   13.93    1.82
   4  -4  -9   13.97    2.25
   4   4  10    1.08    1.13
   4  -4 -10    0.15    1.58
   4   4 -10    6.60    3.25
   4  -4  10   -0.24    1.82
   4   4  10   -0.17    1.26
   4  -4 -10    1.59    1.23
   4   4 -10    4.89    2.63
   4  -4 -10    1.00    1.77
   4  -4  10    1.71    1.83
   4   4 -10    2.11    1.08
   4  -4 -10    0.38    1.29
   4  -4 -11  279.25   14.36
   4   4 -11  276.95   15.56
   4  -4  11  239.26   14.87
   4   4  11  277.38   14.54
   4  -4 -11  267.87   14.21
   4   4 -11  294.76   15.58
   4  -4 -11  245.97   14.32
   4  -4  11  247.52   15.09
   4   4 -11  235.98   14.02
   4  -4 -11  250.16   14.48
   4   4  11  263.86   14.21
   4   4  12   14.13    1.87
   4   4 -12   18.25    3.20
   4  -4  12   10.68    2.20
   4   4  12   14.89    2.12
   4   4 -12   14.40    3.04
   4  -4 -12    9.44    1.87
   4  -4  12   10.73    2.15
   4   4 -12   13.12    1.83
   4  -4 -12   10.94    2.03
   4  -4  13   46.39    4.32
   4   4 -13   55.35    4.45
   4   4  13   60.75    4.28
   4   4 -13   61.55    5.27
   4  -4  13   50.84    4.27
   4   4 -13   52.21    3.96
   4  -4 -13   53.82    4.24
   4  -4  14   59.28    4.61
   4   4 -14   54.01    4.39
   4   4 -14   51.74    4.06
   4  -4 -14   55.01    4.27
   4  -4  15   51.64    3.92
   4   4 -15   46.67    3.66
   4   4 -15   50.09    3.56
   4  -4 -15   50.74    3.64
   4   4  16   10.89    1.49
   4  -4 -16   11.42    2.52
   4  -4  16   11.54    1.77
   4   4 -16   11.43    1.67
   4  -4  16    7.81    1.20
   4   4 -16   10.32    1.54
   4  -4 -16   12.54    1.70
   4   4  17   14.08    1.42
   4  -4 -17   10.26    2.05
   4  -4  17   11.51    1.51
   4   4 -17    9.55    1.43
   4  -4 -17    9.57    1.39
   4  -4  18  104.11    6.00
   4   4 -18  101.38    5.88
   4  -4 -18   99.39    5.85
   4   4  18  104.61    5.67
   4  -4 -18  109.22    6.47
   4   5   0    0.76    1.18
   4  -5   0    0.73    1.26
   4   5   0    2.10    1.81
   4  -5   0    1.65    1.88
   4  -5   0    0.34    2.45
   4   5   1   73.09    5.61
   4  -5  -1   72.22    5.38
   4  -5   1   70.46    5.40
   4   5   1   72.30    5.56
   4   5  -1   70.59    5.57
   4  -5   1   77.94    5.50
   4  -5  -1   73.06    6.61
   4  -5   1   75.39    6.83
   4   5   1   75.01    5.38
   4   5  -1   87.26    5.60
   4   5   2   24.94    3.14
   4   5   2   22.50    2.67
   4  -5  -2   24.61    2.79
   4  -5   2   33.03    3.32
   4  -5   2   21.89    2.70
   4   5   2   29.49    3.21
   4   5  -2   27.59    3.31
   4   5   2   24.10    2.63
   4  -5   2   29.17    3.08
   4  -5  -2   25.47    3.78
   4   5  -2   33.63    3.12
   4   5   3   20.47    2.79
   4   5  -3   16.57    2.63
   4   5   3   20.80    2.47
   4   5  -3   19.56    2.36
   4  -5  -3   17.22    2.40
   4  -5   3   24.13    2.92
   4  -5   3   18.23    2.39
   4   5   3   17.29    2.66
   4   5  -3   21.07    3.11
   4   5   3   19.89    2.39
   4  -5   3   22.07    2.76
   4   5  -3   20.56    2.48
   4  -5  -3   19.74    3.40
   4   5   4   67.06    5.29
   4   5  -4   68.45    5.21
   4  -5  -4   66.62    4.91
   4  -5   4   73.64    5.16
   4  -5   4   62.78    5.31
   4   5   4   72.19    5.30
   4   5  -4   67.93    5.47
   4   5   4   73.86    5.15
   4  -5  -4   67.44    4.78
   4  -5   4   75.12    5.16
   4   5  -4   66.30    4.95
   4  -5  -4   65.11    5.90
   4   5   4   68.00    5.07
   4   5  -4   76.82    5.16
   4   5   5   20.23    2.79
   4   5   5   11.95    2.03
   4   5  -5   13.93    1.93
   4  -5  -5   16.91    2.19
   4  -5   5   12.80    2.36
   4   5   5   17.32    2.40
   4  -5   5   12.98    1.94
   4   5   5   16.62    2.24
   4  -5  -5   11.66    1.85
   4  -5   5   17.16    2.38
   4   5  -5   15.50    2.34
   4  -5  -5   13.00    2.64
   4  -5   5   11.53    3.02
   4   5   6   28.06    2.81
   4  -5  -6   28.21    2.66
   4  -5   6   26.18    2.72
   4  -5   6   23.99    2.95
   4   5   6   20.27    2.63
   4   5   6   26.93    2.88
   4  -5  -6   25.59    2.55
   4  -5   6   28.08    2.79
   4   5  -6   24.63    2.98
   4  -5  -6   22.65    3.30
   4  -5   6   17.26    3.47
   4   5   7   12.76    2.00
   4  -5  -7   14.37    2.04
   4  -5   7   13.12    2.25
   4   5   7   18.74    2.26
   4  -5   7   13.58    1.92
   4   5  -7   14.00    2.52
   4   5   7   17.97    2.33
   4  -5  -7   15.12    1.95
   4  -5   7   11.15    1.98
   4   5  -7   15.10    2.54
   4  -5  -7   13.14    2.64
   4  -5   7   13.90    3.01
   4  -5  -8  183.71   10.09
   4  -5   8  189.46   10.74
   4  -5   8  168.60   10.10
   4   5  -8  166.18   10.50
   4   5   8  206.60   10.58
   4  -5  -8  183.35   10.10
   4  -5   8  174.42   10.09
   4  -5  -8  147.87   10.36
   4  -5   8  161.93   11.39
   4   5   8  183.00   10.27
   4  -5  -9   31.16    2.71
   4  -5   9   24.97    2.53
   4  -5   9   28.06    3.11
   4   5  -9   29.86    3.22
   4   5   9   32.17    3.00
   4  -5  -9   30.28    2.70
   4  -5   9   25.83    2.62
   4  -5  -9   28.11    2.99
   4  -5   9   32.28    3.74
   4   5   9   29.75    2.85
   4  -5  -9   22.09    2.65
   4  -5 -10   33.92    2.89
   4  -5  10   28.78    3.09
   4  -5  10   29.18    2.68
   4   5 -10   33.77    3.41
   4   5  10   38.03    3.20
   4  -5 -10   34.74    2.90
   4  -5  10   34.30    2.83
   4  -5  10   32.82    3.68
   4   5 -10   30.09    2.63
   4  -5 -10   28.56    2.90
   4   5  10   37.33    3.06
   4  -5  11  220.95   12.56
   4  -5  11  209.19   11.94
   4   5 -11  235.02   12.74
   4   5  11  257.46   12.59
   4  -5 -11  236.02   12.21
   4  -5  11  201.18   11.85
   4  -5  11  222.17   13.07
   4   5 -11  224.28   12.05
   4  -5 -11  212.85   12.31
   4  -5  12  114.66    7.10
   4   5 -12  124.94    7.35
   4   5  12  132.19    7.14
   4  -5  12   98.49    6.41
   4  -5  12  120.59    7.50
   4   5 -12  107.24    6.65
   4  -5 -12  114.40    6.94
   4  -5  13    0.84    1.07
   4   5 -13   -0.43    1.37
   4   5  13    1.74    1.18
   4  -5  13    0.89    0.81
   4  -5  13   -0.48    1.16
   4   5 -13    0.11    0.86
   4  -5 -13    1.02    1.11
   4   5 -14   60.72    4.18
   4  -5  14   75.77    4.54
   4   5 -14   71.44    4.50
   4   5  14   84.91    4.63
   4  -5  14   51.83    3.73
   4  -5  14   59.31    4.30
   4   5 -14   69.30    4.26
   4  -5 -14   68.54    4.36
   4   5  14   75.71    4.29
   4   5 -15   91.90    6.23
   4   5 -15  107.37    6.43
   4   5 -15  114.15    6.50
   4  -5 -15  133.44    6.72
   4   5  15  141.04    6.57
   4   5  16    9.24    1.12
   4  -5 -16    9.93    1.88
   4  -5  16    7.93    1.09
   4   5 -16    6.44    1.03
   4  -5 -16    8.70    1.16
   4   5  17    4.13    0.70
   4  -5 -17    4.14    1.22
   4   6   0    5.60    1.94
   4   6   0    6.52    1.53
   4  -6   0    4.73    1.25
   4  -6   0    5.25    1.56
   4   6   0    5.26    1.92
   4  -6   0    6.54    2.44
   4   6  -1   32.67    3.22
   4  -6   1   31.64    2.99
   4  -6  -1   31.41    2.66
   4  -6   1   26.60    2.55
   4   6  -1   35.30    3.40
   4   6   1   31.22    3.36
   4  -6  -1   29.73    3.74
   4  -6   1   32.45    3.99
   4   6   1   30.57    2.97
   4   6  -1   32.85    3.05
  -4   6   2   18.38    1.83
   4   6  -2   19.42    2.56
   4   6   2   22.00    2.44
   4  -6  -2   21.24    2.12
   4   6  -2   20.55    2.34
   4  -6   2   19.04    2.09
   4  -6   2   21.84    2.40
   4   6   2   20.09    2.70
   4   6  -2   26.74    2.93
   4  -6  -2   21.49    3.14
   4  -6   2   17.10    3.34
  -4   6   3   14.81    1.56
   4   6  -3   14.50    2.28
   4   6   3   14.55    2.09
   4   6  -3   19.89    2.25
   4  -6  -3   18.82    1.97
   4  -6   3   16.00    2.19
   4   6   3   15.86    2.47
   4   6  -3   14.50    2.67
   4   6   3   15.80    1.97
   4  -6  -3   16.71    1.99
   4  -6  -3   14.60    2.70
   4  -6   3   15.90    3.08
  -4   6   4  126.57    6.78
   4   6  -4  122.21    7.48
   4  -6  -4  120.39    6.96
   4  -6   4  113.00    7.33
   4   6   4  124.40    7.53
   4   6   4  124.67    7.42
   4  -6  -4  105.74    7.03
   4  -6  -4  112.40    7.89
   4   6   4  125.86    7.50
   4   6  -4  120.48    7.48
   4   6  -5   11.32    1.97
   4   6   5   10.05    1.75
   4   6  -5   10.61    1.71
   4  -6  -5   11.00    1.55
   4   6   5   14.31    2.25
   4  -6   5   11.95    1.81
   4   6   5   13.35    1.88
   4  -6  -5    9.99    1.62
   4  -6  -5    7.58    2.07
   4   6  -6  113.17    6.90
   4  -6  -6  110.24    6.40
   4  -6   6  105.27    6.75
   4   6  -6  114.68    7.20
   4   6   6  133.92    7.12
   4  -6  -6  112.19    6.65
   4  -6   6  119.74    6.57
   4  -6  -6   91.81    6.95
   4  -6   6   99.27    7.78
   4   6   6  104.62    6.75
   4   6  -6   99.29    6.64
   4   6  -7   68.68    4.84
   4  -6  -7   75.26    4.49
   4  -6   7   63.30    4.64
   4   6  -7   73.54    5.19
   4   6   7   79.27    4.98
   4  -6  -7   70.82    4.65
   4  -6   7   76.19    4.55
   4  -6  -7   59.34    4.74
   4  -6   7   57.64    5.45
   4   6   7   73.23    4.84
   4   6   8   20.30    2.18
   4   6  -8   17.98    2.24
   4  -6   8   19.52    2.04
   4   6  -8   23.83    2.72
   4   6   8   22.28    2.28
   4  -6  -8   26.46    2.28
   4  -6   8   21.05    1.93
   4  -6   8   18.25    2.85
   4  -6  -8   16.22    1.92
   4   6  -9  203.66   11.44
   4  -6   9  218.69   11.40
   4  -6   9  212.95   11.38
   4   6  -9  221.95   11.92
   4   6   9  243.29   11.73
   4  -6  -9  229.95   11.44
   4  -6   9  195.56   10.95
   4  -6   9  190.83   12.21
   4  -6  -9  179.58   11.17
   4   6   9  212.74   11.43
   4   6 -10    0.33    1.06
   4  -6  10    3.16    1.00
   4  -6  10    0.30    0.74
   4   6 -10    1.28    1.45
   4   6  10    0.95    1.11
   4  -6 -10    1.45    1.00
   4  -6  10   -0.20    1.37
   4  -6 -10    0.74    0.90
   4   6 -11   38.11    3.16
   4  -6  11   50.31    3.17
   4   6 -11   53.95    3.75
   4  -6 -11   46.86    3.29
   4  -6  11   48.10    3.85
   4  -6 -11   42.53    3.21
   4   6 -12   49.27    3.48
   4  -6  12   54.61    3.39
   4   6  12   67.45    3.92
   4  -6  12   58.37    4.13
   4  -6 -12   54.89    3.60
   4   6  12   62.36    3.72
   4   6 -13   10.66    1.47
   4   6  13   16.49    1.57
   4  -6  13   11.05    1.54
   4   6  13   15.69    1.46
   4  -6 -13   11.42    1.31
   4  -6 -14   76.73    5.46
   4   6  14   92.77    4.91
  -4   7   0    0.32    0.59
   4   7   0   -0.40    0.92
   4   7   0    0.27    1.44
   4  -7   0    0.77    1.37
  -4   7   1    1.29    0.66
  -4   7  -1    1.63    0.69
   4   7   1    1.31    0.99
   4   7  -1    3.35    1.13
   4   7   1    3.33    1.55
   4   7  -1    3.73    1.60
   4  -7  -1    1.80    0.96
   4  -7  -1    2.53    1.50
   4  -7   1    1.61    1.44
  -4   7   2    4.46    0.81
   4   7   2    5.94    1.29
   4   7  -2    5.41    1.24
   4   7   2    3.97    1.43
   4   7  -2    5.95    1.85
   4  -7  -2    3.70    1.03
   4  -7  -2    4.83    1.54
   4  -7   2    3.66    1.74
  -4   7   3    0.07    0.48
   4   7  -3    1.39    1.16
   4   7   3   -1.35    1.02
   4   7  -3    0.51    0.82
   4  -7   3    1.18    0.96
   4  -7  -3    0.10    0.82
   4  -7  -3   -0.15    1.29
   4  -7   3   -0.62    1.52
   4   7  -4   12.22    1.68
   4   7   4   13.19    1.65
   4   7  -4   13.14    1.55
   4  -7   4   12.64    1.56
   4  -7  -4    9.65    1.36
   4  -7  -4    7.59    1.60
   4  -7   4   11.92    2.25
   4   7  -5   39.12    3.04
   4  -7   5   41.74    3.04
   4   7  -5   39.17    3.35
   4   7   5   42.76    2.94
   4  -7  -5   46.13    3.00
   4  -7   5   34.93    3.62
   4   7   5   38.30    3.00
   4   7  -5   40.03    2.96
   4   7  -6   69.43    4.80
   4  -7   6   82.98    4.89
   4   7  -6   69.27    5.09
   4   7   6   88.31    4.88
   4  -7  -6   80.17    4.81
   4   7   6   83.45    4.94
   4   7  -7    7.17    1.27
   4   7   7    9.14    1.28
   4  -7   7    9.62    1.24
   4   7  -7    7.83    1.69
   4   7   7    6.84    1.16
   4  -7  -7    7.84    1.19
   4  -7   8  101.49    5.79
   4   7  -8   95.20    6.11
   4   7   8  116.89    5.95
   4  -7  -8   99.95    5.80
   4  -7   8   93.33    6.40
   4  -7   9   13.24    1.24
   4   7  -9   11.30    1.62
   4   7   9   15.36    1.43
   4  -7  -9   12.73    1.32
   4  -7 -10   51.47    4.38
   4   7 -10   62.15    4.29
   4  -7  11   15.25    1.58
   4   7  11   16.23    1.34
   4  -8   0   25.49    1.81
   4   8   0   25.10    1.88
   4   8   1    8.47    1.02
   4   8  -1    7.76    0.98
   4  -8  -1    9.93    1.00
   4  -8   1    8.97    0.97
   4  -8  -2   35.38    2.24
   4  -8   2   31.77    2.16
   4   8   2   34.45    2.30
   4   8   3    6.04    0.84
   4  -8  -3    4.48    0.75
   4  -8   3    4.83    0.69
   4  -8  -4   23.78    1.71
   4   8   4   25.19    1.77
   5   0   0    0.14    1.26
   5   0   0    0.79    2.04
   5   0  -1    0.40    1.27
   5   0   1   -1.19    1.50
   5   0  -1   -0.27    2.25
   5   0   1    0.25    1.85
   5   0  -2   32.00    3.59
   5   0  -2   26.86    2.87
   5   0   2   32.66    3.57
   5   0  -2   31.18    2.69
   5   0   2   22.85    2.82
   5   0  -2   32.93    4.07
   5   0   2   27.44    3.51
   5   0  -3   -0.25    1.87
   5   0  -3    1.49    1.63
   5   0   3    2.96    1.65
   5   0  -3    2.86    1.18
   5   0   3   -0.81    1.63
   5   0  -3    0.56    2.58
   5   0   3    2.21    1.76
   5   0  -4   60.86    4.58
   5   0   4   61.25    5.19
   5   0  -4   61.83    5.75
   5   0   4   57.27    4.85
   5   0  -4   69.86    5.64
   5   0  -5    1.12    2.01
   5   0  -5    1.27    1.47
   5   0   5   -0.93    1.68
   5   0  -5    4.65    2.76
   5   0   5    0.18    1.39
   5   0  -6    3.22    2.41
   5   0  -6    3.90    1.64
   5   0   6    2.60    1.90
   5   0  -6    4.50    2.80
   5   0  -7    2.42    2.39
   5   0   7    1.29    0.94
   5   0  -7   -0.14    1.35
   5   0   7    0.94    1.58
   5   0  -7    0.25    2.88
   5   0  -8    8.05    2.87
   5   0   8    9.15    1.45
   5   0  -8    8.56    1.72
   5   0   8    7.48    2.08
   5   0  -9    1.87    2.45
   5   0   9   -0.10    1.08
   5   0  -9   -0.13    1.32
   5   0   9    0.68    1.56
   5   0 -10    9.29    3.10
   5   0  10    7.24    1.47
   5   0 -10    7.76    1.63
   5   0  10    8.43    1.97
   5   0 -10   10.66    2.88
   5   0 -11    1.20    2.50
   5   0  11    1.46    1.08
   5   0  11   -0.61    1.59
   5   0 -11   -0.41    2.06
   5   0  12    5.11    1.26
   5   0  12    3.17    1.52
   5   0 -12    5.89    2.22
   5   0  13    0.96    1.06
   5   0 -13    0.37    1.81
   5   0  13   -0.17    1.36
   5   0 -13    0.85    1.76
   5   0  14  105.57    6.50
   5   0 -14  100.78    6.73
   5   0 -14   98.97    6.61
   5   0  14  101.23    5.94
   5   0 -15   -0.41    1.72
   5   0  15    1.22    0.89
   5   0 -15    1.54    1.45
   5   0  15    0.23    0.85
   5   0 -15    0.26    1.26
   5   0  16    3.55    0.89
   5   0 -16    2.78    1.10
   5   0  16    4.09    0.92
   5   0 -16    2.25    1.18
   5   0  17    0.05    0.59
   5   1   0 1188.68   65.08
   5  -1   0 1412.23   65.60
   5   1   0 1491.86   66.38
   5  -1   0 1214.93   66.79
   5   1  -1  348.11   20.02
   5  -1   1  429.12   21.48
   5  -1  -1  406.01   20.45
   5  -1   1  374.15   20.45
   5   1  -1  411.76   21.31
   5   1   1  396.72   20.91
   5  -1  -1  357.70   21.75
   5  -1   1  366.87   21.75
   5  -1  -1  398.55   21.02
   5   1   2  113.50    7.42
   5   1  -2  123.97    7.52
   5  -1   2  143.76    8.85
   5  -1  -2  140.74    7.83
   5   1   2  114.26    7.43
   5  -1   2  130.16    8.00
   5   1  -2  132.48    8.80
   5   1   2  142.86    8.22
   5  -1  -2  118.70    9.18
   5  -1   2  119.99    8.96
   5  -1  -2  136.75    8.57
   5   1  -3  411.90   21.25
   5  -1  -3  405.76   21.58
   5  -1   3  476.91   22.77
   5   1   3  321.08   21.20
   5  -1  -3  482.70   21.55
   5  -1   3  401.09   21.64
   5   1   3  343.06   21.08
   5   1  -3  433.65   22.61
   5   1   3  424.15   21.66
   5  -1  -3  417.16   23.11
   5  -1   3  413.06   22.73
   5  -1  -3  495.11   22.90
   5   1  -4  112.67    7.09
   5  -1  -4  116.14    7.50
   5   1   4  127.86    7.79
   5  -1   4  136.79    8.50
   5  -1   4  108.36    7.51
   5   1  -4  119.82    8.44
   5  -1  -4  121.70    8.83
   5  -1   4  108.16    8.16
   5  -1  -4  137.66    8.66
   5  -1  -5    4.79    2.23
   5   1  -5    2.20    1.27
   5  -1  -5    4.12    1.85
   5   1   5    2.90    1.46
   5  -1   5    3.27    1.98
   5   1  -5    2.98    2.70
   5  -1  -5    3.47    2.70
   5  -1   5    3.59    2.02
   5   1  -6   -1.44    2.16
   5  -1  -6    5.04    2.56
   5   1   6    1.38    1.00
   5   1  -6   -0.36    1.23
   5  -1  -6    0.75    1.66
   5   1   6    0.38    1.29
   5  -1   6    1.51    1.83
   5   1  -6    0.25    2.49
   5  -1   6   -0.22    1.58
   5  -1  -7   39.20    4.58
   5   1  -7   38.55    3.12
   5  -1  -7   40.88    3.49
   5   1   7   34.47    3.45
   5  -1   7   39.80    4.13
   5  -1   7   36.65    3.51
   5   1  -7   42.02    4.57
   5   1   7   36.73    2.92
   5   1  -7   46.04    4.76
   5   1  -8   26.96    3.89
   5  -1  -8   24.73    3.81
   5   1  -8   21.40    2.28
   5  -1  -8   26.63    2.74
   5   1   8   20.93    2.62
   5  -1   8   22.00    3.09
   5   1  -8   28.45    3.85
   5  -1  -8   33.59    3.87
   5   1   8   22.95    2.22
   5  -1   9    3.72    1.19
   5  -1  -9    6.09    2.78
   5   1   9    5.46    1.34
   5  -1  -9    4.22    1.76
   5   1   9    3.77    1.47
   5  -1   9    3.40    1.82
   5   1  -9    5.62    2.81
   5  -1  -9    1.82    2.52
   5   1 -10   42.47    4.81
   5  -1 -10   38.09    4.68
   5  -1 -10   35.23    3.12
   5   1  10   36.15    3.23
   5  -1  10   37.28    3.82
   5   1 -10   29.73    4.01
   5  -1 -10   39.47    3.94
   5  -1  10   30.75    2.61
   5   1  10   36.30    2.81
   5  -1 -11  173.46    8.99
   5   1  11  144.09    8.83
   5  -1  11  156.86    9.65
   5   1 -11  157.94    9.90
   5  -1 -11  164.29    9.61
   5   1  11  158.65    8.51
   5  -1 -11  173.74   10.84
   5  -1  12  116.06    7.54
   5   1 -12  123.45    7.93
   5   1 -12  125.70    7.81
   5  -1 -12  138.62    7.67
   5  -1  12   97.45    6.38
   5   1  12  110.60    6.54
   5  -1 -12  122.38    8.64
   5   1 -13  141.77    8.88
   5  -1  13  148.27    8.73
   5   1 -13  144.00    8.81
   5  -1 -13  156.97    8.64
   5  -1  13  127.47    7.66
   5   1  13  142.03    7.83
   5  -1  14   33.16    2.91
   5   1 -14   31.00    3.09
   5  -1 -14   26.09    2.88
   5  -1 -14   33.27    2.89
   5   1 -14   28.08    2.99
   5  -1  14   21.59    2.07
   5   1  14   28.20    2.28
   5  -1 -15   14.70    2.55
   5   1  15   13.98    1.48
   5   1 -15   11.90    1.98
   5  -1 -15    8.37    1.73
   5  -1  15   13.02    1.76
   5   1 -15   12.90    2.05
   5  -1 -15    9.50    1.66
   5  -1 -16    9.23    1.95
   5   1  16    5.80    1.02
   5   1 -16    3.67    1.14
   5  -1  16    8.18    1.31
   5   1 -16    5.22    1.38
   5  -1 -16    4.57    1.03
   5  -1  17  101.74    5.45
   5   1  17   89.49    5.13
   5   2   0    0.20    1.75
   5  -2   0    0.49    1.61
   5   2   0    0.17    1.42
   5  -2   0    1.33    2.70
   5   2   1    6.20    1.64
   5   2   1    5.26    1.92
   5   2  -1    5.78    2.27
   5   2   1    5.41    1.53
   5  -2  -1    9.56    1.93
   5  -2   1    5.55    2.09
   5   2   1    6.13    1.74
   5   2  -1    5.73    1.91
   5  -2  -1    3.56    2.83
   5  -2   1    4.93    3.06
   5   2   2   47.79    3.78
   5  -2   2   59.44    4.94
   5   2   2   37.90    3.72
   5   2  -2   47.51    4.50
   5   2   2   36.39    3.45
   5  -2  -2   56.70    4.01
   5  -2   2   50.31    4.11
   5   2  -2   51.21    4.32
   5  -2  -2   44.80    5.31
   5  -2   2   36.47    4.94
   5  -2  -2   49.95    4.26
   5  -2  -3   32.21    3.58
   5   2   3   32.02    2.97
   5  -2  -3   34.25    3.48
   5  -2   3   40.65    4.15
   5   2  -3   33.34    3.83
   5  -2  -3   42.38    3.40
   5  -2   3   33.14    3.46
   5   2  -3   37.02    3.76
   5  -2  -3   31.46    4.44
   5  -2   3   21.82    3.94
   5  -2  -4    2.29    1.89
   5   2   4    1.40    1.04
   5   2   4    1.61    1.32
   5  -2  -4    2.58    1.93
   5  -2   4    3.70    2.29
   5   2  -4    3.77    2.37
   5  -2   4    1.94    1.89
   5   2  -4    6.96    2.39
   5  -2   4    1.20    2.25
   5  -2  -5   17.98    3.06
   5   2   5   16.71    1.88
   5   2   5   19.20    2.11
   5  -2  -5   17.96    2.55
   5   2  -5   22.83    3.56
   5  -2   5   16.97    2.85
   5  -2   5   11.34    2.41
   5   2  -5   19.98    3.11
   5  -2   5   12.04    2.77
   5  -2  -6   62.70    4.74
   5  -2   6   73.71    5.64
   5   2  -6   59.82    5.50
   5  -2   6   54.43    4.77
   5   2  -6   64.83    5.45
   5  -2  -6   62.69    5.67
   5  -2   6   63.65    5.51
   5   2   6   62.89    4.26
   5  -2  -6   75.61    6.03
   5  -2  -7   -0.30    2.35
   5   2   7    0.90    1.05
   5  -2  -7    1.33    1.78
   5   2  -7   -3.01    2.63
   5  -2   7    0.73    1.78
   5   2  -7    1.82    2.32
   5  -2  -7    2.00    2.42
   5  -2   7   -1.61    1.91
   5   2   8    7.80    1.46
   5  -2  -8   10.63    3.08
   5  -2  -8    5.32    1.83
   5  -2   8    2.62    1.86
   5   2  -8    5.25    2.53
   5  -2  -8   13.62    2.66
   5  -2   8    4.13    1.77
   5  -2  -9   10.71    3.17
   5   2   9    7.48    1.38
   5  -2  -9    5.18    1.87
   5  -2   9    4.82    1.87
   5   2  -9    5.13    2.55
   5  -2  -9   10.80    2.42
   5  -2   9    3.83    1.49
   5  -2 -10    4.61    2.53
   5   2  10    2.19    1.15
   5  -2 -10    1.62    1.62
   5   2 -10    5.36    2.48
   5  -2  10    1.52    1.74
   5   2 -10    3.87    2.45
   5  -2 -10    7.14    2.31
   5   2  11    5.78    1.32
   5  -2 -11    6.79    2.67
   5  -2 -11    5.29    1.54
   5   2 -11    6.16    2.52
   5  -2  11    5.12    1.84
   5   2 -11    5.97    2.50
   5  -2 -11    9.72    2.26
   5  -2 -12    1.93    2.33
   5   2  12    5.39    1.24
   5   2 -12    2.40    2.16
   5  -2  12    4.50    1.72
   5  -2 -12    3.83    1.72
   5  -2 -13   12.11    2.87
   5   2  13    9.88    1.37
   5   2 -13   13.68    2.49
   5  -2  13   11.22    1.94
   5  -2 -13    9.19    1.83
   5   2  14    6.22    1.09
   5   2 -14    4.69    1.86
   5  -2  14    4.82    1.41
   5   2 -14    4.95    1.86
   5  -2 -14    3.36    1.25
   5   2  15    2.62    0.95
   5   2 -15    5.07    1.48
   5  -2 -15    0.10    1.04
   5  -2  15    3.28    1.11
   5   2 -15    4.47    1.61
   5  -2 -16   12.10    1.95
   5   2  16    8.87    1.12
   5  -2  16   11.31    1.42
   5  -2 -17   11.97    1.54
   5   2  17    8.52    0.93
   5  -2  17   11.00    1.15
   5  -2  17    6.54    0.89
   5   3   0   -0.16    1.56
   5   3   0    1.97    1.67
   5   3   0    1.93    1.48
   5  -3   0    3.65    1.75
   5  -3   0   -1.98    2.84
   5   3   1    6.01    1.76
   5   3  -1    6.51    1.84
   5   3   1    9.35    1.96
   5   3  -1    9.51    2.23
   5   3   1    8.45    1.83
   5   3  -1    2.82    1.57
   5  -3  -1   10.55    2.12
   5  -3   1    7.58    2.04
   5   3  -1    6.55    1.64
   5  -3  -1    3.84    3.07
   5  -3   1   15.82    3.06
   5   3   2   94.97    6.14
   5   3   2   85.34    5.97
   5   3  -2   90.21    6.54
   5   3   2   91.02    5.98
   5   3  -2   85.92    6.26
   5  -3  -2  105.82    6.35
   5  -3   2   91.60    6.28
   5   3  -2   92.04    6.16
   5  -3   2   96.33    7.59
   5  -3  -3   18.13    2.58
   5   3   3   15.88    1.70
   5   3   3   14.39    2.13
   5   3  -3   18.93    2.88
   5   3   3   12.24    1.93
   5  -3   3   16.88    2.59
   5   3  -3   13.18    2.28
   5  -3   3   18.40    3.41
   5  -3  -4   31.41    3.44
   5   3   4   32.26    2.91
   5   3  -4   38.79    3.93
   5  -3   4   26.95    3.09
   5   3  -4   27.02    3.19
   5  -3  -4   24.59    4.09
   5  -3   4   31.19    3.96
   5   3   4   28.32    2.46
   5   3   5   78.67    4.92
   5   3  -5   68.26    5.63
   5  -3   5   70.17    5.19
   5   3  -5   60.65    5.29
   5  -3  -5   65.37    5.91
   5  -3   5   63.28    5.87
   5   3   5   71.10    4.63
   5  -3  -5   75.96    5.79
   5   3  -6   56.26    4.98
   5   3  -6   51.62    4.67
   5  -3  -6   54.23    5.00
   5  -3   6   59.43    5.07
   5   3   6   49.08    3.69
   5  -3  -6   57.65    5.06
   5   3   7    1.47    1.20
   5  -3  -7    1.37    2.02
   5   3  -7    2.51    2.26
   5   3  -7    5.66    2.35
   5  -3  -7    4.13    2.13
   5  -3   7    2.42    1.80
   5  -3  -8   33.84    4.24
   5   3  -8   38.37    4.17
   5  -3  -8   39.81    3.86
   5  -3   8   37.30    3.65
   5   3  -8   34.61    3.78
   5   3   8   33.82    2.88
   5   3  -9  588.57   30.16
   5  -3  -9  591.62   29.97
   5  -3   9  555.61   29.76
   5   3   9  570.28   29.05
   5  -3  -9  566.35   30.81
   5  -3  10   47.06    4.02
   5   3 -10   67.28    4.99
   5  -3 -10   65.86    4.59
   5  -3  10   52.02    4.05
   5   3  10   55.84    3.76
   5  -3 -10   53.07    5.21
   5   3  11    5.26    1.19
   5  -3 -11    4.11    2.23
   5   3 -11    8.35    2.55
   5  -3  11    2.08    1.33
   5   3 -11    5.75    2.22
   5  -3 -11    3.22    1.62
   5   3  12    8.89    1.34
   5  -3 -12    9.71    2.53
   5   3 -12   12.48    2.43
   5  -3  12    4.94    1.39
   5   3 -12    9.83    2.26
   5  -3 -12    8.86    1.60
   5   3  13    1.90    0.91
   5  -3 -13    0.63    1.75
   5   3 -13    0.95    1.68
   5   3 -13    0.94    1.36
   5  -3  13   -0.86    1.08
   5   3 -13    1.09    1.66
   5  -3 -13    0.72    1.00
   5  -3 -14    2.31    1.63
   5   3  14    4.72    0.93
   5   3 -14    0.23    1.13
   5  -3  14    1.38    0.91
   5   3 -15    1.36    0.96
   5  -3  15    0.71    0.66
   5   3  16   40.61    2.46
   5   4   0    0.62    1.43
   5   4   0    0.91    1.43
   5  -4   0    2.33    1.64
   5   4   1   18.98    2.42
   5   4  -1   16.05    2.29
   5  -4  -1   16.27    2.32
   5   4   1   14.96    2.13
   5   4  -1   17.10    2.31
   5  -4   1   18.61    3.27
   5   4   2    1.98    0.89
   5   4   2    0.30    1.44
   5   4  -2   -0.78    1.57
   5  -4  -2    0.42    1.63
   5   4  -2    1.60    1.70
   5   4   2    0.96    1.28
   5   4  -2    0.16    1.47
   5  -4   2   -0.59    1.99
   5   4   3   10.53    1.43
   5   4   3   13.88    2.04
   5   4  -3   10.11    2.01
   5  -4  -3   12.33    2.14
   5   4  -3   15.37    2.56
   5   4   3   11.06    1.69
   5   4  -3    9.29    1.96
   5   4  -3    8.76    1.70
   5  -4  -3    6.67    2.78
   5  -4   3   12.12    2.74
   5  -4  -4    1.73    1.28
   5   4   4    3.80    1.04
   5   4   4    5.19    1.52
   5   4  -4    1.08    1.46
   5  -4  -4    1.32    1.49
   5   4  -4    0.77    1.92
   5   4  -4    1.64    1.67
   5   4  -4    1.84    1.34
   5  -4  -4    1.74    2.16
   5  -4   4    2.55    2.13
   5  -4  -5    8.94    2.01
   5   4   5   13.55    1.61
   5  -4  -5   10.46    1.98
   5   4  -5   13.33    2.49
   5  -4   5   15.32    2.40
   5   4  -5    9.05    2.07
   5  -4   5    9.27    2.04
   5   4  -5   12.32    2.02
   5  -4  -5   11.89    2.72
   5  -4   5   13.08    2.57
   5  -4  -6   22.73    3.09
   5  -4  -6   30.91    2.85
   5   4  -6   36.97    3.64
   5  -4   6   35.57    3.37
   5   4  -6   27.97    3.07
   5  -4   6   30.84    2.96
   5   4  -6   29.51    3.04
   5  -4  -6   29.75    3.36
   5  -4   6   29.09    3.52
   5   4   6   30.61    2.49
   5   4   7   -2.09    1.22
   5  -4  -7   -0.85    1.69
   5  -4  -7   -0.48    1.31
   5   4  -7    5.58    2.38
   5  -4   7    1.07    1.51
   5   4  -7   -0.16    1.54
   5  -4   7    3.74    1.53
   5   4  -7    0.32    1.57
   5  -4  -7   -0.37    1.63
   5  -4   7    0.22    1.54
   5   4   8   18.08    1.99
   5  -4  -8   16.73    2.77
   5  -4  -8   21.10    2.22
   5   4  -8   25.81    3.26
   5  -4   8   25.68    2.70
   5  -4   8   21.23    2.32
   5  -4  -8   28.26    2.85
   5   4  -8   20.88    2.70
   5  -4   8   21.96    2.68
   5   4   9    0.18    0.97
   5  -4  -9    0.86    1.76
   5  -4  -9    0.43    1.12
   5  -4   9    3.47    1.51
   5  -4   9    1.36    1.27
   5   4  -9    0.16    1.57
   5  -4  -9    3.87    1.48
   5  -4   9    1.64    1.23
   5   4  10   11.39    1.43
   5  -4 -10    6.58    2.08
   5  -4  10   11.50    1.76
   5   4 -10    7.40    1.77
   5  -4  10    8.72    1.50
   5   4 -10   10.57    2.08
   5  -4 -10    7.43    1.56
   5  -4  10    9.09    1.53
   5   4  11    6.19    1.10
   5  -4 -11    7.30    1.95
   5  -4  11    7.06    1.44
   5   4 -11    5.78    1.63
   5  -4  11    7.16    1.26
   5  -4 -11    4.83    1.20
   5   4  12    5.58    1.05
   5  -4 -12    6.93    1.92
   5  -4  12    9.17    1.38
   5   4 -12    7.90    1.56
   5  -4  12    6.03    1.06
   5   4  13    1.01    0.68
   5  -4 -13    2.23    1.41
   5  -4  13    3.63    0.95
   5   4 -13    1.32    1.12
   5  -4  13    2.85    0.76
   5  -4 -14   19.17    2.12
   5   4 -14   16.56    1.71
   5  -4  14   26.14    1.85
   5   4  14   22.84    1.58
   5  -5   0  290.71   15.68
   5   5   0  301.30   15.94
   5  -5   0  265.06   16.70
   5   5   1   13.80    2.01
   5   5  -1   15.93    2.16
   5  -5  -1   13.04    1.83
   5  -5   1   12.19    1.76
   5   5   1   11.82    1.88
   5   5  -1   17.32    2.11
   5  -5  -1    8.84    2.50
   5   5   2   13.49    1.92
   5   5   2   11.33    1.37
   5   5  -2   11.40    1.84
   5  -5  -2   10.26    1.61
   5  -5   2    7.92    1.57
   5   5   2    6.30    1.58
   5   5  -2    9.17    1.84
   5  -5  -2    7.51    2.26
   5   5   3   92.83    5.34
   5   5  -3   79.79    5.25
   5  -5  -3   76.84    4.93
   5   5   3   77.87    4.94
   5   5  -3   77.71    5.27
   5  -5  -3   68.73    5.62
   5  -5   3   65.55    5.74
   5   5   3   84.86    4.87
   5  -5  -4   81.01    5.05
   5   5  -4   85.58    5.47
   5  -5  -4   80.24    5.80
   5  -5   4   81.85    6.12
   5   5   4   81.05    4.92
   5   5   5    0.56    0.77
   5  -5  -5    0.10    1.05
   5   5  -5    1.24    1.36
   5  -5   5    3.49    1.23
   5  -5  -5   -0.66    1.55
   5  -5   5    1.05    1.60
   5  -5  -6   20.15    1.96
   5   5  -6   20.99    2.41
   5  -5   6   23.94    2.15
   5  -5  -6   18.92    2.33
   5  -5   6   19.81    2.62
   5   5   6   21.98    1.88
   5  -5  -7    4.83    1.32
   5   5   7    5.55    1.10
   5   5  -7    4.96    1.39
   5  -5  -7    5.19    1.18
   5  -5   7    7.33    1.31
   5  -5  -7    7.80    1.57
   5  -5   7    5.17    1.57
   5  -5  -8    0.53    1.05
   5   5   8   -0.16    0.81
   5   5  -8   -0.11    1.20
   5  -5  -8   -0.98    0.95
   5  -5   8    2.15    0.91
   5  -5  -8    1.96    1.06
   5  -5   8   -0.15    1.09
   5  -5  -9   13.74    1.98
   5   5  -9   23.08    2.09
   5   5  -9   24.62    2.32
   5  -5   9   20.86    1.72
   5  -5   9   21.90    2.12
   5   5   9   17.03    1.65
   5   5 -10   44.92    2.93
   5   5 -10   48.27    3.17
   5  -5  10   37.69    2.46
   5  -5  10   33.39    2.66
   5   5  10   40.84    2.56
   5  -5 -10   25.07    2.75
   5   5 -11  403.56   19.34
   5   5 -11  429.47   19.55
   5   5  11  403.46   19.05
   5  -6   0    0.11    0.63
   5   6   0    1.60    1.10
   5  -6   0   -0.60    1.44
   5  -6  -1    0.81    0.66
   5  -6   1    0.17    0.62
   5   6   1    1.40    0.98
   5   6  -1    3.04    1.18
   5  -6   1   -0.15    1.40
   5   6   2    2.25    0.59
   5  -6  -2    0.85    0.65
   5  -6   2    2.05    0.72
   5   6   2    4.07    1.02
   5   6  -2    2.02    1.13
   5  -6  -2    0.39    1.18
   5  -6   2    0.61    1.44
   5   6   3    5.61    0.83
   5  -6  -3    2.17    0.70
   5  -6   3    4.19    0.78
   5   6  -3    6.80    1.37
   5  -6  -3    2.98    1.29
   5   6   4    1.24    0.55
   5   6  -4    1.59    1.00
   5   6  -4    0.50    1.09
   5  -6  -4    0.70    1.02
   5   6   5    0.24    0.58
   5   6  -5    1.60    1.01
   5   6  -5    1.28    1.15
   5  -6   5   -0.40    0.96
   5   6  -6   24.75    2.03
   5  -6   6   21.98    2.18
   5   6   6   23.75    1.73
   5   6  -7    2.71    0.89
   5  -6   7    1.92    0.94
   5   6  -8    1.27    0.89
   6   0   0 1573.80   77.48
   6   0   0 1518.72   77.82
   6   0   0 1641.86   78.15
   6   0  -1    2.47    1.60
   6   0   1    2.01    1.44
   6   0  -1    4.20    1.80
   6   0  -2    1.00    0.88
   6   0   2    1.18    0.92
   6   0  -2   -1.05    1.60
   6   0   2   -0.99    1.13
   6   0  -2    0.95    1.61
   6   0  -3   -0.40    0.89
   6   0   3   -0.42    0.90
   6   0  -3    0.16    1.57
   6   0  -3    1.95    1.65
   6   0  -4   26.80    2.06
   6   0   4   20.14    1.95
   6   0  -4   28.71    3.05
   6   0  -4   30.99    3.04
   6   0  -5   -1.02    1.88
   6   0  -5    3.52    1.78
   6   0  -6    3.71    1.83
   6   0   6    1.13    0.80
   6   0  -6    3.84    1.76
   6   0  -7    0.66    1.67
   6   0   7    0.93    0.76
   6   0  -7    0.74    1.51
   6   0  -8   18.25    2.46
   6   0   8   11.94    1.31
   6   0  -8   17.46    2.23
   6   0 -11    1.01    1.10
   6   0 -11    0.09    0.95
   6  -1   0    2.75    1.28
   6   1   0    0.33    1.17
   6   1   0    2.04    1.20
   6  -1   0    4.42    1.84
   6  -1  -1   16.30    1.84
   6  -1   1   18.09    1.94
   6   1  -1   13.91    2.03
   6   1  -1   11.78    1.90
   6  -1  -1   16.25    2.48
   6  -1   1   16.70    2.35
   6  -1  -2   91.29    5.10
   6  -1   2   76.15    4.99
   6   1  -2   85.01    5.44
   6   1  -2   67.22    5.15
   6  -1  -2   80.84    5.76
   6  -1   2   84.97    5.42
   6  -1  -3    4.74    1.29
   6  -1   3    5.17    1.38
   6   1  -3    7.49    1.87
   6   1  -3    3.42    1.06
   6  -1   3    6.08    1.19
   6   1  -3    6.08    1.75
   6  -1  -3    4.87    2.04
   6  -1   3    3.49    1.35
   6  -1  -4   -0.64    0.99
   6  -1   4    0.49    1.06
   6   1  -4   -0.77    1.52
   6   1  -4   -1.10    1.06
   6  -1   4    0.37    0.89
   6   1  -4    1.43    1.57
   6  -1  -4    3.87    1.93
   6   1  -5   12.97    1.40
   6  -1  -5   14.86    1.66
   6  -1   5   12.34    1.64
   6   1  -5   15.27    2.43
   6  -1   5   14.49    1.61
   6   1  -5   15.22    2.22
   6  -1  -5   17.84    2.62
   6  -1  -6   14.60    1.63
   6   1  -6   17.83    2.47
   6  -1   6   15.72    1.67
   6   1  -6   16.68    2.30
   6  -1  -6   20.37    2.56
   6   1  -7   26.55    2.92
   6  -1   7   25.31    2.17
   6   1  -7   32.59    2.93
   6  -1  -7   30.81    3.03
   6   1  -8    0.29    1.53
   6  -1  -8    0.59    1.61
   6  -1   8    2.23    0.88
   6   1  -8    2.22    1.42
   6   1  -9    0.80    1.45
   6  -1   9    1.24    0.74
   6   1  -9    1.08    1.27
   6  -1  -9    0.57    1.27
   6  -1 -10    2.07    1.23
   6  -1  10    1.77    0.67
   6   1 -10    3.53    1.27
   6  -1 -10    3.15    1.19
   6   1 -11    4.58    1.18
   6  -1 -11    3.78    1.14
   6  -2   0   36.02    2.90
   6  -2   0   35.80    3.38
   6  -2  -1  148.53    7.83
   6  -2   1  145.16    7.80
   6  -2  -1  154.12    8.56
   6  -2   1  131.08    8.19
   6   2  -2  162.77   10.10
   6  -2  -2  228.53   10.63
   6  -2   2  197.18   10.54
   6   2  -2  182.38   10.54
   6  -2  -2  212.42   11.31
   6  -2   2  213.74   11.03
   6   2  -3   47.84    3.34
   6  -2  -3   65.30    3.78
   6  -2   3   53.05    3.68
   6   2  -3   55.52    3.88
   6   2  -3   41.95    3.34
   6  -2   3   63.96    3.66
   6   2  -3   38.01    3.40
   6  -2  -3   63.91    4.49
   6  -2   3   66.83    4.06
   6   2  -4   -0.79    0.88
   6  -2  -4    0.27    1.10
   6  -2   4   -0.58    1.22
   6   2  -4    2.92    1.45
   6   2  -4    0.58    0.95
   6  -2   4    3.59    1.04
   6   2  -4    1.66    1.14
   6  -2  -4    0.16    1.70
   6  -2   4    1.42    1.04
   6   2  -5    3.30    1.05
   6  -2  -5    4.28    1.21
   6  -2   5    2.10    1.06
   6   2  -5    4.64    1.57
   6   2  -5    4.57    1.22
   6  -2   5    3.58    1.08
   6   2  -5    3.58    1.31
   6  -2  -5    3.89    1.89
   6   2  -6   -0.98    0.94
   6  -2  -6    0.17    0.86
   6   2  -6    3.29    1.49
   6   2  -6    0.52    1.06
   6  -2   6    1.99    0.90
   6   2  -6    1.39    1.25
   6   2  -7    3.68    1.02
   6  -2  -7    4.88    1.03
   6   2  -7    5.07    1.25
   6  -2   7    6.40    1.11
   6   2  -7    6.64    1.50
   6   2  -8   18.55    1.79
   6   2  -8   20.87    2.34
   6   2  -8   18.38    1.96
   6  -2   8   18.95    1.66
   6  -2  -8   22.65    2.19
   6   2  -8   20.44    2.11
   6   2  -9  149.92    7.80
   6   2  -9  136.60    7.44
   6  -2   9  131.61    7.07
   6  -2  -9  137.25    7.45
   6  -2 -10    0.37    0.98
   6   3   0    0.34    0.69
   6  -3   0    1.13    1.15
   6   3  -1   74.35    4.73
   6  -3  -1   94.60    5.09
   6  -3   1   92.81    5.08
   6  -3  -1   81.23    5.46
   6  -3   1   75.23    5.34
   6   3  -2  124.97    7.35
   6  -3  -2  152.13    7.60
   6  -3   2  139.55    7.56
   6  -3  -2  131.25    8.04
   6  -3   2  131.38    7.89
   6   3  -3    4.07    1.01
   6  -3  -3    3.00    1.11
   6  -3   3    2.81    1.17
   6   3  -3    3.54    0.93
   6  -3   3    3.61    1.30
   6   3  -4   58.85    3.58
   6  -3   4   49.52    3.49
   6   3  -4   47.45    3.43
   6  -3   4   55.05    3.69
   6   3  -5   30.03    2.26
   6  -3   5   25.58    2.15
   6   3  -5   25.34    2.20
   6   3  -6    6.56    1.15
   6  -3  -6    8.48    1.13
   6  -3   6    8.32    1.16
   6   3  -6    7.63    1.26
   6  -3  -6    6.08    1.46
   6   3  -7    0.23    0.74
   6  -3   7    0.81    0.71
   6   3  -7   -0.25    0.80
   6  -3   7    1.85    0.71
   6  -3  -7    1.54    0.99
   6  -3   8   21.18    1.61
   6  -3   8   22.06    1.61
   6  -4   0  131.49    6.58
   6  -4   0  106.10    6.82
   6  -4  -1   12.58    1.27
   6  -4   1   10.54    1.28
   6  -4  -1   11.10    1.52
   6  -4   1    9.74    1.42
   6  -4  -2    9.68    1.13
   6  -4   2    9.48    1.13
   6  -4   2    8.48    1.26
   6  -4  -3   20.81    1.59
   6  -4   3   20.28    1.59
   6  -4  -3   16.64    1.80
   6  -4  -4    1.14    0.60
   6  -4   4    1.82    0.65
   0   0   0    0.00    0.00


TITL exp_1502 in Pbcn
REM Pbcn (#60 in standard setting)
CELL 1.54184   5.278542   8.254364  22.098506  90.0000  90.0000  90.0000
ZERR    4.00   0.000119   0.000153   0.000515   0.0000   0.0000   0.0000
LATT  1
SYMM -x+1/2,-y+1/2, z+1/2
SYMM -x, y,-z+1/2
SYMM  x+1/2,-y+1/2,-z
SFAC C H N O
UNIT 44.00 40.00 4.00 4.00
TREF
HKLF 4
END
_computing_structure_solution     'SHELXT 2014/5 (Sheldrick, 2014)'
;
_shelx_hkl_checksum                88133
_olex2_submission_special_instructions  'No special instructions were received'
_oxdiff_exptl_absorpt_empirical_details
;
Empirical correction (ABSPACK) includes:
- Absorption correction using spherical harmonics
- Frame scaling
;
_oxdiff_exptl_absorpt_empirical_full_max  1.853
_oxdiff_exptl_absorpt_empirical_full_min  0.654
