# Supplementary material for: From aniline to phenol: carbon-nitrogen bond activation via uranyl photoredox catalysis
Source: Natl Sci Rev. 2021 Aug 20;9(6):nwab156. doi: 10.1093/nsr/nwab156 (PMC9283103; doi:10.1093/nsr/nwab156)
Supplement: nwab156_Supplemental_Files [file nwab156_supplemental_files.zip › X-ray-2av-CCDC_2050763.cif]

data_exp_1639
_audit_creation_date               2020-12-16
_audit_creation_method
;
Olex2 1.2
(compiled 2018.05.29 svn.r3508 for OlexSys, GUI svn.r5506)
;
_shelx_SHELXL_version_number       '2016/6'
_audit_contact_author_address      ?
_audit_contact_author_email        ?
_audit_contact_author_name         ''
_audit_contact_author_phone        ?
_publ_contact_author_id_orcid      ?
_publ_section_references
;
Dolomanov, O.V., Bourhis, L.J., Gildea, R.J, Howard, J.A.K. & Puschmann, H.
 (2009), J. Appl. Cryst. 42, 339-341.

Sheldrick, G.M. (2008). Acta Cryst. A64, 112-122.

Sheldrick, G.M. (2015). Acta Cryst. A71, 3-8.
;
_chemical_name_common              ?
_chemical_name_systematic          ?
_chemical_formula_moiety           'C25 H22 N2 O4'
_chemical_formula_sum              'C25 H22 N2 O4'
_chemical_formula_weight           414.44
_chemical_absolute_configuration   unk
_chemical_melting_point            ?
loop_
  _atom_type_symbol
  _atom_type_description
  _atom_type_scat_dispersion_real
  _atom_type_scat_dispersion_imag
  _atom_type_scat_source
 'C' 'C' 0.0181 0.0091 'International Tables Vol C Tables 4.2.6.8 and 6.1.1.4'
 'H' 'H' 0.0000 0.0000 'International Tables Vol C Tables 4.2.6.8 and 6.1.1.4'
 'N' 'N' 0.0311 0.0180 'International Tables Vol C Tables 4.2.6.8 and 6.1.1.4'
 'O' 'O' 0.0492 0.0322 'International Tables Vol C Tables 4.2.6.8 and 6.1.1.4'

_shelx_space_group_comment
;
The symmetry employed for this shelxl refinement is uniquely defined
by the following loop, which should always be used as a source of
symmetry information in preference to the above space-group names.
They are only intended as comments.
;
_space_group_crystal_system        'monoclinic'
_space_group_IT_number             4
_space_group_name_H-M_alt          'P 1 21 1'
_space_group_name_Hall             'P 2yb'
loop_
  _space_group_symop_operation_xyz
 'x, y, z'
 '-x, y+1/2, -z'

_cell_length_a                     9.4784(3)
_cell_length_b                     10.4081(3)
_cell_length_c                     21.5648(7)
_cell_angle_alpha                  90
_cell_angle_beta                   93.555(3)
_cell_angle_gamma                  90
_cell_volume                       2123.32(11)
_cell_formula_units_Z              4
_cell_measurement_reflns_used      9495
_cell_measurement_temperature      169.99(10)
_cell_measurement_theta_max        73.7830
_cell_measurement_theta_min        4.6600
_shelx_estimated_absorpt_T_max     0.945
_shelx_estimated_absorpt_T_min     0.781
_exptl_absorpt_coefficient_mu      0.720
_exptl_absorpt_correction_T_max    1.00000
_exptl_absorpt_correction_T_min    0.51009
_exptl_absorpt_correction_type     multi-scan
_exptl_absorpt_process_details
;
CrysAlisPro 1.171.39.32a (Rigaku Oxford Diffraction, 2017)
Empirical absorption correction using spherical harmonics,
 implemented in SCALE3 ABSPACK scaling algorithm.
;
_exptl_absorpt_special_details     ?
_exptl_crystal_colour              'clear light colourless'
_exptl_crystal_colour_lustre       clear
_exptl_crystal_colour_modifier     light
_exptl_crystal_colour_primary      colourless
_exptl_crystal_density_diffrn      1.296
_exptl_crystal_density_meas        ?
_exptl_crystal_density_method      ?
_exptl_crystal_description         plate
_exptl_crystal_F_000               872
_exptl_crystal_size_max            0.36
_exptl_crystal_size_mid            0.32
_exptl_crystal_size_min            0.08
_exptl_transmission_factor_max     ?
_exptl_transmission_factor_min     ?
_diffrn_reflns_av_R_equivalents    0.0567
_diffrn_reflns_av_unetI/netI       0.0583
_diffrn_reflns_Laue_measured_fraction_full  0.971
_diffrn_reflns_Laue_measured_fraction_max  0.971
_diffrn_reflns_limit_h_max         7
_diffrn_reflns_limit_h_min         -11
_diffrn_reflns_limit_k_max         12
_diffrn_reflns_limit_k_min         -11
_diffrn_reflns_limit_l_max         25
_diffrn_reflns_limit_l_min         -25
_diffrn_reflns_number              20323
_diffrn_reflns_point_group_measured_fraction_full  0.900
_diffrn_reflns_point_group_measured_fraction_max  0.900
_diffrn_reflns_theta_full          67.036
_diffrn_reflns_theta_max           67.036
_diffrn_reflns_theta_min           4.108
_diffrn_ambient_environment        N~2~
_diffrn_ambient_temperature        169.99(10)
_diffrn_detector                   'CCD plate'
_diffrn_detector_area_resol_mean   ?
_diffrn_measured_fraction_theta_full  0.971
_diffrn_measured_fraction_theta_max  0.971
_diffrn_measurement_details
;
List of Runs (angles in degrees, time in seconds):

  # Type    Start    End  Width  t~exp~   \w     \q     \k     \f   Frames
--------------------------------------------------------------------------
  1  \w    -28.00  14.00   0.50    1.00    --    0.00 -38.00  60.00   84
  2  \w    -87.00 -32.00   0.50    1.00    --    0.00 -57.00  30.00  110
  3  \w    -83.00 -54.00   0.50    1.00    --    0.00 -38.00  60.00   58
  4  \w     42.00  89.00   0.50    1.00    --    0.00  38.00  30.00   94
  5  \w    -88.00 -34.00   0.50    1.00    --    0.00 -57.00 -60.00  108
  6  \w     -8.00  19.00   0.50    1.00    --    0.00 -57.00 -60.00   54
  7  \w    -22.00  23.00   0.50    1.00    --    0.00 -57.00  30.00   90
  8  \w    103.00 177.00   0.50    1.00    --   95.80  15.00 -90.00  148
  9  \w      8.00  36.00   0.50    1.00    --   95.80 -82.00-180.00   56
 10  \w      6.00 102.00   0.50    1.00    --   95.80 -61.00  90.00  192
 11  \w     77.00 103.00   0.50    1.00    --   95.80 -82.00   0.00   52
 12  \w     47.00 126.00   0.50    1.00    --   95.80 -82.00-180.00  158
 13  \w     26.00 120.00   0.50    1.00    --   95.80 -61.00-180.00  188
 14  \w     75.00 184.00   0.50    1.00    --   95.80  45.00-180.00  218
 15  \w     73.00 114.00   0.50    1.00    --   95.80 -82.00 -90.00   82
 16  \w      8.00 103.00   0.50    1.00    --   95.80 -61.00 -30.00  190
 17  \w     88.00 159.00   0.50    1.00    --   95.80  30.00 -60.00  142
 18  \w     90.00 184.00   0.50    1.00    --   95.80  30.00-150.00  188
 19  \w     68.00 102.00   0.50    1.00    --   95.80 -30.00-150.00   68
 20  \w     25.00  51.00   0.50    1.00    --   95.80 -82.00   0.00   52
 21  \w      6.00 115.00   0.50    1.00    --   95.80 -82.00 -30.00  218
 22  \w     32.00 108.00   0.50    1.00    --   95.80 -82.00  90.00  152
;
_diffrn_measurement_device         'four-circle diffractometer'
_diffrn_measurement_device_type    'XtaLAB AFC12 (RINC): Kappa dual home/near'
_diffrn_measurement_method         '\w scans'
_diffrn_orient_matrix_type        
 'CrysAlisPro convention (1999,Acta A55,543-557)'
_diffrn_orient_matrix_UB_11        -0.0475652000
_diffrn_orient_matrix_UB_12        0.0445531000
_diffrn_orient_matrix_UB_13        0.0635691000
_diffrn_orient_matrix_UB_21        0.0255275000
_diffrn_orient_matrix_UB_22        0.1408346000
_diffrn_orient_matrix_UB_23        -0.0182230000
_diffrn_orient_matrix_UB_31        -0.1536073000
_diffrn_orient_matrix_UB_32        0.0097040000
_diffrn_orient_matrix_UB_33        -0.0273987000
_diffrn_radiation_monochromator    graphite
_diffrn_radiation_probe            x-ray
_diffrn_radiation_type             CuK\a
_diffrn_radiation_wavelength       1.54184
_diffrn_source                     'fine-focus sealed X-ray tube'
_diffrn_source_type                'Enhance (Cu) X-ray Source'
_reflns_Friedel_coverage           0.748
_reflns_Friedel_fraction_full      0.820
_reflns_Friedel_fraction_max       0.820
_reflns_number_gt                  6031
_reflns_number_total               6824
_reflns_odcompleteness_completeness  99.68
_reflns_odcompleteness_iscentric   1
_reflns_odcompleteness_theta       66.97
_reflns_special_details
;
 Reflections were merged by SHELXL according to the crystal
 class for the calculation of statistics and refinement.
 
 Structure factors included contributions from the .fab file.
 
 _reflns_Friedel_fraction is defined as the number of unique
 Friedel pairs measured divided by the number that would be
 possible theoretically, ignoring centric projections and
 systematic absences.
;
_reflns_threshold_expression       'I > 2\s(I)'
_computing_cell_refinement         'CrysAlisPro 1.171.39.32a (Rigaku OD, 2017)'
_computing_data_collection         'CrysAlisPro 1.171.39.32a (Rigaku OD, 2017)'
_computing_data_reduction          'CrysAlisPro 1.171.39.32a (Rigaku OD, 2017)'
_computing_molecular_graphics      'Olex2 (Dolomanov et al., 2009)'
_computing_publication_material    'Olex2 (Dolomanov et al., 2009)'
_computing_structure_refinement    'XL (Sheldrick, 2008)'
_computing_structure_solution      'ShelXT (Sheldrick, 2015)'
_refine_diff_density_max           0.840
_refine_diff_density_min           -0.515
_refine_diff_density_rms           0.128
_refine_ls_abs_structure_details
;
 Flack x determined using 2074 quotients [(I+)-(I-)]/[(I+)+(I-)]
 (Parsons, Flack and Wagner, Acta Cryst. B69 (2013) 249-259).
;
_refine_ls_abs_structure_Flack     0.5(2)
_refine_ls_extinction_coef         .
_refine_ls_extinction_method       none
_refine_ls_goodness_of_fit_ref     0.878
_refine_ls_hydrogen_treatment      constr
_refine_ls_matrix_type             full
_refine_ls_number_parameters       565
_refine_ls_number_reflns           6824
_refine_ls_number_restraints       25
_refine_ls_R_factor_all            0.1298
_refine_ls_R_factor_gt             0.1226
_refine_ls_restrained_S_all        0.877
_refine_ls_shift/su_max            0.000
_refine_ls_shift/su_mean           0.000
_refine_ls_structure_factor_coef   Fsqd
_refine_ls_weighting_details      
 'w=1/[\s^2^(Fo^2^)+(0.1960P)^2^+15.6024P] where P=(Fo^2^+2Fc^2^)/3'
_refine_ls_weighting_scheme        calc
_refine_ls_wR_factor_gt            0.3235
_refine_ls_wR_factor_ref           0.3296
_refine_special_details            ?
_olex2_refinement_description
;
1. Fixed Uiso
 At 1.2 times of:
  All C(H) groups, All C(H,H) groups, All N(H) groups
 At 1.5 times of:
  All C(H,H,H) groups, All O(H) groups
2. Uiso/Uaniso restraints and constraints
Uanis(C44) \\sim Ueq, Uanis(C47) \\sim Ueq: with sigma of 0.002 and sigma for
terminal atoms of 0.004
Uanis(C34) \\sim Ueq: with sigma of 0.002 and sigma for terminal atoms of 0.004
Uanis(C25) \\sim Ueq: with sigma of 0.002 and sigma for terminal atoms of 0.004
3.a Secondary CH2 refined with riding coordinates:
 C8(H8A,H8B), C33(H33A,H33B)
3.b Aromatic/amide H refined with riding coordinates:
 C1(H1), C2(H2), C4(H4), C5(H5), C13(H13), C14(H14), C16(H16), C20(H20),
 C21(H21), C22(H22), C23(H23), C24(H24), N1(H1A), C26(H26), C27(H27), C29(H29),
 C30(H30), C38(H38), C39(H39), C41(H41), C44(H44), C45(H45), C46(H46), C47(H47),
  C48(H48), N3(H3)
3.c Idealised Me refined as rotating group:
 C17(H17A,H17B,H17C), C25(H25A,H25B,H25C), C49(H49A,H49B,H49C), C50(H50A,H50B,
 H50C)
3.d Idealised tetrahedral OH refined as rotating group:
 O1(H1B), O5(H5A)
;
_atom_sites_solution_hydrogens     geom
_atom_sites_solution_primary       dual
_atom_sites_solution_secondary     ?
loop_
  _atom_site_label
  _atom_site_type_symbol
  _atom_site_fract_x
  _atom_site_fract_y
  _atom_site_fract_z
  _atom_site_U_iso_or_equiv
  _atom_site_adp_type
  _atom_site_occupancy
  _atom_site_site_symmetry_order
  _atom_site_calc_flag
  _atom_site_refinement_flags_posn
  _atom_site_refinement_flags_adp
  _atom_site_refinement_flags_occupancy
  _atom_site_disorder_assembly
  _atom_site_disorder_group
 C1 C 0.1665(14) 0.2526(13) 0.5363(5) 0.047(3) Uani 1 1 d . . . . .
 H1 H 0.171758 0.195858 0.569645 0.056 Uiso 1 1 calc R . . . .
 C2 C 0.1338(12) 0.2067(12) 0.4761(5) 0.041(3) Uani 1 1 d . . . . .
 H2 H 0.120787 0.119029 0.469725 0.049 Uiso 1 1 calc R . . . .
 C3 C 0.1208(14) 0.2874(12) 0.4271(5) 0.043(3) Uani 1 1 d . . . . .
 C4 C 0.1384(15) 0.4187(13) 0.4367(6) 0.052(3) Uani 1 1 d . . . . .
 H4 H 0.125561 0.475460 0.403481 0.062 Uiso 1 1 calc R . . . .
 C5 C 0.1754(13) 0.4650(13) 0.4960(6) 0.045(3) Uani 1 1 d . . . . .
 H5 H 0.189938 0.552570 0.502150 0.054 Uiso 1 1 calc R . . . .
 C6 C 0.1907(11) 0.3810(12) 0.5460(5) 0.038(3) Uani 1 1 d . . . . .
 C7 C 0.1387(10) 0.4828(11) 0.6422(5) 0.031(2) Uani 1 1 d . . . . .
 C8 C 0.2030(12) 0.5355(11) 0.7055(5) 0.031(2) Uani 1 1 d . . . . .
 H8A H 0.296788 0.499873 0.713989 0.037 Uiso 1 1 calc R . . . .
 H8B H 0.211729 0.628251 0.703189 0.037 Uiso 1 1 calc R . . . .
 C9 C 0.0394(10) 0.5812(11) 0.7941(4) 0.026(2) Uani 1 1 d . . . . .
 C10 C 0.1113(10) 0.5007(10) 0.7570(4) 0.021(2) Uani 1 1 d . . . . .
 C11 C 0.0779(11) 0.3707(10) 0.7749(5) 0.025(2) Uani 1 1 d . . . . .
 C12 C -0.0164(10) 0.3734(10) 0.8220(4) 0.021(2) Uani 1 1 d . . . . .
 C13 C -0.0675(11) 0.2641(11) 0.8480(4) 0.031(2) Uani 1 1 d . . . . .
 H13 H -0.129329 0.268669 0.879822 0.037 Uiso 1 1 calc R . . . .
 C14 C -0.0247(13) 0.1474(12) 0.8258(6) 0.038(3) Uani 1 1 d . . . . .
 H14 H -0.058113 0.072223 0.842974 0.045 Uiso 1 1 calc R . . . .
 C15 C 0.0686(14) 0.1390(10) 0.7776(5) 0.034(3) Uani 1 1 d . . . . .
 C16 C 0.1216(11) 0.2523(10) 0.7513(5) 0.030(2) Uani 1 1 d . . . . .
 H16 H 0.183399 0.248608 0.719442 0.036 Uiso 1 1 calc R . . . .
 C17 C 0.0320(11) 0.7248(11) 0.7883(4) 0.028(2) Uani 1 1 d . . . . .
 H17A H 0.106727 0.762834 0.814293 0.042 Uiso 1 1 calc GR . . . .
 H17B H -0.057547 0.754451 0.801153 0.042 Uiso 1 1 calc GR . . . .
 H17C H 0.042256 0.749049 0.745898 0.042 Uiso 1 1 calc GR . . . .
 C18 C -0.1190(10) 0.5487(11) 0.8833(4) 0.025(2) Uani 1 1 d . . . . .
 C19 C -0.0919(10) 0.6801(9) 0.9114(4) 0.022(2) Uani 1 1 d . . . . .
 C20 C 0.0422(10) 0.7152(10) 0.9341(4) 0.025(2) Uani 1 1 d . . . . .
 H20 H 0.118092 0.660466 0.928991 0.030 Uiso 1 1 calc R . . . .
 C21 C 0.0644(12) 0.8334(11) 0.9651(5) 0.035(3) Uani 1 1 d . . . . .
 H21 H 0.153517 0.856185 0.982068 0.042 Uiso 1 1 calc R . . . .
 C22 C -0.0480(14) 0.9131(12) 0.9693(6) 0.046(3) Uani 1 1 d . . . . .
 H22 H -0.034975 0.993334 0.987764 0.055 Uiso 1 1 calc R . . . .
 C23 C -0.1821(14) 0.8763(13) 0.9465(8) 0.057(4) Uani 1 1 d . . . . .
 H23 H -0.257602 0.932516 0.949467 0.069 Uiso 1 1 calc R . . . .
 C24 C -0.2046(13) 0.7578(13) 0.9197(6) 0.046(3) Uani 1 1 d . . . . .
 H24 H -0.295608 0.731044 0.907291 0.055 Uiso 1 1 calc R . . . .
 C25 C 0.2080(16) 0.0055(16) 0.7164(6) 0.054(3) Uani 1 1 d . U . . .
 H25A H 0.168596 0.027577 0.675762 0.081 Uiso 1 1 calc GR . . . .
 H25B H 0.242830 -0.081089 0.716171 0.081 Uiso 1 1 calc GR . . . .
 H25C H 0.284389 0.063015 0.728029 0.081 Uiso 1 1 calc GR . . . .
 N1 N 0.2312(9) 0.4260(10) 0.6070(4) 0.037(2) Uani 1 1 d . . . . .
 H1A H 0.317204 0.416138 0.621453 0.045 Uiso 1 1 calc R . . . .
 N2 N -0.0363(9) 0.5066(8) 0.8360(4) 0.0244(18) Uani 1 1 d . . . . .
 O1 O 0.0883(10) 0.2458(9) 0.3671(3) 0.049(2) Uani 1 1 d . . . . .
 H1B H 0.101191 0.168024 0.365130 0.074 Uiso 1 1 calc GR . . . .
 O2 O 0.0141(8) 0.5019(9) 0.6272(3) 0.0386(19) Uani 1 1 d . . . . .
 O3 O 0.1021(12) 0.0160(8) 0.7599(5) 0.055(3) Uani 1 1 d . . . . .
 O4 O -0.2070(8) 0.4798(8) 0.9027(4) 0.0366(19) Uani 1 1 d . . . . .
 C26 C -0.4306(14) 0.271(2) 0.5302(7) 0.095(8) Uani 1 1 d . . . . .
 H26 H -0.493952 0.255010 0.560582 0.114 Uiso 1 1 calc R . . . .
 C27 C -0.4613(17) 0.230(3) 0.4687(8) 0.105(9) Uani 1 1 d . . . . .
 H27 H -0.543153 0.183237 0.458733 0.127 Uiso 1 1 calc R . . . .
 C28 C -0.3722(14) 0.2584(19) 0.4235(6) 0.070(5) Uani 1 1 d . . . . .
 C29 C -0.2400(14) 0.3108(12) 0.4394(5) 0.046(3) Uani 1 1 d . . . . .
 H29 H -0.172779 0.318435 0.409971 0.055 Uiso 1 1 calc R . . . .
 C30 C -0.2106(13) 0.3511(12) 0.4995(5) 0.043(3) Uani 1 1 d . . . . .
 H30 H -0.124288 0.390618 0.509855 0.052 Uiso 1 1 calc R . . . .
 C31 C -0.3051(14) 0.3347(16) 0.5450(6) 0.056(4) Uani 1 1 d . . . . .
 C32 C -0.3545(12) 0.4296(18) 0.6472(6) 0.057(4) Uani 1 1 d . . . . .
 C33 C -0.2829(10) 0.4566(12) 0.7103(5) 0.031(3) Uani 1 1 d . . . . .
 H33A H -0.231635 0.380340 0.724436 0.037 Uiso 1 1 calc R . . . .
 H33B H -0.214268 0.524764 0.706131 0.037 Uiso 1 1 calc R . . . .
 C34 C -0.4515(10) 0.4157(10) 0.7940(4) 0.023(2) Uani 1 1 d . U . . .
 C35 C -0.3809(11) 0.4948(11) 0.7585(5) 0.027(2) Uani 1 1 d . . . . .
 C36 C -0.4150(11) 0.6263(11) 0.7750(5) 0.028(2) Uani 1 1 d . . . . .
 C37 C -0.5104(11) 0.6187(11) 0.8198(5) 0.029(2) Uani 1 1 d . . . . .
 C38 C -0.5671(11) 0.7291(12) 0.8450(5) 0.034(2) Uani 1 1 d . . . . .
 H38 H -0.631235 0.724574 0.875823 0.040 Uiso 1 1 calc R . . . .
 C39 C -0.5240(14) 0.8451(12) 0.8221(6) 0.041(3) Uani 1 1 d . . . . .
 H39 H -0.560093 0.921040 0.837403 0.049 Uiso 1 1 calc R . . . .
 C40 C -0.4249(13) 0.8499(12) 0.7755(6) 0.038(3) Uani 1 1 d . . . . .
 C41 C -0.3678(11) 0.7430(13) 0.7523(4) 0.036(3) Uani 1 1 d . . . . .
 H41 H -0.300605 0.746834 0.722687 0.043 Uiso 1 1 calc R . . . .
 C42 C -0.6175(10) 0.4455(9) 0.8809(5) 0.024(2) Uani 1 1 d . . . . .
 C43 C -0.5911(11) 0.3167(11) 0.9095(5) 0.029(2) Uani 1 1 d . . . . .
 C44 C -0.7040(11) 0.2355(12) 0.9155(5) 0.034(2) Uani 1 1 d . U . . .
 H44 H -0.793552 0.257704 0.898885 0.041 Uiso 1 1 calc R . . . .
 C45 C -0.6825(16) 0.1220(16) 0.9461(7) 0.062(4) Uani 1 1 d . . . . .
 H45 H -0.759262 0.068024 0.950963 0.074 Uiso 1 1 calc R . . . .
 C46 C -0.5515(18) 0.0848(15) 0.9698(6) 0.058(4) Uani 1 1 d . . . . .
 H46 H -0.538430 0.005283 0.989037 0.069 Uiso 1 1 calc R . . . .
 C47 C -0.4380(13) 0.1686(13) 0.9647(5) 0.041(3) Uani 1 1 d . U . . .
 H47 H -0.349589 0.146262 0.982571 0.049 Uiso 1 1 calc R . . . .
 C48 C -0.4541(11) 0.2838(12) 0.9336(5) 0.034(3) Uani 1 1 d . . . . .
 H48 H -0.377474 0.337806 0.928619 0.040 Uiso 1 1 calc R . . . .
 C49 C -0.4611(13) 0.2733(11) 0.7888(5) 0.037(3) Uani 1 1 d . . . . .
 H49A H -0.419172 0.245820 0.751597 0.056 Uiso 1 1 calc GR . . . .
 H49B H -0.558522 0.247728 0.787130 0.056 Uiso 1 1 calc GR . . . .
 H49C H -0.411678 0.234614 0.824221 0.056 Uiso 1 1 calc GR . . . .
 C50 C -0.298(2) 0.9885(14) 0.7104(8) 0.072(5) Uani 1 1 d . . . . .
 H50A H -0.334291 0.942321 0.674305 0.108 Uiso 1 1 calc GR . . . .
 H50B H -0.206776 0.955171 0.723792 0.108 Uiso 1 1 calc GR . . . .
 H50C H -0.289693 1.077965 0.700339 0.108 Uiso 1 1 calc GR . . . .
 N3 N -0.2680(10) 0.3790(13) 0.6053(5) 0.058(3) Uani 1 1 d . . . . .
 H3 H -0.179935 0.373557 0.617267 0.070 Uiso 1 1 calc R . . . .
 N4 N -0.5328(9) 0.4883(8) 0.8346(4) 0.0233(18) Uani 1 1 d . . . . .
 O5 O -0.3944(13) 0.2265(17) 0.3619(5) 0.099(5) Uani 1 1 d . . . . .
 H5A H -0.479239 0.216752 0.353432 0.148 Uiso 1 1 calc GR . . . .
 O6 O -0.4751(9) 0.4493(18) 0.6348(5) 0.104(6) Uani 1 1 d . . . . .
 O7 O -0.3900(12) 0.9743(9) 0.7579(5) 0.058(3) Uani 1 1 d . . . . .
 O8 O -0.7057(8) 0.5165(8) 0.9008(4) 0.0383(19) Uani 1 1 d . . . . .

loop_
  _atom_site_aniso_label
  _atom_site_aniso_U_11
  _atom_site_aniso_U_22
  _atom_site_aniso_U_33
  _atom_site_aniso_U_23
  _atom_site_aniso_U_13
  _atom_site_aniso_U_12
 C1 0.068(8) 0.044(7) 0.028(5) 0.000(5) -0.006(5) 0.002(6)
 C2 0.049(6) 0.039(7) 0.035(5) -0.007(5) 0.002(5) -0.014(5)
 C3 0.063(7) 0.038(7) 0.028(5) 0.001(5) 0.008(5) -0.007(5)
 C4 0.075(9) 0.044(8) 0.038(6) -0.001(5) 0.005(6) -0.027(7)
 C5 0.045(7) 0.051(8) 0.040(6) -0.006(5) 0.002(5) -0.007(5)
 C6 0.040(6) 0.045(7) 0.030(5) -0.008(5) 0.002(4) -0.014(5)
 C7 0.025(5) 0.032(6) 0.036(5) 0.005(4) -0.001(4) 0.008(4)
 C8 0.038(6) 0.025(6) 0.029(5) 0.002(4) 0.007(4) -0.014(5)
 C9 0.024(5) 0.030(6) 0.024(5) -0.002(4) 0.006(4) -0.001(4)
 C10 0.027(5) 0.017(5) 0.019(4) -0.003(4) -0.002(4) 0.004(4)
 C11 0.034(5) 0.019(5) 0.022(5) 0.000(4) -0.002(4) 0.002(4)
 C12 0.024(5) 0.023(5) 0.017(4) 0.000(4) -0.003(3) 0.002(4)
 C13 0.042(6) 0.025(6) 0.025(5) 0.002(4) 0.004(4) -0.018(5)
 C14 0.044(6) 0.025(6) 0.044(6) 0.007(5) 0.005(5) 0.010(5)
 C15 0.061(7) 0.011(5) 0.032(5) 0.005(4) 0.014(5) -0.006(5)
 C16 0.046(6) 0.010(5) 0.034(5) -0.006(4) 0.003(4) 0.000(4)
 C17 0.038(5) 0.026(6) 0.020(4) 0.002(4) 0.005(4) -0.005(4)
 C18 0.018(5) 0.035(7) 0.021(4) -0.002(4) -0.004(3) -0.001(4)
 C19 0.028(5) 0.014(5) 0.024(4) -0.004(4) 0.006(4) -0.005(4)
 C20 0.031(5) 0.014(5) 0.031(5) -0.001(4) 0.005(4) 0.001(4)
 C21 0.044(6) 0.021(6) 0.041(6) -0.006(5) 0.000(5) -0.004(4)
 C22 0.056(7) 0.026(7) 0.057(7) -0.026(6) 0.008(6) -0.004(5)
 C23 0.044(7) 0.029(8) 0.099(11) -0.018(7) 0.017(7) 0.015(6)
 C24 0.048(7) 0.038(7) 0.052(7) -0.024(6) 0.003(5) 0.016(6)
 C25 0.060(5) 0.049(5) 0.053(5) -0.006(4) 0.006(4) -0.003(4)
 N1 0.032(4) 0.045(6) 0.035(5) -0.004(4) -0.001(4) 0.006(4)
 N2 0.040(5) 0.012(4) 0.021(4) 0.002(3) 0.000(3) -0.002(3)
 O1 0.066(5) 0.052(6) 0.030(4) -0.011(4) 0.005(3) -0.005(5)
 O2 0.038(4) 0.050(5) 0.028(4) 0.008(3) 0.002(3) 0.001(3)
 O3 0.091(7) 0.015(4) 0.062(6) -0.003(4) 0.032(5) 0.005(4)
 O4 0.034(4) 0.039(5) 0.038(4) 0.000(3) 0.007(3) -0.010(3)
 C26 0.033(7) 0.18(2) 0.072(9) -0.080(12) 0.017(6) -0.038(10)
 C27 0.058(9) 0.17(2) 0.090(12) -0.081(14) 0.028(8) -0.046(12)
 C28 0.046(7) 0.121(15) 0.041(6) -0.041(8) -0.007(5) 0.021(8)
 C29 0.060(8) 0.037(7) 0.040(6) 0.003(5) 0.006(5) 0.006(6)
 C30 0.047(6) 0.038(7) 0.046(6) -0.012(5) 0.012(5) -0.010(5)
 C31 0.049(7) 0.082(11) 0.039(6) -0.032(7) 0.010(5) -0.006(7)
 C32 0.028(6) 0.107(13) 0.037(6) -0.024(7) 0.011(5) -0.010(7)
 C33 0.020(5) 0.043(7) 0.029(5) -0.007(5) 0.002(4) -0.015(5)
 C34 0.024(3) 0.022(3) 0.023(3) -0.003(2) 0.000(2) 0.002(2)
 C35 0.029(5) 0.029(6) 0.023(5) -0.002(4) 0.001(4) 0.010(4)
 C36 0.026(5) 0.035(6) 0.021(5) -0.001(4) -0.003(4) -0.001(4)
 C37 0.028(5) 0.025(6) 0.033(5) 0.002(4) 0.001(4) 0.005(4)
 C38 0.030(5) 0.041(7) 0.030(5) 0.001(5) 0.003(4) -0.005(5)
 C39 0.055(7) 0.028(7) 0.041(6) 0.000(5) 0.010(5) 0.023(5)
 C40 0.043(7) 0.025(7) 0.045(6) 0.013(5) 0.003(5) -0.006(5)
 C41 0.032(5) 0.052(8) 0.023(5) 0.000(5) 0.000(4) 0.013(5)
 C42 0.029(5) 0.009(5) 0.033(5) 0.004(4) 0.002(4) 0.001(4)
 C43 0.034(5) 0.025(6) 0.027(5) -0.001(4) 0.000(4) -0.007(4)
 C44 0.032(3) 0.034(3) 0.036(3) 0.001(2) 0.003(2) -0.002(2)
 C45 0.057(9) 0.055(10) 0.073(10) 0.021(8) 0.006(7) -0.016(7)
 C46 0.091(11) 0.036(8) 0.047(7) 0.006(6) 0.006(7) 0.016(7)
 C47 0.042(3) 0.039(4) 0.041(3) 0.000(3) 0.001(2) 0.002(3)
 C48 0.031(5) 0.034(7) 0.036(6) 0.008(5) -0.005(4) 0.000(5)
 C49 0.051(7) 0.018(6) 0.043(6) -0.007(5) 0.007(5) -0.009(5)
 C50 0.136(16) 0.018(7) 0.067(9) 0.001(6) 0.043(10) -0.019(8)
 N3 0.031(5) 0.102(10) 0.040(5) -0.038(6) -0.003(4) 0.000(6)
 N4 0.027(4) 0.021(5) 0.023(4) 0.000(3) 0.005(3) 0.004(3)
 O5 0.087(8) 0.154(13) 0.052(6) -0.056(7) -0.023(5) 0.055(9)
 O6 0.020(5) 0.240(19) 0.051(6) -0.053(8) -0.006(4) 0.015(7)
 O7 0.078(7) 0.033(6) 0.067(6) 0.008(5) 0.029(5) 0.010(5)
 O8 0.037(4) 0.035(5) 0.045(4) 0.002(4) 0.016(3) 0.011(4)

_geom_special_details
;
 All esds (except the esd in the dihedral angle between two l.s. planes)
 are estimated using the full covariance matrix.  The cell esds are taken
 into account individually in the estimation of esds in distances, angles
 and torsion angles; correlations between esds in cell parameters are only
 used when they are defined by crystal symmetry.  An approximate (isotropic)
 treatment of cell esds is used for estimating esds involving l.s. planes.
;
loop_
  _geom_bond_atom_site_label_1
  _geom_bond_atom_site_label_2
  _geom_bond_distance
  _geom_bond_site_symmetry_2
  _geom_bond_publ_flag
 C1 H1 0.9300 . ?
 C1 C2 1.399(15) . ?
 C1 C6 1.370(18) . ?
 C2 H2 0.9300 . ?
 C2 C3 1.349(16) . ?
 C3 C4 1.391(18) . ?
 C3 O1 1.380(13) . ?
 C4 H4 0.9300 . ?
 C4 C5 1.391(17) . ?
 C5 H5 0.9300 . ?
 C5 C6 1.390(17) . ?
 C6 N1 1.427(13) . ?
 C7 C8 1.561(14) . ?
 C7 N1 1.333(14) . ?
 C7 O2 1.220(13) . ?
 C8 H8A 0.9700 . ?
 C8 H8B 0.9700 . ?
 C8 C10 1.497(14) . ?
 C9 C10 1.369(14) . ?
 C9 C17 1.502(16) . ?
 C9 N2 1.418(13) . ?
 C10 C11 1.447(15) . ?
 C11 C12 1.395(15) . ?
 C11 C16 1.405(14) . ?
 C12 C13 1.370(14) . ?
 C12 N2 1.433(13) . ?
 C13 H13 0.9300 . ?
 C13 C14 1.377(17) . ?
 C14 H14 0.9300 . ?
 C14 C15 1.408(17) . ?
 C15 C16 1.415(15) . ?
 C15 O3 1.378(14) . ?
 C16 H16 0.9300 . ?
 C17 H17A 0.9600 . ?
 C17 H17B 0.9600 . ?
 C17 H17C 0.9600 . ?
 C18 C19 1.511(14) . ?
 C18 N2 1.397(13) . ?
 C18 O4 1.195(12) . ?
 C19 C20 1.382(13) . ?
 C19 C24 1.360(15) . ?
 C20 H20 0.9300 . ?
 C20 C21 1.409(15) . ?
 C21 H21 0.9300 . ?
 C21 C22 1.358(17) . ?
 C22 H22 0.9300 . ?
 C22 C23 1.388(18) . ?
 C23 H23 0.9300 . ?
 C23 C24 1.373(18) . ?
 C24 H24 0.9300 . ?
 C25 H25A 0.9600 . ?
 C25 H25B 0.9600 . ?
 C25 H25C 0.9600 . ?
 C25 O3 1.419(17) . ?
 N1 H1A 0.8600 . ?
 O1 H1B 0.8200 . ?
 C26 H26 0.9300 . ?
 C26 C27 1.41(2) . ?
 C26 C31 1.383(18) . ?
 C27 H27 0.9300 . ?
 C27 C28 1.36(2) . ?
 C28 C29 1.39(2) . ?
 C28 O5 1.374(14) . ?
 C29 H29 0.9300 . ?
 C29 C30 1.374(16) . ?
 C30 H30 0.9300 . ?
 C30 C31 1.380(17) . ?
 C31 N3 1.403(15) . ?
 C32 C33 1.509(15) . ?
 C32 N3 1.363(15) . ?
 C32 O6 1.175(15) . ?
 C33 H33A 0.9700 . ?
 C33 H33B 0.9700 . ?
 C33 C35 1.491(14) . ?
 C34 C35 1.332(15) . ?
 C34 C49 1.488(15) . ?
 C34 N4 1.420(12) . ?
 C35 C36 1.456(16) . ?
 C36 C37 1.366(16) . ?
 C36 C41 1.393(17) . ?
 C37 C38 1.392(16) . ?
 C37 N4 1.414(14) . ?
 C38 H38 0.9300 . ?
 C38 C39 1.375(18) . ?
 C39 H39 0.9300 . ?
 C39 C40 1.418(18) . ?
 C40 C41 1.348(17) . ?
 C40 O7 1.395(15) . ?
 C41 H41 0.9300 . ?
 C42 C43 1.490(15) . ?
 C42 N4 1.393(13) . ?
 C42 O8 1.214(13) . ?
 C43 C44 1.376(15) . ?
 C43 C48 1.410(14) . ?
 C44 H44 0.9300 . ?
 C44 C45 1.362(19) . ?
 C45 H45 0.9300 . ?
 C45 C46 1.37(2) . ?
 C46 H46 0.9300 . ?
 C46 C47 1.39(2) . ?
 C47 H47 0.9300 . ?
 C47 C48 1.377(17) . ?
 C48 H48 0.9300 . ?
 C49 H49A 0.9600 . ?
 C49 H49B 0.9600 . ?
 C49 H49C 0.9600 . ?
 C50 H50A 0.9600 . ?
 C50 H50B 0.9600 . ?
 C50 H50C 0.9600 . ?
 C50 O7 1.394(18) . ?
 N3 H3 0.8600 . ?
 O5 H5A 0.8200 . ?

loop_
  _geom_angle_atom_site_label_1
  _geom_angle_atom_site_label_2
  _geom_angle_atom_site_label_3
  _geom_angle
  _geom_angle_site_symmetry_1
  _geom_angle_site_symmetry_3
  _geom_angle_publ_flag
 C2 C1 H1 120.0 . . ?
 C6 C1 H1 120.0 . . ?
 C6 C1 C2 120.0(11) . . ?
 C1 C2 H2 119.4 . . ?
 C3 C2 C1 121.2(12) . . ?
 C3 C2 H2 119.4 . . ?
 C2 C3 C4 119.4(11) . . ?
 C2 C3 O1 122.9(11) . . ?
 O1 C3 C4 117.7(11) . . ?
 C3 C4 H4 120.1 . . ?
 C5 C4 C3 119.9(12) . . ?
 C5 C4 H4 120.1 . . ?
 C4 C5 H5 119.9 . . ?
 C6 C5 C4 120.3(12) . . ?
 C6 C5 H5 119.9 . . ?
 C1 C6 C5 119.1(10) . . ?
 C1 C6 N1 119.6(11) . . ?
 C5 C6 N1 121.3(11) . . ?
 N1 C7 C8 114.7(9) . . ?
 O2 C7 C8 119.5(10) . . ?
 O2 C7 N1 125.6(10) . . ?
 C7 C8 H8A 109.5 . . ?
 C7 C8 H8B 109.5 . . ?
 H8A C8 H8B 108.1 . . ?
 C10 C8 C7 110.5(8) . . ?
 C10 C8 H8A 109.5 . . ?
 C10 C8 H8B 109.5 . . ?
 C10 C9 C17 125.7(9) . . ?
 C10 C9 N2 109.1(10) . . ?
 N2 C9 C17 125.1(9) . . ?
 C9 C10 C8 128.2(10) . . ?
 C9 C10 C11 107.0(9) . . ?
 C11 C10 C8 124.8(9) . . ?
 C12 C11 C10 109.6(9) . . ?
 C12 C11 C16 119.9(10) . . ?
 C16 C11 C10 130.5(10) . . ?
 C11 C12 N2 105.7(8) . . ?
 C13 C12 C11 122.7(9) . . ?
 C13 C12 N2 131.5(9) . . ?
 C12 C13 H13 121.0 . . ?
 C12 C13 C14 118.0(10) . . ?
 C14 C13 H13 121.0 . . ?
 C13 C14 H14 119.2 . . ?
 C13 C14 C15 121.6(11) . . ?
 C15 C14 H14 119.2 . . ?
 C14 C15 C16 119.9(10) . . ?
 O3 C15 C14 115.3(10) . . ?
 O3 C15 C16 124.7(10) . . ?
 C11 C16 C15 117.7(9) . . ?
 C11 C16 H16 121.1 . . ?
 C15 C16 H16 121.1 . . ?
 C9 C17 H17A 109.5 . . ?
 C9 C17 H17B 109.5 . . ?
 C9 C17 H17C 109.5 . . ?
 H17A C17 H17B 109.5 . . ?
 H17A C17 H17C 109.5 . . ?
 H17B C17 H17C 109.5 . . ?
 N2 C18 C19 119.2(9) . . ?
 O4 C18 C19 120.5(9) . . ?
 O4 C18 N2 120.2(10) . . ?
 C20 C19 C18 120.7(9) . . ?
 C24 C19 C18 118.3(9) . . ?
 C24 C19 C20 120.6(10) . . ?
 C19 C20 H20 119.8 . . ?
 C19 C20 C21 120.4(10) . . ?
 C21 C20 H20 119.8 . . ?
 C20 C21 H21 121.0 . . ?
 C22 C21 C20 118.0(11) . . ?
 C22 C21 H21 121.0 . . ?
 C21 C22 H22 119.6 . . ?
 C21 C22 C23 120.8(11) . . ?
 C23 C22 H22 119.6 . . ?
 C22 C23 H23 119.6 . . ?
 C24 C23 C22 120.8(11) . . ?
 C24 C23 H23 119.6 . . ?
 C19 C24 C23 119.1(12) . . ?
 C19 C24 H24 120.4 . . ?
 C23 C24 H24 120.4 . . ?
 H25A C25 H25B 109.5 . . ?
 H25A C25 H25C 109.5 . . ?
 H25B C25 H25C 109.5 . . ?
 O3 C25 H25A 109.5 . . ?
 O3 C25 H25B 109.5 . . ?
 O3 C25 H25C 109.5 . . ?
 C6 N1 H1A 119.3 . . ?
 C7 N1 C6 121.4(9) . . ?
 C7 N1 H1A 119.3 . . ?
 C9 N2 C12 108.5(8) . . ?
 C18 N2 C9 128.5(9) . . ?
 C18 N2 C12 123.0(9) . . ?
 C3 O1 H1B 109.5 . . ?
 C15 O3 C25 116.0(11) . . ?
 C27 C26 H26 120.4 . . ?
 C31 C26 H26 120.4 . . ?
 C31 C26 C27 119.2(14) . . ?
 C26 C27 H27 119.7 . . ?
 C28 C27 C26 120.6(15) . . ?
 C28 C27 H27 119.7 . . ?
 C27 C28 C29 120.0(12) . . ?
 C27 C28 O5 125.1(15) . . ?
 O5 C28 C29 114.5(13) . . ?
 C28 C29 H29 120.7 . . ?
 C30 C29 C28 118.6(12) . . ?
 C30 C29 H29 120.7 . . ?
 C29 C30 H30 119.0 . . ?
 C29 C30 C31 122.0(12) . . ?
 C31 C30 H30 119.0 . . ?
 C26 C31 N3 122.3(12) . . ?
 C30 C31 C26 118.9(11) . . ?
 C30 C31 N3 118.8(12) . . ?
 N3 C32 C33 114.5(10) . . ?
 O6 C32 C33 123.3(11) . . ?
 O6 C32 N3 122.2(11) . . ?
 C32 C33 H33A 108.6 . . ?
 C32 C33 H33B 108.6 . . ?
 H33A C33 H33B 107.6 . . ?
 C35 C33 C32 114.4(9) . . ?
 C35 C33 H33A 108.6 . . ?
 C35 C33 H33B 108.6 . . ?
 C35 C34 C49 127.1(10) . . ?
 C35 C34 N4 109.7(9) . . ?
 N4 C34 C49 122.9(9) . . ?
 C34 C35 C33 126.4(10) . . ?
 C34 C35 C36 108.3(9) . . ?
 C36 C35 C33 125.3(10) . . ?
 C37 C36 C35 106.6(10) . . ?
 C37 C36 C41 122.7(10) . . ?
 C41 C36 C35 130.7(10) . . ?
 C36 C37 C38 121.1(10) . . ?
 C36 C37 N4 109.3(9) . . ?
 C38 C37 N4 129.6(10) . . ?
 C37 C38 H38 121.5 . . ?
 C39 C38 C37 117.0(10) . . ?
 C39 C38 H38 121.5 . . ?
 C38 C39 H39 119.7 . . ?
 C38 C39 C40 120.6(11) . . ?
 C40 C39 H39 119.7 . . ?
 C41 C40 C39 122.3(11) . . ?
 C41 C40 O7 123.9(11) . . ?
 O7 C40 C39 113.9(11) . . ?
 C36 C41 H41 121.8 . . ?
 C40 C41 C36 116.3(9) . . ?
 C40 C41 H41 121.8 . . ?
 N4 C42 C43 119.6(9) . . ?
 O8 C42 C43 120.2(9) . . ?
 O8 C42 N4 120.0(9) . . ?
 C44 C43 C42 118.7(10) . . ?
 C44 C43 C48 121.3(10) . . ?
 C48 C43 C42 119.9(9) . . ?
 C43 C44 H44 120.5 . . ?
 C45 C44 C43 119.0(11) . . ?
 C45 C44 H44 120.5 . . ?
 C44 C45 H45 119.0 . . ?
 C44 C45 C46 122.1(14) . . ?
 C46 C45 H45 119.0 . . ?
 C45 C46 H46 120.7 . . ?
 C45 C46 C47 118.6(14) . . ?
 C47 C46 H46 120.7 . . ?
 C46 C47 H47 119.3 . . ?
 C48 C47 C46 121.4(12) . . ?
 C48 C47 H47 119.3 . . ?
 C43 C48 H48 121.2 . . ?
 C47 C48 C43 117.6(11) . . ?
 C47 C48 H48 121.2 . . ?
 C34 C49 H49A 109.5 . . ?
 C34 C49 H49B 109.5 . . ?
 C34 C49 H49C 109.5 . . ?
 H49A C49 H49B 109.5 . . ?
 H49A C49 H49C 109.5 . . ?
 H49B C49 H49C 109.5 . . ?
 H50A C50 H50B 109.5 . . ?
 H50A C50 H50C 109.5 . . ?
 H50B C50 H50C 109.5 . . ?
 O7 C50 H50A 109.5 . . ?
 O7 C50 H50B 109.5 . . ?
 O7 C50 H50C 109.5 . . ?
 C31 N3 H3 116.1 . . ?
 C32 N3 C31 127.9(10) . . ?
 C32 N3 H3 116.1 . . ?
 C37 N4 C34 106.1(8) . . ?
 C42 N4 C34 129.2(9) . . ?
 C42 N4 C37 124.7(8) . . ?
 C28 O5 H5A 109.5 . . ?
 C50 O7 C40 118.0(11) . . ?

_smtbx_masks_special_details       ?
loop_
  _smtbx_masks_void_nr
  _smtbx_masks_void_average_x
  _smtbx_masks_void_average_y
  _smtbx_masks_void_average_z
  _smtbx_masks_void_volume
  _smtbx_masks_void_count_electrons
  _smtbx_masks_void_content
 1 -0.053 0.172 0.638 11.3 0.0 ?
 2 0.053 0.672 0.362 11.3 0.0 ?
 3 0.448 0.085 0.614 38.3 0.0 ?
 4 0.552 0.585 0.386 38.3 0.0 ?

_shelx_res_file
;
TITL exp_1639_a.res in P2(1)
    exp_1639.res
    created by SHELXL-2016/6 at 13:43:58 on 16-Dec-2020
REM Old TITL exp_1639 in P2(1)/m
REM SHELXT solution in P2(1)
REM R1 0.213, Rweak 0.087, Alpha 0.049, Orientation as input
REM Flack x = 0.457 ( 0.062 ) from Parsons' quotients
REM Formula found by SHELXT: C50 N7 O4
CELL 1.54184 9.4784 10.4081 21.5648 90 93.555 90
ZERR 4 0.0003 0.0003 0.0007 0 0.003 0
LATT -1
SYMM -X,0.5+Y,-Z
SFAC C H N O
UNIT 100 88 8 16
ISOR 0.002 0.004 C44 C47
ISOR 0.002 0.004 C34
ISOR 0.002 0.004 C25

L.S. 64
PLAN  30
SIZE 0.36 0.32 0.08
BOND $H
list 4
fmap 2 53
acta
ABIN
SHEL 999 0.837
OMIT -3 10 3
OMIT -4 8 9
OMIT -3 8 4
OMIT -7 5 14
OMIT -4 6 12
OMIT 4 8 3
OMIT -4 0 11
OMIT -4 0 10
OMIT -4 0 6
OMIT -4 0 9
OMIT 0 0 7
OMIT 4 -8 3
OMIT 10 -4 0
OMIT -3 9 3
OMIT -4 -8 9
OMIT -3 5 2
OMIT -3 -9 3
OMIT -4 1 10
OMIT -4 -1 10
OMIT 0 -4 0
OMIT 0 1 8
OMIT 0 -1 5
OMIT 0 -1 8
OMIT -7 -5 14
OMIT 4 1 0
OMIT 0 -4 5
OMIT -4 0 7
OMIT 0 -1 10
OMIT 0 1 10
OMIT 7 6 2
OMIT 4 -6 3
OMIT 0 -1 1
OMIT 4 -1 0
OMIT 3 7 2
OMIT 10 -1 0
OMIT -4 0 12
OMIT 0 0 3
OMIT 0 4 5
OMIT 0 1 5
OMIT -4 0 13
OMIT 3 -3 15
OMIT 0 4 0
OMIT 4 6 3
OMIT -3 -8 4
OMIT 7 -6 2
OMIT 3 -7 2
OMIT 0 -3 8
OMIT 0 3 8
OMIT -4 1 11
OMIT -4 4 9
OMIT -4 3 15
OMIT 4 -6 8
OMIT 7 3 6
OMIT 0 -4 2
OMIT 0 0 15
OMIT 4 6 8
OMIT 0 0 6
OMIT 0 1 7
OMIT 7 -3 6
OMIT 0 4 2
OMIT 0 -1 7
OMIT 4 -4 4
OMIT 0 1 1
OMIT 0 -5 3
OMIT 4 7 4
OMIT 0 5 3
OMIT 7 -5 4
OMIT -4 -2 5
OMIT -3 0 2
OMIT -3 -5 2
OMIT -2 1 1
OMIT 0 4 8
OMIT -7 2 4
OMIT 0 8 0
OMIT -7 -2 4
OMIT 4 -7 4
OMIT 0 -2 2
OMIT 7 -5 1
OMIT 7 5 1
OMIT 7 3 0
OMIT -7 -9 4
OMIT 7 1 8
OMIT 7 -3 0
OMIT 7 -1 8
OMIT 4 4 4
OMIT 7 -8 0
OMIT -3 9 10
OMIT -7 -4 13
OMIT -7 4 13
OMIT 8 -4 2
OMIT -7 -3 10
OMIT 3 -5 5
OMIT -1 9 2
OMIT -4 9 13
OMIT 3 -5 12
OMIT 7 -2 6
OMIT 4 4 11
OMIT 4 2 6
OMIT 7 2 6
OMIT 7 4 4
OMIT 3 7 3
OMIT -4 -5 7
OMIT 8 -4 6
OMIT -4 3 7
OMIT 7 -1 1
OMIT 7 1 1
OMIT 4 0 3
OMIT -4 0 3
OMIT -3 9 1
OMIT -4 -4 8
OMIT -4 5 7
OMIT 4 -4 11
OMIT -4 4 8
OMIT -7 -5 17
OMIT -10 -3 2
OMIT 7 5 4
OMIT 7 8 0
OMIT 7 3 5
OMIT 7 -3 5
OMIT -4 9 10
OMIT -7 5 17
OMIT -4 8 10
OMIT -7 -5 7
OMIT 4 0 17
OMIT -4 9 7
OMIT 3 5 12
OMIT 3 -3 17
OMIT -10 -2 1
OMIT -7 5 7
OMIT -4 -3 7
OMIT -7 9 4
OMIT 7 -6 1
OMIT -4 -8 2
OMIT -4 0 15
OMIT -3 6 5
OMIT -7 3 10
OMIT 10 -4 3
OMIT -1 10 4
OMIT -7 8 8
OMIT 4 -8 4
OMIT -4 -9 7
OMIT -7 6 13
OMIT -4 8 11
OMIT -4 2 5
OMIT -3 -7 1
OMIT 7 5 6
OMIT 7 -5 6
OMIT -4 8 2
OMIT -7 -1 14
OMIT 3 -7 3
OMIT -3 9 7
OMIT -4 2 4
OMIT 4 -9 1
OMIT 4 8 4
OMIT 3 8 8
OMIT 4 9 1
OMIT 3 -8 8
OMIT -7 1 14
OMIT -7 -6 13
OMIT 10 4 3
OMIT -7 -1 6
OMIT -7 -1 2
OMIT -4 4 4
OMIT 4 4 15
OMIT 0 -4 8
OMIT 0 5 4
OMIT 0 -4 6
OMIT -7 1 2
OMIT -7 1 6
OMIT -3 7 1
OMIT 7 6 1
OMIT 4 5 1
OMIT -3 -9 1
OMIT -4 1 5
OMIT -7 -3 6
OMIT -7 5 4
OMIT 4 -5 4
OMIT 3 5 5
OMIT -3 0 1
OMIT 7 4 3
OMIT -7 -5 4
OMIT -8 -7 3
OMIT -7 3 6
OMIT 7 2 9
OMIT 0 0 5
OMIT -7 -8 8
OMIT 7 -2 9
OMIT -3 5 7
OMIT -10 -4 4
OMIT -1 10 3
OMIT 8 -4 4
OMIT 4 -5 1
OMIT 0 -5 4
OMIT 7 -4 4
OMIT -4 -4 4
OMIT 4 -3 2
OMIT 4 -2 6
OMIT 4 3 2
OMIT 4 0 0
REM <olex2.extras>
REM <HklSrc "%.\\exp_1639.hkl">
REM </olex2.extras>

WGHT    0.196000   15.602400
FVAR       0.39908
C1    1    0.166464    0.252573    0.536257    11.00000    0.06771    0.04380 =
         0.02824   -0.00006   -0.00563    0.00171
AFIX  43
H1    2    0.171758    0.195858    0.569645    11.00000   -1.20000
AFIX   0
C2    1    0.133777    0.206726    0.476067    11.00000    0.04870    0.03873 =
         0.03457   -0.00698    0.00230   -0.01360
AFIX  43
H2    2    0.120787    0.119029    0.469725    11.00000   -1.20000
AFIX   0
C3    1    0.120760    0.287389    0.427069    11.00000    0.06261    0.03802 =
         0.02807    0.00069    0.00778   -0.00681
C4    1    0.138432    0.418710    0.436661    11.00000    0.07478    0.04396 =
         0.03761   -0.00053    0.00514   -0.02745
AFIX  43
H4    2    0.125561    0.475460    0.403481    11.00000   -1.20000
AFIX   0
C5    1    0.175393    0.465017    0.495969    11.00000    0.04471    0.05067 =
         0.04026   -0.00554    0.00205   -0.00689
AFIX  43
H5    2    0.189938    0.552570    0.502150    11.00000   -1.20000
AFIX   0
C6    1    0.190671    0.381006    0.546013    11.00000    0.03985    0.04525 =
         0.03007   -0.00753    0.00181   -0.01431
C7    1    0.138679    0.482845    0.642150    11.00000    0.02547    0.03241 =
         0.03599    0.00482   -0.00103    0.00842
C8    1    0.203029    0.535540    0.705498    11.00000    0.03838    0.02532 =
         0.02864    0.00174    0.00671   -0.01425
AFIX  23
H8A   2    0.296788    0.499873    0.713989    11.00000   -1.20000
H8B   2    0.211729    0.628251    0.703189    11.00000   -1.20000
AFIX   0
C9    1    0.039397    0.581173    0.794095    11.00000    0.02402    0.02993 =
         0.02350   -0.00223    0.00574   -0.00101
C10   1    0.111315    0.500657    0.757007    11.00000    0.02710    0.01724 =
         0.01868   -0.00330   -0.00160    0.00382
C11   1    0.077882    0.370665    0.774862    11.00000    0.03443    0.01896 =
         0.02225   -0.00029   -0.00229    0.00180
C12   1   -0.016446    0.373414    0.821966    11.00000    0.02382    0.02268 =
         0.01715    0.00011   -0.00345    0.00155
C13   1   -0.067540    0.264129    0.848035    11.00000    0.04163    0.02548 =
         0.02521    0.00190    0.00368   -0.01842
AFIX  43
H13   2   -0.129329    0.268669    0.879822    11.00000   -1.20000
AFIX   0
C14   1   -0.024660    0.147381    0.825758    11.00000    0.04396    0.02529 =
         0.04420    0.00683    0.00508    0.01031
AFIX  43
H14   2   -0.058113    0.072223    0.842974    11.00000   -1.20000
AFIX   0
C15   1    0.068581    0.138981    0.777557    11.00000    0.06101    0.01113 =
         0.03227    0.00544    0.01365   -0.00642
C16   1    0.121643    0.252308    0.751266    11.00000    0.04586    0.01026 =
         0.03385   -0.00601    0.00331   -0.00006
AFIX  43
H16   2    0.183399    0.248608    0.719442    11.00000   -1.20000
AFIX   0
C17   1    0.032045    0.724831    0.788341    11.00000    0.03832    0.02571 =
         0.02035    0.00164    0.00548   -0.00532
AFIX 137
H17A  2    0.106727    0.762834    0.814293    11.00000   -1.50000
H17B  2   -0.057547    0.754451    0.801153    11.00000   -1.50000
H17C  2    0.042256    0.749049    0.745898    11.00000   -1.50000
AFIX   0
C18   1   -0.119038    0.548736    0.883329    11.00000    0.01839    0.03515 =
         0.02113   -0.00188   -0.00378   -0.00099
C19   1   -0.091884    0.680093    0.911427    11.00000    0.02789    0.01397 =
         0.02429   -0.00390    0.00560   -0.00522
C20   1    0.042150    0.715197    0.934147    11.00000    0.03149    0.01382 =
         0.03092   -0.00094    0.00473    0.00118
AFIX  43
H20   2    0.118092    0.660466    0.928991    11.00000   -1.20000
AFIX   0
C21   1    0.064443    0.833411    0.965076    11.00000    0.04374    0.02108 =
         0.04060   -0.00644    0.00015   -0.00422
AFIX  43
H21   2    0.153517    0.856185    0.982068    11.00000   -1.20000
AFIX   0
C22   1   -0.047984    0.913076    0.969332    11.00000    0.05563    0.02627 =
         0.05705   -0.02571    0.00820   -0.00358
AFIX  43
H22   2   -0.034975    0.993334    0.987764    11.00000   -1.20000
AFIX   0
C23   1   -0.182071    0.876268    0.946527    11.00000    0.04437    0.02939 =
         0.09926   -0.01751    0.01706    0.01531
AFIX  43
H23   2   -0.257602    0.932516    0.949467    11.00000   -1.20000
AFIX   0
C24   1   -0.204562    0.757785    0.919671    11.00000    0.04847    0.03815 =
         0.05161   -0.02401    0.00316    0.01619
AFIX  43
H24   2   -0.295608    0.731044    0.907291    11.00000   -1.20000
AFIX   0
C25   1    0.208049    0.005523    0.716447    11.00000    0.06050    0.04871 =
         0.05289   -0.00560    0.00627   -0.00310
AFIX 137
H25A  2    0.168596    0.027577    0.675762    11.00000   -1.50000
H25B  2    0.242830   -0.081089    0.716171    11.00000   -1.50000
H25C  2    0.284389    0.063015    0.728029    11.00000   -1.50000
AFIX   0
N1    3    0.231241    0.425956    0.607033    11.00000    0.03182    0.04483 =
         0.03528   -0.00385   -0.00131    0.00632
AFIX  43
H1A   2    0.317204    0.416138    0.621453    11.00000   -1.20000
AFIX   0
N2    3   -0.036260    0.506586    0.835956    11.00000    0.03950    0.01243 =
         0.02112    0.00219    0.00041   -0.00156
O1    4    0.088337    0.245788    0.367111    11.00000    0.06595    0.05166 =
         0.03013   -0.01082    0.00482   -0.00501
AFIX 147
H1B   2    0.101191    0.168024    0.365130    11.00000   -1.50000
AFIX   0
O2    4    0.014144    0.501859    0.627232    11.00000    0.03791    0.05003 =
         0.02779    0.00776    0.00156    0.00101
O3    4    0.102077    0.015969    0.759887    11.00000    0.09074    0.01462 =
         0.06247   -0.00311    0.03193    0.00550
O4    4   -0.206962    0.479806    0.902723    11.00000    0.03353    0.03853 =
         0.03846   -0.00039    0.00711   -0.00960
C26   1   -0.430603    0.270813    0.530224    11.00000    0.03340    0.18263 =
         0.07184   -0.08030    0.01674   -0.03778
AFIX  43
H26   2   -0.493952    0.255010    0.560582    11.00000   -1.20000
AFIX   0
C27   1   -0.461259    0.230030    0.468654    11.00000    0.05764    0.17228 =
         0.08951   -0.08142    0.02836   -0.04618
AFIX  43
H27   2   -0.543153    0.183237    0.458733    11.00000   -1.20000
AFIX   0
C28   1   -0.372212    0.258430    0.423543    11.00000    0.04565    0.12113 =
         0.04095   -0.04067   -0.00658    0.02136
C29   1   -0.239953    0.310809    0.439411    11.00000    0.06040    0.03708 =
         0.04001    0.00270    0.00558    0.00569
AFIX  43
H29   2   -0.172779    0.318435    0.409971    11.00000   -1.20000
AFIX   0
C30   1   -0.210556    0.351089    0.499527    11.00000    0.04742    0.03807 =
         0.04610   -0.01187    0.01203   -0.00969
AFIX  43
H30   2   -0.124288    0.390618    0.509855    11.00000   -1.20000
AFIX   0
C31   1   -0.305098    0.334683    0.545023    11.00000    0.04913    0.08225 =
         0.03878   -0.03176    0.01036   -0.00566
C32   1   -0.354497    0.429596    0.647159    11.00000    0.02772    0.10695 =
         0.03731   -0.02365    0.01142   -0.01043
C33   1   -0.282858    0.456619    0.710276    11.00000    0.01981    0.04295 =
         0.02915   -0.00685    0.00213   -0.01464
AFIX  23
H33A  2   -0.231635    0.380340    0.724436    11.00000   -1.20000
H33B  2   -0.214268    0.524764    0.706131    11.00000   -1.20000
AFIX   0
C34   1   -0.451456    0.415657    0.793969    11.00000    0.02379    0.02154 =
         0.02319   -0.00295    0.00045    0.00207
C35   1   -0.380859    0.494764    0.758502    11.00000    0.02904    0.02891 =
         0.02338   -0.00195    0.00130    0.00975
C36   1   -0.414970    0.626334    0.775026    11.00000    0.02617    0.03462 =
         0.02149   -0.00069   -0.00292   -0.00144
C37   1   -0.510426    0.618746    0.819826    11.00000    0.02843    0.02528 =
         0.03268    0.00160    0.00111    0.00529
C38   1   -0.567085    0.729077    0.844965    11.00000    0.03013    0.04102 =
         0.02996    0.00112    0.00270   -0.00502
AFIX  43
H38   2   -0.631235    0.724574    0.875823    11.00000   -1.20000
AFIX   0
C39   1   -0.523968    0.845066    0.822136    11.00000    0.05533    0.02788 =
         0.04073   -0.00049    0.00984    0.02272
AFIX  43
H39   2   -0.560093    0.921040    0.837403    11.00000   -1.20000
AFIX   0
C40   1   -0.424936    0.849855    0.775532    11.00000    0.04324    0.02545 =
         0.04482    0.01348    0.00259   -0.00575
C41   1   -0.367800    0.742964    0.752279    11.00000    0.03153    0.05229 =
         0.02323    0.00018   -0.00007    0.01295
AFIX  43
H41   2   -0.300605    0.746834    0.722687    11.00000   -1.20000
AFIX   0
C42   1   -0.617511    0.445491    0.880898    11.00000    0.02887    0.00922 =
         0.03335    0.00379    0.00182    0.00061
C43   1   -0.591073    0.316745    0.909473    11.00000    0.03350    0.02520 =
         0.02682   -0.00124    0.00002   -0.00721
C44   1   -0.703966    0.235460    0.915472    11.00000    0.03159    0.03421 =
         0.03642    0.00122    0.00271   -0.00169
AFIX  43
H44   2   -0.793552    0.257704    0.898885    11.00000   -1.20000
AFIX   0
C45   1   -0.682526    0.121964    0.946062    11.00000    0.05653    0.05508 =
         0.07341    0.02098    0.00575   -0.01634
AFIX  43
H45   2   -0.759262    0.068024    0.950963    11.00000   -1.20000
AFIX   0
C46   1   -0.551463    0.084777    0.969838    11.00000    0.09093    0.03618 =
         0.04676    0.00582    0.00620    0.01585
AFIX  43
H46   2   -0.538430    0.005283    0.989037    11.00000   -1.20000
AFIX   0
C47   1   -0.437971    0.168595    0.964658    11.00000    0.04169    0.03911 =
         0.04061    0.00046    0.00066    0.00246
AFIX  43
H47   2   -0.349589    0.146262    0.982571    11.00000   -1.20000
AFIX   0
C48   1   -0.454105    0.283762    0.933557    11.00000    0.03085    0.03376 =
         0.03560    0.00768   -0.00464   -0.00022
AFIX  43
H48   2   -0.377474    0.337806    0.928619    11.00000   -1.20000
AFIX   0
C49   1   -0.461059    0.273330    0.788768    11.00000    0.05083    0.01784 =
         0.04310   -0.00720    0.00726   -0.00927
AFIX 137
H49A  2   -0.419172    0.245820    0.751597    11.00000   -1.50000
H49B  2   -0.558522    0.247728    0.787130    11.00000   -1.50000
H49C  2   -0.411678    0.234614    0.824221    11.00000   -1.50000
AFIX   0
C50   1   -0.298046    0.988540    0.710384    11.00000    0.13609    0.01780 =
         0.06651    0.00055    0.04330   -0.01928
AFIX 137
H50A  2   -0.334291    0.942321    0.674305    11.00000   -1.50000
H50B  2   -0.206776    0.955171    0.723792    11.00000   -1.50000
H50C  2   -0.289693    1.077965    0.700339    11.00000   -1.50000
AFIX   0
N3    3   -0.267982    0.378997    0.605297    11.00000    0.03097    0.10241 =
         0.04010   -0.03800   -0.00330    0.00020
AFIX  43
H3    2   -0.179935    0.373557    0.617267    11.00000   -1.20000
AFIX   0
N4    3   -0.532772    0.488256    0.834589    11.00000    0.02661    0.02091 =
         0.02283   -0.00017    0.00494    0.00447
O5    4   -0.394359    0.226453    0.361867    11.00000    0.08722    0.15391 =
         0.05235   -0.05594   -0.02323    0.05526
AFIX 147
H5A   2   -0.479239    0.216752    0.353432    11.00000   -1.50000
AFIX   0
O6    4   -0.475067    0.449253    0.634781    11.00000    0.01994    0.24050 =
         0.05082   -0.05339   -0.00601    0.01451
O7    4   -0.390049    0.974260    0.757874    11.00000    0.07751    0.03332 =
         0.06726    0.00801    0.02903    0.01000
O8    4   -0.705728    0.516512    0.900816    11.00000    0.03671    0.03488 =
         0.04504    0.00176    0.01581    0.01099
HKLF 4


REM  exp_1639_a.res in P2(1)
REM R1 =  0.1226 for    6031 Fo > 4sig(Fo)  and  0.1298 for all    6824 data
REM    565 parameters refined using     25 restraints

END

WGHT      0.2000      0.0000

REM Highest difference peak  0.840,  deepest hole -0.515,  1-sigma level  0.128
Q1    1  -0.1425  0.2601  0.5394  11.00000  0.05    0.84
Q2    1  -0.1636  0.2147  0.4677  11.00000  0.05    0.84
Q3    1  -0.7985  0.5013  0.8380  11.00000  0.05    0.75
Q4    1  -0.6847  0.2537  0.4592  11.00000  0.05    0.72
Q5    1   0.3591  0.0077  0.7565  11.00000  0.05    0.71
Q6    1  -0.5660  0.4862  0.6341  11.00000  0.05    0.63
Q7    1  -0.5394  1.0069  0.7199  11.00000  0.05    0.63
Q8    1  -0.2869  0.4912  0.8358  11.00000  0.05    0.62
Q9    1  -0.6586  0.2473  0.3622  11.00000  0.05    0.61
Q10   1   0.0892  0.4504  0.8837  11.00000  0.05    0.59
Q11   1  -0.5460  0.4162  0.6015  11.00000  0.05    0.58
Q12   1  -0.6772  0.7201  0.9362  11.00000  0.05    0.58
Q13   1  -0.4839  0.4224  0.6026  11.00000  0.05    0.58
Q14   1  -0.1778  0.2409  0.3666  11.00000  0.05    0.57
Q15   1  -0.1545  1.0069  0.7577  11.00000  0.05    0.55
Q16   1  -0.0689  0.9979  0.7186  11.00000  0.05    0.55
Q17   1  -0.0366  0.4109  0.6044  11.00000  0.05    0.54
Q18   1   0.3344  0.4977  0.7558  11.00000  0.05    0.53
Q19   1   0.1918  0.6860  0.9207  11.00000  0.05    0.53
Q20   1   0.1483  0.7377  0.8405  11.00000  0.05    0.53
Q21   1  -0.1622  0.2940  0.9378  11.00000  0.05    0.52
Q22   1  -0.5975  0.3375  0.5363  11.00000  0.05    0.52
Q23   1  -0.4193  0.5196  0.8946  11.00000  0.05    0.51
Q24   1   0.0140  0.4455  0.7120  11.00000  0.05    0.50
Q25   1   0.2676  0.4270  0.7973  11.00000  0.05    0.50
Q26   1   0.0741  0.7670  0.9227  11.00000  0.05    0.50
Q27   1  -0.5956  0.2258  0.4716  11.00000  0.05    0.49
Q28   1  -0.1605  0.4975  0.7571  11.00000  0.05    0.49
Q29   1  -0.5315  0.6993  0.9215  11.00000  0.05    0.49
Q30   1   0.2886  0.5183  0.6340  11.00000  0.05    0.49
;
_shelx_res_checksum                78387
_shelx_hkl_file
;
   0   0  -2  399.78   21.26
   0   0  -3 2192.02  116.13
   0   0  -4  302.70   16.32
   0   0  -4  305.53   16.31
   0   0  -5  438.92   24.23
   0   0  -5  467.43   24.24
   0   0  -6 1439.89   75.21
   0   0  -6 1390.27   75.22
   0   0  -7 3342.90  175.28
   0   0  -7 3323.89  175.32
   0   0   7 3218.49  175.52
   0   0  -8  100.66    5.77
   0   0  -8   92.81    5.79
   0   0  -9   64.46    3.75
   0   0   9   70.65    4.05
   0   0  10  185.46   10.55
   0   0 -10  194.43   10.30
   0   0 -10  175.23   10.36
   0   0 -11  435.95   24.92
   0   0  11  473.61   24.86
   0   0 -11  481.70   24.56
   0   0 -11  402.26   24.87
   0   0 -11  460.76   24.70
   0   0 -12   35.82    2.81
   0   0  12   41.00    3.14
   0   0 -12   34.84    2.70
   0   0 -12   35.35    2.54
   0   0 -12   35.89    2.79
   0   0 -13  186.57   10.68
   0   0 -13  175.70   10.60
   0   0 -13  178.05   10.50
   0   0 -14    1.64    0.70
   0   0 -14    1.21    0.68
   0   0 -14    1.17    0.73
   0   0 -15 1359.53   71.22
   0   0 -15 1307.38   71.12
   0   0 -15 1295.10   70.92
   0   0 -16   66.58    4.85
   0   0 -16   64.40    4.83
   0   0 -16   64.09    4.57
   0   0 -17   47.97    3.85
   0   0 -17   41.88    3.69
   0   0 -18    0.28    0.85
   0   0 -19    6.00    1.39
   0   0 -20    0.57    0.93
   0   0 -21   10.04    1.68
   0   0  21   13.36    3.07
   0   0 -22    3.83    1.20
   0   0  22    3.21    2.33
   0   0 -23    0.59    0.84
   0   0 -24   38.12    3.13
   0   0  24   62.69    5.20
   0   0  25    6.78    1.98
   0   0  26   25.64    2.85
   0  -1   0    1.67    0.29
   0   1   0    1.72    0.30
   0  -1   1 4019.42  199.07
   0   1  -1 3586.55  199.02
   0   1   1 3599.74  199.05
   0  -1  -1 3855.18  199.03
   0  -1   2   98.40    5.78
   0   1   2  102.01    5.83
   0  -1  -2  108.09    5.81
   0   1  -2  111.38    5.82
   0  -1   3  992.43   50.88
   0  -1  -3  996.48   50.84
   0   1   3  920.88   50.90
   0  -1  -3 1010.06   50.86
   0   1   3 1012.64   50.84
   0   1  -3  993.20   50.86
   0  -1   4  379.24   18.83
   0  -1  -4  388.84   18.74
   0  -1  -4  347.71   18.72
   0   1   4  343.60   18.73
   0   1   4  330.21   18.81
   0  -1   4  301.18   18.77
   0   1  -4  342.57   18.74
   0  -1   5 2965.21  164.84
   0   1   5 2944.04  164.88
   0   1  -5 3214.91  164.76
   0  -1   5 3289.59  164.84
   0  -1  -5 3088.46  164.74
   0  -1   6   24.09    1.87
   0   1   6   24.25    1.92
   0  -1   6   24.10    1.90
   0  -1  -6   26.09    1.77
   0   1  -6   28.16    1.83
   0   1  -7 1021.26   52.43
   0  -1   7  918.71   52.60
   0  -1  -7  989.13   52.43
   0  -1  -8 1347.47   71.55
   0  -1  -8 1342.58   71.76
   0   1   8 1332.99   72.08
   0   1  -8 1388.59   71.75
   0  -1   8 1295.48   72.00
   0   1  -9   20.92    1.63
   0  -1   9   21.95    2.01
   0   1   9   24.39    2.15
   0  -1  -9   24.62    1.60
   0  -1  -9   24.16    1.83
   0   1  -9   23.59    1.78
   0  -1 -10  917.54   55.35
   0   1 -10  933.51   55.29
   0  -1 -10 1099.73   54.93
   0  -1 -10 1074.03   55.28
   0   1 -10  973.28   55.32
   0  -1  10 1042.05   55.70
   0   1 -10 1033.83   55.07
   0   1  10 1092.20   55.83
   0   1 -10 1065.77   55.19
   0  -1 -11  299.11   18.48
   0   1 -11  319.13   18.48
   0  -1 -11  354.19   18.00
   0   1 -11  312.75   18.49
   0  -1  11  340.39   18.96
   0  -1  11  355.78   18.79
   0  -1 -11  317.90   18.53
   0   1 -11  348.68   18.31
   0   1 -11  334.26   18.19
   0   1 -11  290.22   18.48
   0  -1 -11  344.72   18.41
   0   1  11  372.17   19.19
   0  -1 -12   64.59    4.38
   0   1 -12   64.42    4.35
   0  -1 -12   74.81    4.29
   0  -1 -12   59.42    4.25
   0   1 -12   65.58    4.32
   0   1 -12   67.49    4.00
   0  -1  12   49.36    4.09
   0   1 -12   56.12    4.16
   0  -1  12   71.59    4.56
   0  -1 -12   60.93    4.33
   0   1 -12   60.83    4.33
   0  -1  12   71.79    4.88
   0   1  12   80.94    5.13
   0   1 -13   24.44    2.22
   0  -1 -13   23.29    2.16
   0  -1  13   21.11    2.08
   0   1 -13   22.39    2.07
   0  -1 -13   24.54    2.26
   0  -1 -13   31.08    2.21
   0   1 -13   26.96    2.25
   0  -1 -13   23.55    2.25
   0   1 -13   22.29    2.17
   0   1 -14  102.37    6.94
   0   1 -14  108.14    6.98
   0  -1 -14  111.55    6.92
   0   1 -14  103.94    6.80
   0  -1 -14  107.85    7.03
   0  -1 -14  106.79    7.06
   0  -1 -15    9.52    1.45
   0   1 -15   10.42    1.54
   0  -1 -15   10.24    1.58
   0   1 -15   11.81    1.58
   0   1 -15   10.89    1.41
   0   1 -16   63.31    5.01
   0   1 -16   68.60    5.12
   0  -1 -16   73.45    5.21
   0  -1 -16   69.61    4.96
   0  -1 -17   98.00    7.02
   0  -1 -17  101.92    6.81
   0   1 -17  103.63    7.05
   0   1 -17  103.03    7.02
   0   1  18   47.76    4.69
   0   1 -18   38.03    3.42
   0   1 -18   36.53    3.46
   0  -1 -18   33.00    3.97
   0  -1 -18   38.06    3.48
   0   1  19   26.78    3.75
   0   1 -19   21.65    2.47
   0  -1 -19   18.68    3.03
   0  -1 -19   22.41    2.54
   0  -1 -20   58.67    5.69
   0  -1 -20   58.49    4.79
   0   1 -20   63.04    5.79
   0   1 -20   59.76    4.73
   0   1  20   74.32    6.35
   0   1 -21   16.54    2.69
   0  -1 -21   15.12    2.72
   0   1 -21   13.66    1.92
   0   1  21   19.31    3.29
   0  -1 -21   14.09    2.02
   0   1  22    0.54    1.79
   0   1 -22   -0.16    1.13
   0  -1 -22   -0.47    1.08
   0  -1 -22    0.60    0.98
   0   1 -22   -0.08    0.73
   0   1 -23    6.95    1.73
   0   1  23    7.36    2.42
   0  -1 -23    5.19    1.63
   0   1 -23    5.41    1.18
   0  -1 -23    3.82    1.10
   0  -1 -24    1.65    0.75
   0   1 -24    1.45    0.74
   0  -1 -24    1.13    1.00
   0   1  24    1.64    1.64
   0   1 -24    0.49    0.90
   0  -1 -25   21.63    2.52
   0   1 -25   20.42    2.44
   0   1  25   22.27    2.94
   0   1  25   25.80    3.07
   0   1  26   16.04    2.20
   0   1 -26   14.78    1.78
   0   1  26   12.29    1.99
   0  -2   0 1122.61   63.42
   0  -2   0 1221.48   63.32
   0   2   0 1215.44   63.44
   0   2   1  819.81   41.97
   0  -2  -1  751.12   41.93
   0   2  -1  813.24   41.95
   0   2   1  691.16   41.79
   0  -2   1  850.81   42.02
   0  -2  -1  829.15   41.97
   0  -2   2 2842.97  153.67
   0   2   2 2949.35  153.68
   0  -2  -2 2891.35  153.57
   0  -2  -3  822.18   45.18
   0   2   3  858.74   45.32
   0  -2   3  776.43   45.30
   0  -2   3  918.28   45.23
   0  -2   4   26.00    1.93
   0  -2  -4   25.87    1.81
   0  -2  -4   24.15    1.76
   0   2  -4   22.00    1.88
   0   2   4   24.47    1.95
   0  -2   4   25.05    1.83
   0  -2   4   23.01    1.86
   0   2   4   22.78    1.79
   0  -2  -5  146.73    8.17
   0   2   5  148.40    8.37
   0  -2   5  126.53    8.25
   0  -2   5  149.93    8.25
   0   2   5  148.19    8.17
   0  -2  -5  147.97    8.14
   0   2  -5  139.62    8.16
   0  -2   6   74.72    4.88
   0   2  -6   73.94    4.71
   0   2   6   77.29    4.72
   0  -2   6   82.83    4.86
   0   2   6   76.51    4.96
   0  -2  -6   76.10    4.71
   0  -2  -6   85.60    4.72
   0   2  -7  276.85   15.97
   0  -2   7  266.74   16.16
   0  -2  -7  279.89   15.97
   0  -2   7  296.31   16.13
   0   2   7  287.98   16.30
   0   2   7  294.53   16.02
   0  -2  -7  318.65   15.92
   0  -2  -8  962.79   51.77
   0  -2   8  991.58   51.94
   0   2  -8  950.52   51.75
   0  -2   8  936.41   52.05
   0   2   8  987.64   52.17
   0   2  -9   68.68    4.14
   0  -2  -9   63.04    4.10
   0   2   9   62.54    4.50
   0  -2   9   56.57    4.34
   0  -2 -10  296.52   17.73
   0   2 -10  281.52   17.72
   0   2 -10  307.79   17.66
   0   2 -10  315.62   17.69
   0   2  10  345.74   18.36
   0  -2 -10  340.66   17.73
   0  -2 -10  324.28   17.19
   0  -2  10  319.00   18.14
   0   2  10  340.80   18.26
   0   2 -11   15.15    1.33
   0   2  11   22.90    2.32
   0   2  11   18.22    2.05
   0  -2 -11   14.27    1.62
   0  -2  11   17.53    2.04
   0   2 -11   15.99    1.68
   0   2 -11   16.16    1.65
   0   2 -11   17.19    1.70
   0  -2 -11   17.39    1.66
   0  -2 -11   14.85    1.64
   0   2 -12    6.09    1.06
   0   2 -12    4.86    0.90
   0  -2 -12    7.44    1.18
   0   2  12    8.50    1.53
   0   2  12    6.14    1.38
   0   2 -12    6.30    1.06
   0   2 -12    5.79    1.03
   0  -2 -12    6.98    1.12
   0  -2 -12    7.06    1.04
   0   2 -13   46.02    3.46
   0   2 -13   44.43    3.50
   0  -2 -13   46.63    3.48
   0  -2 -13   43.35    3.50
   0   2 -13   44.94    3.43
   0   2  13   53.32    4.20
   0   2 -13   42.15    3.33
   0   2 -14   84.18    5.70
   0  -2 -14   83.19    5.69
   0  -2 -14   84.84    5.61
   0   2 -14   75.36    5.40
   0   2 -14   80.92    5.58
   0   2 -14   83.14    5.61
   0   2  14   96.11    6.53
   0   2 -15  344.12   18.91
   0   2 -15  297.33   18.55
   0  -2 -15  313.20   18.73
   0   2 -15  322.92   18.91
   0   2 -15  351.83   18.92
   0   2  16    8.57    2.07
   0  -2 -16    9.90    1.97
   0   2 -16    8.52    1.52
   0   2 -16    7.24    1.41
   0  -2 -16    7.96    1.55
   0  -2 -16    8.68    1.47
   0  -2 -17  106.43    7.64
   0   2  17  109.65    7.77
   0   2 -17   86.14    6.41
   0  -2 -17   88.20    6.53
   0   2 -17   93.17    6.47
   0   2 -18  127.77    8.55
   0   2 -18  128.99    8.54
   0   2  18  151.66   10.12
   0  -2 -18  132.13    9.65
   0  -2 -18  127.09    8.63
   0   2  19  109.89    8.21
   0   2 -19   91.00    6.55
   0  -2 -19   94.52    6.71
   0   2 -19   88.55    6.53
   0  -2 -19   94.87    7.65
   0  -2 -20   54.62    4.52
   0   2 -20   50.08    4.35
   0  -2 -20   52.72    5.28
   0   2  20   68.73    6.08
   0   2 -20   58.83    4.49
   0  -2 -21    3.08    1.48
   0   2 -21    5.84    1.73
   0   2  21    6.26    2.24
   0  -2  21   10.55    2.55
   0  -2 -21    7.12    1.53
   0   2 -21    5.13    1.31
   0  -2 -22    6.06    1.39
   0   2 -22    6.20    1.67
   0   2  22    8.20    2.36
   0  -2 -22    4.10    1.54
   0  -2  22    6.18    2.34
   0   2 -22    4.21    1.14
   0   2  23   17.45    2.98
   0  -2 -23   16.43    2.45
   0   2 -23   15.55    1.78
   0  -2  23   19.91    3.07
   0   2 -23   13.78    2.29
   0   2  24    4.71    1.81
   0   2  24    3.97    1.79
   0   2 -24    2.72    1.12
   0  -2 -24    5.30    1.40
   0  -2  24    6.29    1.86
   0   2 -25   13.94    1.91
   0  -2  25   17.20    2.53
   0   2  25   15.52    2.38
   0   2  25   18.38    2.49
   0   2  26    5.53    1.32
   0   2  26    7.18    1.39
   0  -2  26    7.13    1.49
   0  -2 -26    4.28    0.94
   0   2 -26    3.36    0.86
   0  -3   0    0.04    0.71
   0  -3   0    1.09    0.71
   0   3   0    0.52    0.64
   0   3   1  611.12   34.15
   0  -3  -1  645.44   34.37
   0   3  -1  611.85   34.30
   0  -3   1  653.12   34.36
   0  -3   1  650.30   34.44
   0   3   1  619.96   34.37
   0  -3  -1  652.54   34.19
   0  -3  -1  640.63   34.35
   0   3   2  695.97   35.58
   0  -3  -2  685.43   35.44
   0  -3   2  726.96   35.61
   0   3  -2  676.43   35.47
   0  -3  -3  895.35   48.55
   0  -3   3  915.73   48.72
   0  -3   4   14.16    1.44
   0  -3   4   13.27    1.47
   0  -3  -4   14.90    1.43
   0   3   4   14.60    1.35
   0   3   4   14.95    1.62
   0   3   5  614.08   32.98
   0   3   5  627.23   32.64
   0  -3   5  574.62   32.87
   0  -3  -5  617.83   32.60
   0  -3   5  609.98   32.72
   0   3  -5  568.18   32.67
   0  -3   6  413.30   23.07
   0   3   6  440.46   23.25
   0  -3  -6  424.29   22.75
   0  -3   6  424.25   23.14
   0  -3   6  423.04   22.94
   0   3  -6  397.44   22.80
   0   3   6  401.67   22.79
   0  -3   7   56.42    3.94
   0  -3   7   56.93    4.09
   0  -3  -7   55.42    3.69
   0  -3   7   55.40    4.01
   0   3   7   58.83    4.15
   0   3   7   54.88    3.77
   0  -3   8  382.03   23.08
   0  -3  -8  429.05   22.58
   0  -3   8  382.44   23.00
   0   3   8  397.95   23.12
   0  -3   8  439.92   22.97
   0   3   8  424.25   22.78
   0  -3  -9   40.15    3.12
   0   3   9   47.08    3.60
   0  -3   9   44.27    3.45
   0   3  -9   36.31    2.95
   0  -3   9   44.01    3.51
   0   3   9   51.76    3.63
   0   3  -9   36.66    2.96
   0  -3  -9   42.08    3.09
   0  -3   9   39.33    3.22
   0   3  -9   36.48    3.06
   0  -3 -10  124.83    7.81
   0   3  10  133.33    8.38
   0  -3  10  134.87    8.26
   0  -3 -10  118.66    8.09
   0   3 -10  135.46    7.75
   0   3 -10  124.21    7.81
   0  -3 -10  120.64    7.68
   0  -3  10  126.52    8.30
   0   3  10  149.48    8.41
   0   3 -10  106.66    7.58
   0   3 -10  129.63    7.68
   0   3 -11    3.75    0.86
   0   3 -11    2.98    0.79
   0  -3  11    2.77    0.98
   0  -3 -11    3.26    0.93
   0   3 -11    3.30    0.85
   0  -3 -11    2.40    0.90
   0   3  11    3.37    1.14
   0   3 -11    3.26    0.85
   0  -3  11    3.14    1.04
   0   3  11    3.26    1.06
   0   3 -12  295.91   17.88
   0   3 -12  323.74   17.75
   0  -3 -12  302.82   17.91
   0   3 -12  282.42   17.68
   0  -3 -12  333.04   18.59
   0   3  12  337.41   18.62
   0   3 -12  333.14   17.82
   0   3 -13   13.77    1.70
   0   3 -13   11.92    1.59
   0   3 -13   10.98    1.46
   0  -3 -13   13.95    1.83
   0   3  13   17.34    2.38
   0   3 -13   10.18    1.56
   0  -3 -13    9.21    1.74
   0   3 -14   49.48    4.01
   0  -3 -14   49.86    4.06
   0   3  14   55.48    4.80
   0   3 -14   53.91    3.98
   0   3 -14   46.49    3.75
   0  -3 -14   52.85    4.67
   0   3 -14   47.84    3.84
   0   3 -15   29.62    2.88
   0   3 -15   32.06    3.01
   0   3 -15   31.35    2.93
   0   3  15   36.77    3.87
   0  -3 -15   30.12    3.06
   0  -3 -15   32.61    3.58
   0  -3 -16  222.71   14.37
   0   3 -16  226.05   14.39
   0   3  16  267.67   15.72
   0   3 -16  253.54   14.38
   0   3 -16  241.71   14.27
   0  -3 -16  249.37   15.42
   0  -3 -17    9.34    2.07
   0   3 -17    9.50    1.59
   0  -3 -17   10.00    1.90
   0   3 -17    7.23    1.49
   0   3  17    8.56    2.37
   0   3 -18   16.29    2.10
   0   3 -18   17.29    2.13
   0  -3 -18   14.19    2.24
   0   3  18   15.29    2.92
   0  -3 -18   18.79    2.86
   0   3  19   -0.35    1.78
   0  -3 -19    0.49    1.08
   0  -3 -19    1.03    1.17
   0   3 -19   -0.09    0.96
   0   3 -19   -0.48    0.94
   0   3  20    9.97    2.68
   0   3 -20    7.83    1.50
   0  -3 -20    7.35    1.59
   0   3 -20    6.49    1.44
   0  -3 -20    5.32    1.66
   0   3 -21    1.18    0.92
   0   3 -21    1.75    1.16
   0   3  21    0.51    1.75
   0  -3 -21    1.53    1.19
   0  -3 -22    2.65    1.23
   0   3 -22    2.66    0.95
   0   3 -22    1.87    1.20
   0  -3  22    4.05    1.80
   0   3  22    1.58    1.77
   0   3  22    3.64    1.96
   0   3  23   19.96    3.02
   0  -3  23   28.89    3.42
   0   3 -23   22.03    2.67
   0   3  23   21.02    3.09
   0  -3 -23   23.50    2.80
   0   3 -23   20.46    2.01
   0   3  24    6.05    1.75
   0   3  24    6.49    1.81
   0   3 -24    3.75    1.17
   0  -3  24    6.26    1.81
   0   3  25    1.18    1.08
   0  -3  25    4.63    1.42
   0   3  25    3.89    1.37
   0   3 -25    2.54    0.84
   0  -3 -26    7.24    1.11
   0   3  26    8.10    1.35
   0   4   0 3588.70  196.70
   0  -4   0 3896.95  196.85
   0   4   0 3658.75  196.99
   0  -4   0 3719.15  196.99
   0  -4   0 3665.62  197.08
   0  -4  -1  102.08    6.31
   0  -4  -1   97.46    6.17
   0   4  -1   93.77    6.18
   0   4   1   99.81    6.31
   0  -4   1  101.28    6.37
   0  -4  -1  100.76    6.03
   0   4   1   96.08    5.98
   0  -4   1   98.05    6.09
   0   4   2  745.16   37.12
   0  -4  -2  779.10   37.10
   0  -4   2  716.51   37.46
   0   4   2  750.48   37.44
   0  -4   2  739.47   37.36
   0  -4  -2  740.18   37.22
   0   4  -2  675.58   37.24
   0   4  -2  747.33   37.27
   0  -4   3   40.77    3.11
   0   4   3   41.52    3.27
   0   4  -3   37.97    2.98
   0  -4  -3   37.09    2.90
   0  -4  -3   38.95    2.81
   0   4   3   41.15    3.19
   0  -4  -4  257.70   14.28
   0  -4   4  258.35   14.58
   0  -4  -4  246.41   14.09
   0   4   4  228.26   14.56
   0  -4   4  277.42   14.46
   0   4  -4  247.43   14.39
   0  -4  -5 1058.93   56.04
   0  -4   5 1115.22   56.29
   0  -4   5 1023.82   56.37
   0   4   5  962.64   56.39
   0   4   5 1060.86   56.06
   0   4  -5 1040.14   56.18
   0  -4  -5 1023.13   55.82
   0  -4  -6  504.90   27.85
   0   4  -6  481.07   28.14
   0  -4   6  505.33   28.52
   0   4   6  509.57   28.52
   0  -4   6  574.35   28.47
   0   4   6  542.76   28.23
   0   4   6  454.05   28.46
   0   4  -6  525.20   28.27
   0   4  -6  505.05   28.15
   0  -4  -6  535.10   28.10
   0   4   7   63.25    4.41
   0  -4   7   62.84    4.32
   0   4   7   56.99    4.03
   0   4   7   55.83    4.40
   0   4  -7   58.80    4.00
   0   4  -7   53.92    3.97
   0  -4  -7   58.14    3.91
   0  -4   7   61.30    4.45
   0   4   7   62.17    4.56
   0   4  -7   51.11    3.94
   0   4   7   62.60    4.45
   0  -4  -7   52.92    4.05
   0   4  -7   51.33    3.89
   0  -4  -7   59.59    3.72
   0   4  -8  857.46   47.17
   0  -4   8  858.63   47.78
   0   4   8  904.68   47.97
   0   4  -8  889.55   47.25
   0   4  -8  820.31   47.20
   0   4   8  902.75   47.78
   0  -4  -8  847.14   46.76
   0  -4  -8  782.80   47.26
   0  -4  -8  894.05   47.15
   0   4   8  953.65   47.42
   0  -4   8  951.48   47.68
   0   4   8  867.56   47.67
   0   4  -9   40.78    3.40
   0  -4   9   37.80    3.47
   0   4   9   51.62    4.11
   0   4  -9   44.19    3.29
   0  -4   9   51.97    4.01
   0   4   9   50.84    3.91
   0   4   9   45.89    3.45
   0   4  -9   40.82    3.26
   0  -4  -9   29.97    3.21
   0  -4  -9   47.21    3.54
   0   4 -10  147.66    8.46
   0  -4  10  122.50    8.94
   0  -4 -10  129.39    8.51
   0   4 -10  132.25    8.55
   0   4 -10  138.69    8.34
   0   4  10  135.28    8.94
   0   4  10  144.57    9.28
   0  -4  10  137.63    8.77
   0  -4 -10  132.39    8.73
   0  -4 -11  307.04   18.18
   0   4 -11  307.64   17.85
   0   4 -11  335.47   17.71
   0   4  11  317.92   18.38
   0  -4 -11  290.47   17.77
   0   4 -11  277.54   17.61
   0   4 -11  329.83   17.65
   0   4 -12  150.10    8.76
   0   4 -12  124.53    8.59
   0   4 -12  148.72    8.68
   0  -4 -12  121.96    8.76
   0   4 -12  140.68    8.90
   0   4  12  140.48    9.42
   0  -4 -12  146.23    9.32
   0  -4 -13  177.82   11.37
   0   4  13  188.95   11.66
   0   4 -13  183.95   10.70
   0   4 -13  156.30   10.53
   0   4 -13  172.46   10.84
   0  -4 -13  160.29   10.75
   0   4 -13  186.04   10.65
   0   4  14   43.43    4.31
   0  -4 -14   36.32    3.56
   0   4 -14   35.19    3.24
   0   4 -14   40.58    3.43
   0  -4 -14   39.95    3.97
   0   4 -14   40.80    3.55
   0   4 -14   42.35    3.50
   0  -4 -15  105.50    7.87
   0   4 -15  108.34    7.03
   0   4 -15  109.68    7.14
   0  -4 -15   96.20    7.21
   0   4 -15  101.61    7.16
   0   4  15  105.72    8.08
   0   4 -16    3.96    1.27
   0   4  16    7.74    2.21
   0   4 -16    6.12    1.45
   0  -4 -16    4.40    1.55
   0   4 -16    5.25    1.33
   0  -4 -16    6.08    1.60
   0   4  17   15.26    2.83
   0   4 -17   13.69    2.00
   0   4 -17   14.61    2.04
   0  -4 -17   12.65    2.17
   0  -4 -17   11.60    2.22
   0   4 -17   15.63    1.97
   0   4  18  203.80   13.49
   0  -4 -18  182.53   12.96
   0   4 -18  196.19   12.21
   0   4 -18  199.00   12.06
   0   4  18  206.49   13.67
   0   4 -19  105.90    7.28
   0   4 -19  105.36    7.18
   0   4  19  117.16    8.66
   0   4  19  102.74    8.47
   0  -4 -19  108.80    8.21
   0   4 -20   33.08    3.62
   0   4  20   35.72    4.17
   0  -4 -20   31.69    3.67
   0   4 -20   35.66    3.17
   0   4  20   36.36    4.21
   0   4 -20   32.48    3.04
   0   4 -21   26.95    3.02
   0   4 -21   23.78    2.42
   0   4  21   26.31    3.61
   0   4  21   27.07    3.55
   0   4 -21   22.78    2.41
   0  -4 -21   24.55    2.98
   0   4 -22  112.15    7.96
   0   4 -22  107.51    7.26
   0   4  22  118.44    8.60
   0   4  22  114.17    8.53
   0   4 -23   94.72    6.29
   0   4  23  107.25    7.63
   0   4  23  105.91    7.68
   0   4 -23   93.78    6.90
   0   4  24   64.62    5.03
   0  -4 -24   61.18    4.67
   0   4 -24   49.22    4.16
   0   4  24   63.77    4.94
   0   4  25   53.10    4.28
   0   4  25   54.77    4.24
   0  -4 -25   53.10    4.11
   0  -5   0   -0.06    0.78
   0   5   0    0.45    0.59
   0   5   0   -0.29    0.70
   0  -5   0    0.39    0.81
   0   5   0    0.07    0.79
   0  -5   0    0.07    0.80
   0  -5  -1   85.88    5.20
   0   5  -1   74.37    5.21
   0   5   1   74.57    5.35
   0  -5   1   84.08    5.30
   0  -5  -1   78.09    5.42
   0   5  -1   74.31    5.00
   0   5   1   74.32    5.28
   0   5  -1   72.40    5.25
   0  -5   1   77.87    5.34
   0   5  -1   74.70    5.32
   0  -5   1   72.93    5.40
   0   5   1   78.13    5.06
   0  -5  -1   75.89    5.22
   0   5   2  501.33   27.81
   0  -5   2  489.12   27.85
   0   5   2  491.06   27.41
   0   5  -2  491.61   27.34
   0  -5   2  580.99   27.77
   0   5   2  471.37   27.71
   0  -5  -2  500.92   27.53
   0  -5  -2  534.66   27.48
   0   5  -2  455.45   27.53
   0   5  -2  468.63   27.63
   0  -5  -3  702.33   38.36
   0   5  -3  686.56   38.52
   0  -5   3  696.50   38.78
   0   5   3  692.96   38.67
   0   5   3  658.10   38.51
   0   5   3  698.71   38.30
   0   5  -3  673.81   38.30
   0   5   3  716.41   38.76
   0   5  -3  767.31   38.33
   0   5  -3  686.49   38.43
   0  -5  -3  742.45   38.29
   0   5   4  435.89   23.95
   0  -5  -4  439.93   23.35
   0  -5   4  391.44   23.72
   0   5  -4  422.79   23.54
   0  -5   4  409.60   23.91
   0   5  -4  436.15   23.74
   0   5  -4  401.08   23.50
   0   5  -4  406.06   23.45
   0   5   4  402.28   23.71
   0   5  -4  468.75   23.54
   0  -5  -4  434.84   23.51
   0   5   4  406.23   23.80
   0   5  -5   20.10    2.11
   0   5   5   21.16    2.43
   0  -5   5   24.96    2.38
   0  -5  -5   20.28    1.95
   0   5   5   20.38    2.36
   0  -5   5   19.96    2.25
   0   5  -5   20.08    2.06
   0   5  -5   18.63    2.12
   0   5   5   22.98    2.37
   0  -5  -5   22.52    2.07
   0   5  -5   22.81    2.10
   0   5   5   21.73    2.36
   0   5   6    1.03    0.85
   0  -5   6    0.74    0.76
   0   5   6    0.96    0.88
   0   5   6    0.83    0.94
   0   5  -6    1.60    0.73
   0   5   6    1.05    0.79
   0   5   6    1.43    0.71
   0  -5  -6    1.00    0.63
   0  -5  -6    1.06    0.62
   0  -5   6    1.58    0.95
   0   5  -6    1.25    0.65
   0   5  -6    0.54    0.78
   0  -5  -7    2.69    0.75
   0   5   7    1.85    0.94
   0   5  -7    2.47    0.85
   0  -5   7    1.82    0.88
   0   5   7    2.23    0.99
   0  -5  -7    3.27    0.79
   0   5  -7    1.47    0.69
   0   5   7    1.86    0.96
   0   5   7    2.25    0.79
   0   5  -7    0.89    0.78
   0  -5   7    1.63    0.95
   0   5  -7    3.35    0.90
   0   5  -8   28.37    2.62
   0   5   8   29.18    2.99
   0  -5   8   28.65    2.98
   0   5  -8   29.21    2.64
   0   5   8   25.51    2.91
   0   5  -8   31.04    2.66
   0   5   9   92.56    6.81
   0   5  -9   95.80    6.19
   0   5   9   88.97    6.68
   0   5  -9   96.92    6.28
   0   5  -9   92.39    6.29
   0   5  10  212.76   13.53
   0   5 -10  205.37   12.95
   0   5 -10  221.98   12.77
   0   5 -10  221.22   12.84
   0   5  10  212.08   13.40
   0   5 -11   23.83    2.61
   0   5 -11   23.92    2.50
   0   5  11   24.40    2.96
   0   5 -11   26.16    2.51
   0   5  11   26.91    3.17
   0  -5 -11   22.15    2.58
   0   5  12   12.80    2.21
   0   5  12   12.30    2.26
   0   5 -12   13.48    1.89
   0   5 -12   12.51    1.81
   0   5 -12    9.35    1.58
   0   5 -12   11.53    1.68
   0  -5 -12   11.40    1.85
   0   5 -13   10.90    1.66
   0   5  13   12.84    2.39
   0   5  13   14.06    2.68
   0   5 -13   11.69    1.84
   0   5 -13   13.09    1.79
   0   5 -13   13.78    1.91
   0  -5 -13    9.82    1.80
   0   5 -14  115.26    7.36
   0   5 -14  109.21    7.60
   0  -5 -14  107.99    7.95
   0   5  14  113.56    8.41
   0   5 -14  117.49    7.51
   0   5 -14   97.64    7.21
   0   5  14  110.91    8.51
   0  -5 -15    9.44    1.90
   0   5 -15   10.88    1.74
   0   5 -15   13.87    1.96
   0   5  15   12.83    2.58
   0   5 -15   11.25    1.87
   0   5  15   13.13    2.70
   0   5 -16   26.17    2.70
   0   5 -16   24.39    2.67
   0  -5 -16   19.28    2.75
   0   5  16   21.36    3.26
   0   5 -16   20.19    2.39
   0   5  16   25.23    3.62
   0   5  17    7.89    2.33
   0   5 -17    5.88    1.41
   0   5 -17    7.58    1.58
   0   5 -17    8.47    1.53
   0   5  17    8.17    2.56
   0  -5 -17    6.39    1.70
   0   5 -18   72.50    5.26
   0   5 -18   68.59    5.34
   0   5  18   71.45    6.59
   0   5 -18   75.22    5.41
   0   5  18   73.47    6.44
   0   5 -19    4.66    1.17
   0   5  19    6.16    2.26
   0   5 -19    4.75    1.34
   0   5  19    6.26    2.08
   0   5 -19    4.55    1.24
   0   5  20   31.60    3.88
   0   5 -20   26.45    2.91
   0   5 -20   27.39    2.66
   0   5  20   31.45    3.71
   0   5 -20   29.09    2.64
   0   5  21    8.98    2.21
   0   5  21    7.51    1.92
   0   5 -21    4.74    1.18
   0   5 -21    5.30    1.11
   0   5 -21    6.97    1.24
   0   5  22   14.95    2.39
   0   5 -22   11.76    1.63
   0   5  22   11.92    2.17
   0   5 -22   14.04    1.54
   0  -5 -22   15.76    2.20
   0  -5  23    5.94    1.47
   0  -5 -23    4.81    1.20
   0   5  23    3.38    1.37
   0   5  23    5.62    1.44
   0  -5 -24    2.72    0.82
   0  -5  24    3.34    1.11
   0   5  24    2.80    1.04
   0   5  24    2.57    1.14
   0   6   0   34.63    2.91
   0  -6   0   35.11    3.26
   0   6   0   32.52    3.19
   0  -6   0   32.83    3.06
   0   6   0   33.01    3.18
   0  -6   0   37.40    3.12
   0   6   0   30.65    2.95
   0   6   0   34.79    2.79
   0   6   0   33.43    3.08
   0   6  -1   40.55    3.43
   0   6  -1   39.01    3.24
   0   6   1   38.78    3.05
   0   6  -1   41.50    3.18
   0   6   1   35.07    3.40
   0  -6  -1   42.86    3.44
   0   6   1   41.15    3.46
   0   6   1   39.22    3.61
   0   6  -1   37.22    3.50
   0  -6   1   41.86    3.57
   0   6  -1   36.84    3.30
   0  -6   1   40.29    3.61
   0   6  -1   43.77    3.61
   0   6   1   41.51    3.28
   0  -6  -1   40.22    3.38
   0  -6   1   47.29    3.61
   0   6   2   70.19    5.53
   0  -6  -2   78.15    5.35
   0  -6   2   72.43    5.62
   0   6  -2   78.69    5.18
   0   6   2   68.89    5.34
   0   6   2   72.43    5.20
   0  -6   2   75.51    5.55
   0   6  -2   69.95    5.43
   0   6  -2   74.99    5.18
   0   6  -2   76.27    5.46
   0   6  -2   71.05    5.21
   0   6   2   78.18    5.60
   0  -6   2   86.74    5.61
   0  -6  -2   85.21    5.41
   0   6   3    3.12    1.11
   0   6  -3    2.40    0.89
   0   6  -3    4.01    1.20
   0   6  -3    4.97    1.14
   0   6  -3    2.26    1.09
   0   6  -3    3.10    0.86
   0  -6  -3    2.69    0.89
   0  -6  -3    3.11    0.96
   0   6  -3    2.20    0.88
   0   6   3    3.30    1.14
   0   6   3    3.12    1.16
   0   6  -4   21.92    2.10
   0   6   4   16.64    2.29
   0   6  -4   20.08    2.20
   0   6  -4   17.01    2.21
   0   6  -4   19.79    2.28
   0  -6  -4   22.42    2.17
   0   6   4   22.56    2.52
   0  -6  -4   24.31    2.28
   0   6   4   22.34    2.62
   0   6   5   43.21    3.97
   0   6   5   42.91    4.06
   0  -6  -5   50.28    3.97
   0   6   5   46.71    4.18
   0   6  -5   51.14    3.95
   0   6  -5   46.18    3.59
   0  -6  -5   49.04    3.73
   0   6  -5   50.78    3.93
   0  -6  -5   50.99    3.71
   0   6   6    7.97    1.64
   0  -6  -6    5.86    1.27
   0   6  -6    9.47    1.28
   0   6  -6    8.04    1.45
   0   6  -6    7.66    1.46
   0   6   6    8.52    1.85
   0   6  -7    3.81    1.09
   0   6   7    5.62    1.47
   0   6  -7    5.84    1.31
   0   6  -7    4.15    1.24
   0   6   7    4.35    1.43
   0  -6  -7    3.00    1.02
   0   6   8   29.72    3.33
   0   6  -8   33.76    3.05
   0   6  -8   28.68    2.83
   0   6   8   31.47    3.30
   0  -6  -8   27.92    3.00
   0   6  -8   35.10    3.07
   0   6   9   16.82    2.50
   0   6  -9   18.71    2.26
   0   6  -9   20.30    2.30
   0   6  -9   18.68    2.21
   0   6   9   20.19    2.79
   0   6  10    4.72    1.73
   0   6  10    6.30    1.71
   0   6 -10    5.25    1.40
   0   6 -10    7.58    1.57
   0   6 -10    5.91    1.37
   0   6  11    8.22    1.95
   0   6  11    5.74    1.96
   0   6 -11    6.17    1.47
   0   6 -11   10.13    1.73
   0   6 -11    8.07    1.56
   0   6 -12  122.19    7.90
   0   6 -12  102.89    7.70
   0   6  12  122.45    8.86
   0   6  12  114.34    8.56
   0   6 -12  121.69    7.71
   0   6 -12  117.40    8.04
   0   6 -13   21.39    2.42
   0   6  13   24.37    3.32
   0   6 -13   21.95    2.57
   0   6 -13   20.37    2.40
   0   6  13   25.20    3.46
   0   6 -13   20.88    2.59
   0   6 -14   47.02    4.31
   0   6  14   47.15    4.90
   0   6 -14   57.95    4.37
   0   6 -14   44.97    3.97
   0   6  14   47.34    5.12
   0   6 -14   56.15    4.21
   0   6 -15  349.79   20.65
   0   6  15  359.81   22.17
   0   6  15  354.46   21.89
   0   6 -15  350.93   20.95
   0   6 -15  380.39   20.86
   0   6  16    2.45    1.71
   0   6 -16    1.96    1.15
   0   6 -16    1.60    1.01
   0   6 -16    2.01    1.02
   0   6  16    2.42    1.98
   0   6 -17   19.94    2.46
   0   6 -17   23.56    2.42
   0   6 -17   23.59    2.57
   0   6  17   23.58    3.43
   0   6  17   22.46    3.27
   0   6  18   41.49    4.45
   0   6 -18   36.44    3.18
   0   6 -18   40.99    3.41
   0   6 -18   34.18    3.30
   0   6  18   39.14    4.21
   0   6  19   34.68    3.81
   0   6  19   35.97    4.04
   0   6 -19   32.80    3.02
   0   6 -19   34.96    2.93
   0  -6 -19   34.94    3.72
   0   6 -20    2.21    0.80
   0  -6 -20    2.00    1.10
   0   6  20    4.75    1.59
   0   6 -20    3.75    0.90
   0   6  20    3.72    1.81
   0   6 -21   20.57    1.93
   0   6  21   20.73    2.63
   0  -6 -21   20.96    2.46
   0   6  21   20.74    2.78
   0   6 -21   19.27    1.83
   0   6  22   58.34    4.69
   0   6  22   62.61    4.94
   0  -6 -22   53.61    4.44
   0  -6  23    0.08    0.70
   0   6  23   -0.47    0.90
   0  -6 -23    0.06    0.53
   0   6  23    0.26    0.63
   0   7   0    1.11    1.17
   0   7   0    0.14    0.77
   0   7   0   -0.19    0.85
   0   7   1   55.09    4.76
   0   7  -1   50.28    4.58
   0   7   1   58.70    4.60
   0   7  -1   56.58    4.48
   0   7   1   54.27    4.08
   0   7  -1   59.86    4.29
   0   7  -2   37.96    3.64
   0   7   2   39.23    3.60
   0   7  -2   38.25    3.65
   0   7   2   35.34    3.72
   0   7  -2   38.99    3.44
   0   7   3   82.52    6.05
   0   7  -3   84.90    6.06
   0   7  -3   74.04    5.87
   0   7   3   73.06    6.12
   0   7  -3   87.96    5.91
   0   7   4    7.20    1.81
   0   7  -4    5.77    1.53
   0   7  -4    5.30    1.56
   0   7  -4    5.27    1.22
   0   7   4    5.53    1.44
   0   7  -5   44.90    3.97
   0   7   5   49.07    4.26
   0   7   5   46.98    4.48
   0   7  -5   47.16    4.12
   0   7  -6   54.16    4.58
   0   7   6   56.67    4.88
   0   7  -6   63.15    4.79
   0   7   6   58.06    5.19
   0   7  -7    9.05    1.61
   0   7   7    8.51    2.11
   0   7  -7    9.02    1.72
   0  -7  -7    6.71    1.44
   0   7  -7    7.65    1.73
   0   7   7    6.75    1.73
   0   7   8   10.22    2.05
   0  -7  -8   12.96    1.97
   0   7  -8   11.40    1.83
   0   7  -8   11.32    1.95
   0   7   8    8.01    2.18
   0   7  -8   11.51    1.94
   0   7  -9    1.24    1.16
   0   7   9    0.74    1.61
   0   7  -9    2.43    1.31
   0   7   9    1.10    1.27
   0  -7  -9    0.73    0.93
   0   7  -9    0.40    1.04
   0   7  10    0.16    1.78
   0   7 -10   -0.59    1.22
   0   7 -10    0.12    0.90
   0  -7 -10    0.38    0.89
   0   7 -10   -0.09    1.08
   0   7  10    0.14    1.34
   0   7  11  105.17    8.18
   0   7  11  108.13    8.47
   0   7 -11  112.60    7.56
   0   7 -11  113.51    7.46
   0   7 -11  112.81    7.86
   0  -7 -11  106.14    7.95
   0   7  12  113.29    8.39
   0   7 -12  120.43    7.69
   0   7 -12  108.38    7.79
   0   7 -12  101.55    7.49
   0   7 -12  113.11    7.41
   0  -7 -12  101.33    7.93
   0   7  12  117.41    8.72
   0   7 -13   78.94    6.14
   0   7 -13  105.62    6.57
   0   7  13   74.88    6.85
   0   7 -13   84.23    6.52
   0   7  13   95.10    7.52
   0  -7 -13   79.71    6.69
   0   7 -13   94.33    6.23
   0   7 -14  122.45    8.85
   0   7 -14  145.03    8.97
   0   7 -14  147.24    9.44
   0  -7 -14  130.59    9.64
   0   7  14  141.37   10.08
   0   7  14  152.14   10.49
   0   7 -14  151.16    9.23
   0   7 -15   23.09    2.46
   0   7  15   24.41    3.37
   0   7 -15   23.80    2.71
   0  -7 -15   25.48    3.08
   0   7  15   23.11    3.54
   0   7 -15   26.66    2.76
   0  -7 -16   16.15    2.46
   0   7 -16   16.25    1.97
   0   7  16   19.64    3.28
   0   7  16   21.76    3.06
   0   7 -16   17.75    2.17
   0   7 -16   17.87    2.29
   0   7  17    5.13    1.72
   0  -7 -17    2.54    1.34
   0   7 -17    5.14    1.10
   0   7 -17    6.04    1.38
   0   7 -17    4.09    1.15
   0   7  17    5.73    2.21
   0   7 -18    1.59    0.89
   0   7  18    0.39    1.26
   0   7 -18    1.18    0.74
   0   7  18    1.14    1.63
   0   7 -18    1.12    0.77
   0  -7 -18    0.92    0.95
   0   7 -19    2.07    0.70
   0  -7 -19    2.43    1.05
   0   7  19    2.05    1.49
   0   7 -19    2.63    0.84
   0   7  19    4.14    1.48
   0  -7 -20   17.60    2.11
   0   7 -20   21.20    1.87
   0   7  20   22.63    2.73
   0   7 -20   17.79    1.65
   0   7  20   19.94    2.42
   0   7 -21    8.08    0.98
   0   7  21   11.74    1.59
   0  -7 -21    8.95    1.31
   0   7  21   10.35    1.75
   0  -7  22    1.50    0.79
   0   7  22    1.12    0.89
   0   8   0  829.54   45.51
   0   8   0  801.92   45.04
   0   8   1    8.59    2.22
   0   8  -1    6.87    2.09
   0   8  -1    5.42    1.52
   0   8   1    5.81    1.56
   0   8  -1    9.17    2.15
   0   8  -2  391.69   23.15
   0   8  -2  419.68   23.23
   0   8   2  383.40   22.92
   0   8   2  405.72   23.47
   0   8  -2  382.19   22.68
   0   8  -3   86.32    6.10
   0   8  -3   81.97    6.39
   0   8  -3   82.62    6.33
   0   8   3   79.92    6.21
   0   8   3   79.95    6.58
   0   8  -4   57.41    4.76
   0   8   4   46.05    4.48
   0   8  -4   58.34    4.89
   0   8   4   54.87    5.12
   0   8  -5   77.01    5.81
   0   8   5   73.52    6.23
   0   8  -5   70.29    5.75
   0   8   5   68.81    5.72
   0   8  -6   12.82    2.06
   0   8   6   12.27    2.22
   0   8   6   14.04    2.75
   0   8  -6   15.27    2.30
   0   8  -6   11.26    2.25
   0   8   7   87.39    7.03
   0   8   7   77.79    6.46
   0   8  -7   95.97    6.55
   0   8  -7   83.87    6.12
   0   8  -7   81.24    6.30
   0   8  -8   40.60    3.65
   0   8  -8   37.36    3.71
   0   8  -8   44.45    3.94
   0   8   8   37.81    4.15
   0   8   8   37.58    4.42
   0   8  -9   23.50    2.67
   0   8   9   22.26    3.42
   0   8   9   22.61    3.11
   0   8  -9   27.16    2.96
   0   8 -10  104.60    6.84
   0   8  10   98.52    7.84
   0   8 -10  103.29    7.04
   0   8  10   91.05    7.41
   0  -8 -10   93.09    7.04
   0   8 -10   94.58    7.22
   0   8 -11   13.91    1.91
   0   8 -11   17.12    2.29
   0   8 -11   12.80    2.19
   0  -8 -11   10.74    1.91
   0   8  11   10.37    2.59
   0   8  11   11.56    2.41
   0   8 -12   47.05    3.77
   0  -8 -12   47.18    4.22
   0   8  12   41.21    4.38
   0   8  12   44.36    4.87
   0   8 -12   50.98    4.13
   0   8 -12   39.41    3.79
   0   8 -12   44.33    4.20
   0   8 -13  136.32    8.28
   0   8 -13  115.80    8.29
   0   8  13  123.03    9.12
   0   8 -13  126.58    8.75
   0   8  13  141.59    9.80
   0   8 -13  141.32    8.61
   0  -8 -13  119.93    8.70
   0   8  14    7.45    1.93
   0   8  14    7.46    2.26
   0  -8 -14    6.08    1.47
   0   8 -14    8.03    1.59
   0   8 -14    7.77    1.53
   0   8 -14    6.67    1.30
   0   8  15   53.69    5.15
   0   8  15   58.83    5.01
   0   8 -15   53.79    4.14
   0  -8 -15   47.17    4.31
   0   8 -15   49.47    4.23
   0   8 -15   53.12    3.91
   0   8  16    1.85    1.37
   0  -8 -16    1.41    0.94
   0   8 -16    1.26    0.74
   0   8 -16    1.04    0.88
   0   8 -16    0.78    0.80
   0   8  16    1.27    1.67
   0   8 -17   55.15    3.94
   0  -8 -17   52.27    4.37
   0   8 -17   68.11    4.34
   0   8  17   54.71    5.04
   0   8 -17   62.31    4.37
   0   8  17   55.23    4.77
   0  -8 -18    1.86    0.73
   0   8 -18    2.80    0.84
   0   8  18    2.61    1.16
   0   8 -18    2.36    0.63
   0   8  18    1.81    1.30
   0   8  19    1.25    0.82
   0  -8 -19    0.35    0.51
   0   8  19    0.96    1.21
   0   8 -19    0.43    0.43
   0   8  20    0.84    0.84
   0   9   0    0.43    0.95
   0   9   0    0.79    1.63
   0   9   0    0.54    1.78
   0   9  -1  135.29    9.40
   0   9   1  138.50    9.12
   0   9  -1  137.31    9.10
   0   9   1  131.87    9.48
   0   9  -1  134.85    9.48
   0   9  -2   41.44    4.14
   0   9  -2   36.14    3.52
   0   9   2   35.03    3.58
   0   9  -2   36.41    3.86
   0   9   2   37.95    4.11
   0   9   3    7.72    1.76
   0   9  -3    7.40    1.91
   0   9   3    9.44    2.39
   0   9  -3    8.15    2.26
   0   9   4  163.04   11.39
   0   9  -4  177.70   11.21
   0   9  -4  175.64   11.11
   0   9   4  158.87   10.86
   0   9  -5   16.00    2.43
   0   9   5   14.65    2.29
   0   9  -5   12.31    2.06
   0   9  -5   12.28    2.39
   0   9   5   13.08    2.71
   0   9   6  110.95    8.16
   0   9  -6  125.13    8.31
   0   9   6  119.45    8.78
   0   9  -6  124.47    8.32
   0   9  -6  109.81    7.79
   0   9  -7   71.08    5.43
   0   9  -7   81.19    5.96
   0   9   7   64.98    5.70
   0   9  -7   79.45    5.87
   0   9   7   70.09    6.24
   0   9  -8    4.99    1.66
   0   9  -8    5.05    1.43
   0   9   8    6.78    2.34
   0   9  -8    3.84    1.54
   0   9   8    4.71    1.59
   0   9  -9   47.76    3.85
   0   9   9   41.24    4.17
   0   9  -9   44.42    4.27
   0   9   9   43.88    4.76
   0   9  -9   46.52    4.09
   0   9  10    9.03    1.98
   0   9 -10   13.11    2.04
   0   9 -10   11.08    1.72
   0   9  10   11.81    2.57
   0   9 -10   13.85    2.18
   0   9 -11   24.81    2.88
   0   9 -11   31.64    2.84
   0   9 -11   34.42    3.18
   0   9 -11   31.06    3.30
   0   9  11   33.60    3.47
   0   9  11   33.24    3.87
   0   9  12   10.05    1.93
   0   9  12   16.28    2.71
   0   9 -12    8.24    1.51
   0   9 -12   13.38    1.91
   0   9 -12   12.64    1.96
   0   9 -12   12.00    1.58
   0   9 -13   10.51    1.66
   0   9  13    9.81    2.36
   0   9 -13   12.01    1.86
   0   9  13    9.17    1.86
   0   9 -13   12.19    1.50
   0   9 -14   25.27    2.26
   0   9 -14   29.26    2.62
   0   9  14   27.39    2.96
   0   9  14   27.43    3.36
   0   9 -14   26.01    2.70
   0   9 -15    1.35    0.61
   0   9 -15    1.78    0.84
   0   9  15    2.52    1.48
   0   9 -15    3.90    1.02
   0   9  15    3.10    1.13
   0   9  16    8.53    1.86
   0   9 -16    8.63    1.25
   0   9  16    6.19    1.31
   0   9 -16    8.17    1.22
   0   9 -17    3.47    0.77
   0   9 -17    3.81    0.81
   0   9  17    3.47    1.28
   0   9 -18    5.07    0.75
   0   9  18    5.12    1.18
   0   9  19    0.82    0.64
   0  10   0    2.06    1.75
   0  10   0    1.59    1.52
   0  10   1    1.05    1.73
   0  10  -1   -0.12    1.38
   0  10   1    0.88    1.48
   0  10  -1    0.38    1.66
   0  10   1   -0.10    0.87
   0  10   2    5.19    2.11
   0  10  -2    6.82    1.98
   0  10  -2    3.63    1.53
   0  10   2    2.95    1.65
   0  10   2    2.48    1.13
   0  10   3   15.03    2.72
   0  10   3   15.98    2.62
   0  10  -3   14.75    2.51
   0  10   3   15.28    2.12
   0  10  -3   16.11    2.44
   0  10  -3   15.59    2.19
   0  10  -4    0.68    1.40
   0  10   4    0.20    0.89
   0  10   4    0.66    1.64
   0  10  -4    0.11    1.15
   0  10  -4    0.54    1.06
   0  10   5    1.84    1.10
   0  10  -5    1.09    1.12
   0  10  -5    1.21    1.29
   0  10  -5    2.44    1.17
   0  10   5    2.13    1.73
   0  10   6    5.76    1.99
   0  10  -6    3.02    1.46
   0  10  -6    4.35    1.48
   0  10   6    4.80    1.37
   0  10  -6    4.85    1.34
   0  10   7    1.34    1.58
   0  10  -7    1.10    0.96
   0  10  -7    2.69    1.38
   0  10   7    1.93    1.11
   0  10  -7    1.24    1.16
   0  10  -8   11.70    1.65
   0  10  -8   11.96    2.11
   0  10  -8   11.03    1.88
   0  10   8    9.21    1.69
   0  10   8   12.98    2.45
   0  10  -9    1.81    0.89
   0  10   9    1.07    0.99
   0  10  -9    1.32    1.07
   0  10  -9    3.02    1.19
   0  10   9    3.77    1.81
   0  10  10    5.17    1.87
   0  10 -10    1.56    1.06
   0  10 -10    1.88    0.86
   0  10 -10    2.77    1.17
   0  10  10    3.54    1.16
   0  10 -10    2.72    0.87
   0  10 -11   10.23    1.68
   0  10 -11    9.87    1.58
   0  10 -11   10.77    1.30
   0  10  11    8.09    1.53
   0  10  11   12.11    2.24
   0  10 -11    7.51    1.31
   0  10 -12    8.29    1.36
   0  10  12    8.41    1.95
   0  10 -12    7.09    1.41
   0  10  12    7.50    1.36
   0  10  13    1.85    1.29
   0  10  13    3.09    0.93
   0  10 -13    3.90    0.97
   0  10 -13    2.15    0.86
   0  10 -14    0.26    0.59
   0  10  14    1.00    1.12
   0  10 -14    1.38    0.71
   0  10  15    1.32    0.95
   0  10 -15    0.05    0.45
   0  10 -15    0.17    0.48
   0  10 -16    0.34    0.34
   0  10  16    0.19    0.70
   0  11   0   -0.49    1.02
   0  11   0   -0.10    1.27
   0  11  -1    0.71    1.28
   0  11  -1    2.03    1.19
   0  11  -1    2.34    1.09
   0  11   1    2.66    1.53
   0  11   1    1.79    1.15
   0  11  -2    0.80    0.91
   0  11   2    1.62    1.39
   0  11  -2    0.66    1.09
   0  11   2    1.52    1.17
   0  11  -2    1.58    1.31
   0  11   3   -0.30    1.15
   0  11  -3    0.38    1.17
   0  11   3    0.11    1.32
   0  11  -3    0.28    0.94
   0  11  -3   -0.21    0.84
   0  11   4    3.06    1.41
   0  11   4    3.37    1.72
   0  11  -4    4.13    1.05
   0  11  -4    3.60    1.33
   0  11   5    5.32    1.08
   0  11  -5    6.98    1.50
   0  11   5    9.16    1.96
   0  11  -5    4.80    1.33
   0  11   5    7.60    1.72
   0  11  -5    5.55    1.15
   0  11   6   15.37    1.77
   0  11  -6   17.91    2.17
   0  11  -6   16.72    1.76
   0  11  -6   16.72    2.22
   0  11   6   15.46    2.41
   0  11   6   16.50    2.29
   0  11  -7   11.23    1.80
   0  11   7   11.54    1.94
   0  11  -7   12.21    1.74
   0  11   7   11.56    2.11
   0  11   8   37.15    3.50
   0  11   8   39.44    3.69
   0  11  -8   40.36    3.24
   0  11  -8   36.82    3.39
   0  11  -9    8.42    1.43
   0  11  -9   11.18    1.45
   0  11   9    8.14    1.62
   0  11   9    7.37    1.79
   0  11  -9    5.42    1.09
   0  11  10   17.62    2.17
   0  11 -10   16.89    1.96
   0  11 -10   20.39    1.90
   0  11 -11   28.66    2.28
   0  11  11   27.52    2.63
   0  11 -11   25.61    2.37
   0  11  12    3.25    1.16
   0  11  12    4.11    1.06
   0  11 -12    4.12    0.78
   0  11 -12    2.87    0.74
   0  11  13   28.78    2.49
   0  11 -13   31.39    2.20
   0  11 -13   31.01    2.33
   0  11  13   32.37    2.72
   0  11  14    4.59    1.00
   0  12   0   27.91    2.60
   0  12   0   32.19    2.76
   0  12   1    1.66    0.84
   0  12  -1    1.30    0.84
   0  12  -1    2.08    0.94
   0  12   1    1.48    0.98
   0  12  -2    2.30    0.89
   0  12  -2    2.64    0.91
   0  12   2    2.78    0.94
   0  12   2    3.05    1.12
   0  12   3    3.19    1.11
   0  12  -3    3.95    1.00
   0  12   3    3.01    0.95
   0  12  -4    2.23    0.89
   0  12   4    2.30    0.88
   0  12  -4    3.02    0.97
   0  12   4    4.19    1.19
   0  12  -5   10.58    1.36
   0  12   5   12.28    1.50
   0  12  -5    8.34    1.34
   0  12   5    9.68    1.53
   0  12  -6   -0.13    0.62
   0  12   6    0.85    0.91
   0  12   6    1.07    0.71
   0  12  -6    0.25    0.60
   0  12   7    1.32    0.69
   0  12  -7    0.48    0.39
   0  12   7    1.43    0.91
   0  12  -7    1.00    0.65
   0  12  -7    1.37    0.63
   0  12   8    6.71    1.19
   0  12  -8    7.34    0.96
   0  12   8    7.42    1.08
   0  12  -8    5.18    0.94
   0  12  -9    0.40    0.43
   0  12  -9    0.63    0.40
   0  12   9    1.08    0.70
   0  12   9    0.79    0.53
   0  12  10   13.71    1.44
  -1   0  26   -0.50    1.06
  -1   0  26    0.20    1.04
   1   0 -26    0.08    0.64
   1   0 -25    0.11    0.91
  -1   0  25    0.13    1.45
  -1   0  24    3.01    1.90
  -1   0  23    0.51    1.70
  -1   0  22    1.42    1.85
  -1   0  21    0.18    1.98
   1   0 -21    0.31    0.81
  -1   0  20    6.02    2.27
   1   0 -20    4.89    1.16
  -1   0  19    3.73    2.02
   1   0 -19    4.64    1.15
   1   0 -18    1.44    1.14
  -1   0  18    3.49    1.93
   1   0 -18    1.41    0.91
   1   0 -17    5.07    1.39
  -1   0  17    8.06    2.10
   1   0 -17    6.82    1.31
   1   0 -16    3.19    0.98
  -1   0  16    6.54    1.81
   1   0 -15    1.91    0.79
   1   0 -14    0.37    0.51
   1   0 -13   13.85    1.44
  -1   0  13   11.01    1.53
   1   0 -13   14.00    1.49
  -1   0  12    9.78    1.31
   1   0 -12    7.83    1.04
   1   0 -12    7.25    0.98
   1   0 -12    6.90    1.00
  -1   0  12    8.18    1.24
  -1   0  12    6.97    1.37
   1   0 -11    2.87    0.73
  -1   0  11    1.75    0.88
  -1   0  11    1.20    0.65
   1   0 -11    1.52    0.59
  -1   0  11    1.35    0.79
  -1   0  10    1.86    0.87
   1   0 -10    1.63    0.58
  -1   0  10    2.58    0.89
   1   0 -10    1.73    0.60
   1   0  -9    6.91    0.99
  -1   0   9    7.74    1.21
   1   0  -9    7.63    0.96
  -1   0   9    8.10    1.16
   1   0  -8    3.25    0.62
   1   0  -8    2.80    0.64
  -1   0   8    4.09    0.82
  -1   0   8    2.68    0.82
   1   0  -7    0.62    0.50
  -1   0   7    1.63    0.59
  -1   0   6    3.71    0.68
  -1   0   6    3.63    0.88
  -1   0   5    4.89    0.95
  -1   0   5    4.48    0.82
  -1   0   4    2.93    0.57
  -1   0   4    3.66    0.85
  -1   0   3    9.56    1.14
  -1   0   3   11.17    0.90
   1   0  -2    9.07    0.68
  -1   0   2    9.10    0.72
  -1   0   1    1.41    0.29
   1   0  -1    1.11    0.24
  -1   0   0   13.85    0.88
   1   0   0   11.94    0.95
   1   0   0   13.30    0.88
  -1   0   0   13.40    0.96
   1   0   1    6.98    0.60
   1   0   1    6.44    0.47
   1   0   3    0.34    0.19
   1   0   4    0.42    0.24
  -1   0  -5    1.05    0.31
  -1   0  -6   11.70    0.87
   1   0   7    0.74    0.33
  -1   0  -7    0.51    0.30
   1   0   8    8.67    0.79
  -1   0  -8   11.42    0.90
  -1   0  -9   22.11    1.44
   1   0   9   17.26    1.27
  -1   0 -10   12.83    1.40
   1   0  10   14.88    1.57
  -1   0 -10   13.93    1.15
  -1   0 -11    3.95    0.76
  -1   0 -11    2.95    0.74
  -1   0 -11    4.01    0.59
   1   0  11    3.49    0.83
  -1   0 -11    2.94    0.74
  -1   0 -12    2.44    0.77
  -1   0 -12    2.46    0.74
   1   0  12    2.25    0.85
   1   0  12    2.51    0.81
  -1   0 -12    2.30    0.80
  -1   0 -13    1.36    0.68
  -1   0 -13    0.53    0.55
  -1   0 -13    0.99    0.64
  -1   0 -14    6.21    1.19
  -1   0 -14    5.78    1.10
  -1   0 -14    4.45    0.99
  -1   0 -15   18.96    2.13
  -1   0 -15   18.18    2.05
  -1   0 -15   18.61    2.02
  -1   0 -16    9.73    1.60
  -1   0 -16   13.95    1.86
  -1   0 -17   19.31    2.88
  -1   0 -17   20.62    2.39
  -1   0 -17   19.13    2.23
   1   0  18    8.68    2.34
  -1   0 -18    5.99    1.37
  -1   0 -18    6.60    1.55
  -1   0 -18    4.68    1.70
   1   0  19    0.17    1.78
  -1   0 -19    0.17    1.19
  -1   0 -19    0.93    1.07
  -1   0 -19    0.67    0.85
  -1   0 -20    1.51    0.95
  -1   0 -20    0.72    0.97
   1   0  20    0.52    1.75
  -1   0 -20    0.67    1.28
   1   0  21    0.18    1.75
  -1   0 -21    0.90    0.98
  -1   0 -21   -0.33    1.14
   1   0  22    2.59    1.99
  -1   0 -22    0.74    1.02
  -1   0 -22    0.77    1.18
  -1   0 -23    0.70    1.21
   1   0  23    2.27    1.66
  -1   0 -23   -0.08    0.92
  -1   0 -24    2.17    0.94
   1   0  24    3.35    1.75
  -1   0 -24    0.97    0.98
   1   0  25   -0.36    1.19
  -1   0 -25    0.15    0.58
  -1   0 -25    0.10    0.79
   1   0  26    0.26    0.84
   1   0  26    0.72    1.02
  -1   1  26    7.96    1.67
   1   1 -26    4.90    1.10
   1  -1 -26    4.36    1.05
  -1  -1  26    7.29    1.58
   1   1 -25    1.67    1.04
  -1   1  25    0.12    1.34
   1  -1 -25    0.73    0.81
  -1  -1  25    0.86    1.39
  -1  -1  24   13.01    2.58
   1   1 -24   13.23    2.17
   1  -1 -24   10.66    1.96
  -1  -1  23   41.44    4.36
   1  -1 -23   33.59    3.78
   1   1 -23   31.94    3.71
   1   1 -22   17.83    2.77
  -1  -1  22   16.30    2.98
   1  -1 -22   12.72    2.42
   1   1 -21    1.14    0.79
   1  -1 -21    0.50    1.20
  -1  -1  21    1.04    1.81
   1  -1 -21    1.75    0.97
   1  -1 -20   18.54    2.95
   1  -1 -20   16.78    2.08
   1   1 -20   16.04    2.27
   1   1 -20   18.04    2.05
  -1  -1  20   21.07    3.31
   1   1 -19    8.30    1.39
   1   1 -19    5.38    1.43
  -1  -1  19    8.59    2.31
   1  -1 -19    5.14    1.28
   1   1 -18   14.69    1.89
   1  -1 -18   12.80    1.85
  -1  -1  18   19.20    3.01
   1   1 -18   15.14    2.11
   1   1 -17    8.11    1.35
   1   1 -17    8.93    1.60
   1  -1 -17    6.74    1.35
   1   1 -16   51.70    4.05
   1  -1 -16   49.45    3.86
   1   1 -16   48.90    3.81
   1  -1 -15   37.25    2.98
  -1  -1  15   30.72    2.99
  -1   1  15   33.32    3.63
   1   1 -15   34.14    3.02
   1   1 -15   34.59    2.85
  -1  -1  14    4.61    1.08
   1   1 -14    4.54    0.91
  -1   1  14    5.01    1.48
   1  -1 -14    6.02    1.06
   1   1 -14    3.42    1.02
  -1   1  13  244.81   13.67
   1   1 -13  229.30   12.77
   1  -1 -13  229.97   12.81
   1   1 -13  224.45   12.84
   1   1 -13  223.70   12.86
  -1  -1  13  197.50   12.83
   1  -1 -13  225.98   12.77
   1  -1 -13  208.52   12.80
   1   1 -13  214.93   12.57
  -1   1  12   14.76    1.95
   1  -1 -12   13.15    1.46
   1   1 -12   14.74    1.55
  -1  -1  12   15.55    1.79
   1  -1 -12   14.55    1.49
  -1  -1  12   10.04    1.43
   1   1 -12   13.27    1.39
   1   1 -12   12.12    1.37
  -1   1  12   18.43    2.05
   1   1 -12   13.90    1.55
   1  -1 -12   15.11    1.57
  -1  -1  12   13.73    1.70
  -1  -1  12   14.09    1.84
   1   1 -12   13.50    1.43
   1  -1 -12   13.07    1.32
  -1  -1  11   99.93    6.16
  -1  -1  11   94.99    6.32
   1  -1 -11   92.54    5.88
   1   1 -11   96.41    5.75
   1   1 -11   85.21    5.81
  -1   1  11  102.78    6.42
  -1   1  11   98.00    6.46
  -1  -1  11   74.86    5.77
   1  -1 -11   92.71    5.68
   1  -1 -11  100.15    5.88
  -1  -1  11  100.83    6.26
   1   1 -11   99.51    5.82
   1  -1 -10   12.55    1.27
   1  -1 -10   10.90    1.23
  -1  -1  10   11.75    1.64
  -1  -1  10   12.15    1.42
  -1   1  10   11.94    1.58
   1   1 -10   10.00    1.23
  -1  -1  10   12.43    1.42
  -1   1  10   12.47    1.52
   1  -1 -10    8.00    1.11
   1   1  -9  202.40   11.50
  -1   1   9  195.25   11.88
  -1  -1   9  216.20   11.77
   1  -1  -9  202.03   11.52
   1  -1  -8  121.03    3.58
   1   1  -8  120.87    3.57
  -1  -1   8  126.13    3.83
   1   1  -7  232.56   13.36
  -1  -1   7  249.90   13.44
   1  -1  -7  241.70   13.35
   1  -1  -6 1426.18   76.58
  -1  -1   6 1472.04   76.64
   1   1  -6 1415.75   76.63
   1  -1  -5  989.74   52.09
   1  -1  -5  919.51   52.23
   1   1  -5  974.44   52.16
  -1  -1   5 1007.53   52.11
  -1  -1   4  664.50   34.59
   1  -1  -4  639.61   34.75
   1   1  -4  629.28   34.67
   1  -1  -3 1090.13   60.95
   1   1  -3 1101.47   60.88
  -1  -1   3 1209.42   60.78
  -1   1   2    3.52    0.61
  -1  -1   2    3.65    0.53
   1   1  -1  307.27   16.01
   1  -1  -1  293.92   16.02
  -1  -1   1  260.86   16.09
  -1   1   1  313.36   16.12
   1  -1  -1  318.26   16.11
  -1   1   0  146.56    8.15
   1  -1   0  161.23    8.31
   1  -1   0  149.90    8.16
  -1  -1   0  160.25    8.20
  -1  -1   0  135.42    8.23
   1   1   0  155.97    8.26
  -1  -1  -1   49.69    3.16
  -1   1  -1   58.02    3.26
   1  -1   1   60.98    3.11
   1   1   1   55.09    3.09
  -1   1  -1   54.95    3.08
   1   1   1   55.32    3.16
   1   1   1   58.15    3.23
   1  -1   2    6.59    0.76
   1   1   2    6.98    0.62
  -1  -1  -2    7.34    0.57
   1   1   2    6.86    0.55
  -1   1  -2    7.26    0.71
  -1   1  -2    7.09    0.47
  -1   1  -3 1173.09   64.36
   1   1   3 1255.47   64.36
   1   1   3 1222.65   64.32
   1  -1   3 1181.74   64.45
   1   1   4 1756.31   88.45
   1   1   4 1752.20   88.49
   1  -1   4 1696.61   88.60
   1  -1   4 1503.52   88.40
   1  -1   5  135.72    7.57
   1  -1   5  124.32    7.32
   1   1   5  135.36    7.34
   1   1   5  133.37    7.45
  -1   1  -5  132.27    7.08
   1  -1   6   33.13    2.13
   1   1   6   33.23    2.12
   1   1   6   35.26    2.32
   1  -1   6   33.06    2.35
  -1   1  -6   31.25    1.86
   1  -1   7   58.90    3.83
   1   1   7   65.43    4.04
   1  -1   7   66.23    4.13
  -1   1  -7   64.19    3.55
  -1   1  -8   28.96    1.78
   1   1   8   29.66    2.29
   1  -1   8   30.92    2.39
  -1   1  -9    1.42    0.33
   1  -1   9    2.45    0.72
   1   1   9    1.03    0.65
   1   1  10    9.79    1.36
  -1   1 -10   10.94    1.28
  -1  -1 -10   10.34    1.23
  -1   1 -10   11.45    0.88
   1  -1  10    9.32    1.34
  -1  -1 -10    8.87    1.20
   1  -1  11  215.08   12.00
  -1   1 -11  190.11   11.34
  -1  -1 -11  196.69   11.51
  -1   1 -11  199.30   11.59
  -1   1 -11  198.28   11.35
  -1   1 -11  204.48   10.88
   1   1  11  201.05   11.80
  -1  -1 -11  186.31   11.52
  -1   1 -11  192.01   11.57
  -1  -1 -12   50.82    3.76
   1   1  12   51.91    4.08
  -1   1 -12   48.53    3.59
  -1   1 -12   50.49    3.61
  -1   1 -12   52.04    3.80
  -1   1 -12   52.64    3.80
  -1  -1 -12   55.46    3.87
   1  -1  12   55.44    4.20
  -1   1 -13    7.49    1.20
  -1   1 -13    7.11    1.17
  -1   1 -13    6.21    1.03
  -1  -1 -13    5.19    1.12
  -1  -1 -13    7.03    1.21
  -1  -1 -14   85.31    5.81
  -1  -1 -14   86.64    5.79
  -1   1 -14   89.21    5.89
  -1   1 -14   78.79    5.57
  -1   1 -14   86.82    5.77
   1   1  15   20.43    2.71
  -1   1 -15   20.68    2.17
  -1  -1 -15   21.03    2.31
  -1   1 -15   21.12    2.24
  -1  -1 -15   23.53    2.37
  -1   1 -15   21.88    2.29
  -1  -1 -16   33.88    3.18
  -1   1 -16   34.40    3.19
   1   1  16   42.11    3.98
  -1   1 -16   30.35    2.98
  -1   1 -16   33.67    3.00
  -1  -1 -16   35.33    3.13
  -1   1 -17   18.94    2.14
  -1   1 -17   20.78    2.41
   1   1  17   20.17    3.01
  -1  -1 -17   19.64    2.29
  -1   1 -17   18.98    2.18
  -1  -1 -17   19.58    2.39
  -1   1 -18   99.28    7.40
  -1  -1 -18   84.00    6.11
  -1   1 -18   84.23    6.04
   1   1  18   98.58    7.43
  -1  -1 -18   82.85    6.30
  -1   1 -18   90.46    6.42
  -1   1 -19    3.95    1.52
   1   1  19    3.52    1.99
  -1  -1 -19    3.77    1.37
  -1   1 -19    3.55    1.16
  -1  -1 -19    2.59    1.15
  -1   1 -19    1.96    1.14
  -1   1 -20    5.67    1.23
  -1   1 -20    5.95    1.80
   1  -1  20    7.39    2.38
   1   1  20    7.96    2.43
  -1  -1 -20    6.46    1.37
  -1  -1 -20    3.46    1.42
  -1   1 -20    4.30    1.34
  -1   1 -21   21.03    2.98
  -1   1 -21   15.51    2.21
   1   1  21   20.73    3.32
  -1  -1 -21   17.69    2.40
   1  -1  21   22.54    3.44
  -1   1 -22    0.90    1.13
   1  -1  22    1.88    1.91
  -1  -1 -22    1.96    1.18
   1   1  22    1.89    1.61
  -1   1 -22    1.37    1.01
   1  -1  23    8.35    2.37
  -1   1 -23    6.82    1.42
   1   1  23    9.93    2.52
  -1   1 -23    7.32    1.74
  -1  -1 -23    6.00    1.43
  -1   1 -24    0.82    0.94
  -1   1 -24    0.59    0.77
  -1  -1 -24    0.20    0.71
   1  -1  24    1.87    1.56
   1   1  24    0.97    1.38
   1   1  25    1.99    1.29
   1  -1  25    3.98    1.57
  -1   1 -25    2.36    0.98
   1   1  25    3.63    1.43
  -1   1 -25    3.17    0.79
   1   1  26    2.90    1.04
   1   1  26    2.72    1.09
  -1  -1 -26    1.54    0.60
   1  -1  26    3.14    1.15
   1   2 -26    4.50    0.97
  -1  -2  26    4.68    1.24
  -1   2  26    5.90    1.42
  -1  -2  25    2.03    1.37
  -1   2  25    2.24    1.44
   1  -2 -25    1.48    0.83
   1   2 -25    1.71    0.89
  -1  -2  24    2.67    1.60
   1   2 -24    4.09    1.31
   1  -2 -24    2.07    1.03
   1   2 -23    0.14    0.98
  -1  -2  23    0.15    1.38
   1  -2 -23    1.20    1.06
  -1  -2  22   22.94    3.29
   1  -2 -22   16.51    2.59
   1   2 -22   20.08    2.86
   1  -2 -21   19.22    2.24
   1  -2 -21   22.88    3.15
   1   2 -21   22.52    2.59
  -1  -2  21   25.44    3.51
   1   2 -21   23.11    2.24
   1  -2 -20    5.98    1.42
   1  -2 -20    7.69    1.97
  -1  -2  20    7.10    2.24
   1   2 -20    6.24    1.52
   1   2 -20    8.69    1.39
   1  -2 -19   17.59    2.22
   1   2 -19   18.48    2.13
   1   2 -19   18.80    2.43
   1  -2 -19   20.11    3.01
   1   2 -18    1.06    0.99
   1  -2 -18    0.54    0.98
   1   2 -18    1.08    0.79
   1  -2 -17    2.02    1.07
   1   2 -17    3.30    1.17
   1   2 -17    3.80    1.03
   1  -2 -16    0.25    0.85
   1   2 -16    1.38    1.00
   1   2 -16    1.63    0.78
  -1  -2  16    1.78    0.93
  -1  -2  15   15.88    2.00
   1   2 -15   18.95    2.14
   1   2 -15   17.31    2.11
   1   2 -15   20.49    2.04
   1  -2 -15   18.23    2.09
   1  -2 -14   63.42    4.68
   1   2 -14   73.49    4.86
  -1  -2  14   60.39    4.70
   1   2 -14   66.75    4.79
   1   2 -14   68.30    4.66
   1  -2 -13   86.13    5.69
   1   2 -13   89.42    5.74
  -1  -2  13   72.77    5.59
   1   2 -13   92.12    5.80
   1   2 -13   90.22    5.67
   1   2 -12   10.46    1.29
   1   2 -12    9.12    1.34
   1  -2 -12   11.27    1.37
   1   2 -12   11.25    1.36
   1  -2 -12   10.20    1.35
   1   2 -12   10.92    1.41
  -1  -2  12   12.68    1.73
  -1  -2  12    9.10    1.36
   1   2 -11   67.77    4.45
   1  -2 -11   68.02    4.49
  -1  -2  11   57.09    4.38
   1   2 -11   67.03    4.40
  -1  -2  11   68.29    4.84
   1   2 -11   67.25    4.50
   1  -2 -11   65.63    4.40
   1   2 -11   66.15    4.40
  -1  -2  10   99.36    6.21
   1   2 -10   89.03    5.81
   1   2 -10   85.61    5.73
   1  -2 -10   99.00    5.90
   1   2 -10   94.74    5.82
   1  -2  -9  104.96    6.36
   1   2  -9  103.33    6.34
  -1  -2   9  108.07    6.63
   1   2  -9  100.66    6.33
   1   2  -8    3.79    0.87
  -1  -2   8    5.04    0.93
   1  -2  -8    4.93    0.85
  -1  -2   7  301.35   16.09
   1   2  -7  283.60   15.94
   1  -2  -7  287.60   15.92
   1  -2  -7  277.60   16.05
   1  -2  -6  157.72    5.00
   1   2  -6  155.76    4.74
  -1  -2   6  158.12    4.88
  -1  -2   5  159.99   10.50
  -1  -2   5  192.28   10.47
   1   2  -5  199.94   10.47
   1  -2  -5  187.44   10.55
   1   2  -4  471.40   26.11
   1   2  -4  521.85   26.07
  -1   2   4  497.31   26.28
  -1  -2   4  490.31   26.14
  -1  -2   4  430.30   26.14
  -1   2   3  158.63    9.06
  -1   2   3  151.76    8.87
   1   2  -3  150.35    8.87
  -1  -2   3  174.38    8.87
  -1   2   2  443.74   26.17
   1   2  -2  493.56   26.07
   1  -2  -2  468.07   26.02
  -1   2   2  484.88   26.01
  -1  -2   2  517.91   26.00
  -1  -2   1  262.51   14.11
   1  -2  -1  261.76   14.00
   1   2  -1  233.42   14.04
  -1  -2   1  264.76   13.95
  -1   2   1  259.64   13.99
   1  -2  -1  260.22   14.18
  -1  -2   1  256.97   14.12
  -1  -2   0   80.10    4.55
  -1   2   0   76.61    4.42
  -1  -2   0   75.91    4.55
  -1  -2   0   74.86    4.37
   1  -2   0   79.36    4.69
   1   2   0   79.27    4.39
   1   2   0   74.12    4.47
  -1  -2  -1   75.06    4.20
  -1  -2  -1   75.29    4.34
   1   2   1   69.41    4.26
   1   2   1   76.85    4.47
  -1   2  -1   72.64    4.45
  -1   2  -1   75.99    4.25
  -1   2  -2  575.54   30.47
  -1  -2  -2  578.78   30.45
  -1  -2  -2  556.83   30.52
   1   2   2  585.92   30.76
   1   2   2  550.84   30.60
  -1   2  -2  575.90   30.73
  -1  -2  -3  181.52   10.03
  -1   2  -3  200.94   10.32
   1   2   3  183.67   10.21
   1   2   3  193.51   10.36
  -1   2  -3  182.92    9.98
   1  -2   3  182.78   10.22
   1   2   3  169.05   10.18
   1   2   4    6.42    0.79
  -1   2  -4    5.40    0.77
   1  -2   4    5.50    0.78
  -1  -2  -4    5.74    0.60
   1  -2   4    5.55    0.94
   1   2   4    4.86    0.82
   1  -2   5    9.83    1.19
   1  -2   5    8.42    1.03
  -1  -2  -5   10.68    0.76
   1   2   5   10.47    1.04
   1   2   5    9.67    1.12
   1   2   6   16.16    1.33
  -1  -2  -6   14.34    0.89
   1  -2   6   14.86    1.50
   1  -2   6   14.04    1.33
  -1  -2  -6   13.40    0.94
   1  -2   6   14.20    1.61
   1   2   6   15.98    1.50
   1   2   7  105.34    6.04
   1   2   7  103.52    6.24
   1  -2   7  102.56    6.08
   1  -2   7   94.71    6.25
   1  -2   8   13.46    1.55
   1  -2   8   10.98    1.31
   1   2   8   12.81    1.26
   1   2   8   12.67    1.46
   1   2   9   26.09    2.31
  -1  -2  -9   26.57    2.47
   1  -2   9   26.07    2.35
  -1   2  -9   23.26    1.51
  -1   2  -9   24.14    2.12
  -1  -2  -9   23.48    2.11
   1  -2   9   23.16    2.03
   1   2  10   24.08    2.33
   1   2  10   25.07    2.39
  -1   2 -10   21.80    1.47
  -1   2 -10   24.04    1.97
  -1  -2 -10   23.72    2.13
   1  -2  10   22.11    2.32
  -1   2 -10   26.01    2.19
  -1   2 -10   23.12    1.93
  -1  -2 -10   23.61    2.45
  -1  -2 -10   23.10    2.11
  -1   2 -10   24.66    2.16
  -1  -2 -11   32.11    2.64
  -1   2 -11   31.50    2.61
   1  -2  11   32.24    2.91
   1   2  11   28.40    2.78
  -1   2 -11   27.62    2.34
  -1   2 -11   27.67    2.52
  -1  -2 -11   30.38    2.98
  -1  -2 -11   29.80    2.55
  -1   2 -11   27.26    2.31
   1   2  11   31.97    2.85
   1   2  12    4.94    1.20
  -1  -2 -12    5.13    1.15
  -1   2 -12    5.56    0.96
  -1   2 -12    4.86    0.91
  -1   2 -12    6.50    1.11
  -1  -2 -12    6.25    1.14
   1   2  12    5.40    1.27
  -1   2 -12    6.49    1.12
  -1   2 -13    2.39    0.84
  -1   2 -13    1.84    0.84
  -1   2 -13    1.64    0.78
   1   2  13    1.42    1.02
  -1  -2 -13    1.44    0.91
  -1  -2 -13    2.38    0.99
  -1   2 -13    2.01    0.68
  -1  -2 -13    2.53    0.93
  -1   2 -14   22.77    2.18
  -1   2 -14   20.97    2.18
  -1   2 -14   23.99    2.37
  -1  -2 -14   22.60    2.42
  -1  -2 -14   21.90    2.36
  -1  -2 -14   23.69    2.90
   1   2  14   25.69    2.86
  -1   2 -14   22.94    2.38
  -1   2 -15   63.16    4.76
  -1   2 -15   70.73    5.04
  -1  -2 -15   72.41    5.83
   1   2  15   74.48    5.80
  -1  -2 -15   62.85    5.03
  -1   2 -15   72.30    5.15
  -1  -2 -15   70.13    5.11
  -1  -2 -16    4.14    1.27
  -1   2 -16    3.95    1.08
  -1   2 -16    3.69    1.02
  -1  -2 -16    4.72    1.54
   1   2  16    4.57    1.66
  -1   2 -16    5.24    1.31
  -1  -2 -16    5.31    1.38
  -1  -2 -17    6.13    1.52
  -1   2 -17    5.38    1.34
  -1   2 -17    6.76    1.26
  -1  -2 -17    6.60    1.85
  -1  -2 -17    7.31    1.63
  -1   2 -17    4.58    1.22
   1   2  17    6.18    1.96
  -1  -2 -18    1.46    1.11
   1   2  18    1.94    1.64
  -1   2 -18    0.34    0.69
  -1   2 -18    0.92    0.98
  -1  -2 -18    0.84    1.17
  -1   2 -18    0.48    1.04
  -1   2 -18    0.26    0.79
  -1  -2 -18   -0.21    1.17
  -1  -2 -19    6.95    1.74
  -1   2 -19    7.50    1.60
  -1   2 -19    7.09    1.92
  -1  -2 -19   11.24    2.31
   1   2  19    7.94    2.27
  -1   2 -19    8.77    1.45
  -1  -2 -20    5.57    1.90
   1   2  20    5.56    2.25
  -1   2 -20    7.03    1.85
  -1  -2 -20    6.55    1.63
  -1   2 -20    8.37    1.61
   1   2  21    1.19    1.64
  -1  -2 -21   -0.16    1.17
   1  -2  21   -0.35    1.84
  -1  -2 -21    0.90    1.08
  -1   2 -21    0.19    0.91
  -1   2 -21   -0.15    1.07
  -1  -2 -22    1.28    1.07
  -1  -2 -22    2.11    1.31
   1  -2  22    1.33    1.79
  -1   2 -22    1.55    1.08
  -1   2 -22    2.55    1.05
   1   2  22    1.92    1.71
  -1  -2 -23   -0.27    0.97
   1   2  23    1.02    1.52
   1  -2  23   -0.61    1.59
  -1   2 -23    0.25    0.91
  -1   2 -23    0.08    0.77
  -1  -2 -23    1.27    1.03
   1  -2  24    9.38    2.14
   1   2  24    6.53    1.78
  -1   2 -24    7.02    1.50
   1   2  24    8.51    1.92
  -1   2 -24    7.91    1.26
  -1   2 -25    2.77    0.72
   1   2  25    4.39    1.38
   1   2  25    4.73    1.40
   1  -2  25    6.54    1.66
  -1  -2 -25    4.02    1.03
  -1   2 -25    3.75    0.98
   1   2  26    1.95    0.86
   1  -2  26    4.02    1.15
  -1  -2 -26    1.72    0.62
  -1   3  26    1.96    0.98
  -1  -3  26    1.49    0.80
   1   3 -25    1.10    0.69
  -1   3  25    1.46    1.19
  -1  -3  25    0.29    1.01
  -1   3  24    4.98    1.78
  -1  -3  24    3.06    1.41
   1  -3 -24    3.45    1.10
   1   3 -24    3.44    1.10
  -1  -3  23   16.75    2.62
  -1   3  23   16.82    2.75
   1  -3 -23   12.23    2.00
   1   3 -23   16.23    2.29
  -1   3  22    0.49    1.63
   1  -3 -22    1.47    1.04
   1   3 -22    0.69    0.98
  -1  -3  22    1.89    1.55
  -1   3  21   78.17    6.88
   1   3 -21   78.45    5.69
   1   3 -21   72.67    5.22
   1  -3 -21   73.70    6.29
   1  -3 -20   13.27    2.40
   1   3 -20   15.04    2.07
   1   3 -20   12.90    1.71
  -1   3  20   16.23    3.21
  -1   3  19   51.43    5.47
   1   3 -19   50.44    4.02
   1  -3 -19   52.96    5.02
   1  -3 -19   48.71    4.14
   1   3 -19   55.01    4.37
   1  -3 -18  109.52    8.15
   1   3 -18  110.56    7.35
   1  -3 -18   95.61    7.09
   1   3 -18  109.38    7.06
  -1   3  18  104.60    8.52
   1   3 -17   -0.09    1.12
  -1  -3  17    0.27    0.78
   1   3 -17    0.60    0.71
   1  -3 -17    0.45    0.94
   1  -3 -17    1.41    1.18
   1   3 -17    0.56    1.15
  -1   3  17    0.51    1.63
   1   3 -16    8.36    1.65
   1  -3 -16    9.22    1.67
   1   3 -16    9.52    1.45
   1   3 -16    8.99    1.66
  -1   3  16   11.19    2.48
  -1  -3  16    7.40    1.45
   1  -3 -16    9.46    1.92
   1  -3 -15    1.56    0.97
  -1  -3  15    1.03    0.89
   1   3 -15    1.97    1.08
   1   3 -15    1.02    1.02
  -1   3  15    2.08    1.65
   1   3 -15    1.45    0.75
   1  -3 -14   11.97    1.75
   1   3 -14   12.89    1.82
  -1  -3  14   10.40    1.63
   1   3 -14   14.09    1.84
   1   3 -14   14.42    1.70
  -1   3  14   12.94    2.37
   1   3 -13    6.92    1.19
   1   3 -13    4.19    1.15
   1  -3 -13    6.76    1.28
  -1   3  13    8.44    1.83
  -1  -3  13    4.63    1.09
   1   3 -13    6.09    1.24
  -1  -3  12  111.52    7.53
  -1   3  12  130.54    8.37
   1   3 -12  109.92    7.42
   1   3 -12  122.18    7.61
   1  -3 -12  110.33    7.49
   1   3 -12  128.06    7.64
   1   3 -12  133.73    7.66
   1   3 -11  176.89   10.04
   1   3 -11  154.48    9.86
   1  -3 -11  168.34   10.04
   1   3 -11  174.68    9.99
  -1   3  11  176.60   10.69
  -1  -3  11  167.00   10.44
  -1  -3  11  162.63    9.99
   1  -3 -11  152.09    9.88
   1   3 -11  174.97    9.99
  -1   3  11  158.60   10.72
   1   3 -10  252.25   14.71
   1  -3 -10  231.83   14.63
   1   3 -10  263.67   14.78
   1   3 -10  270.45   14.79
  -1  -3  10  258.93   15.17
  -1   3  10  269.38   15.35
   1  -3 -10  269.11   14.86
  -1   3  10  243.07   15.37
   1   3 -10  267.59   14.83
   1   3  -9  140.42    8.35
  -1  -3   9  137.11    8.65
   1   3  -9  133.92    8.34
   1  -3  -9  146.50    8.45
  -1   3   9  134.26    8.91
   1  -3  -9  129.02    8.37
   1   3  -9  146.56    8.42
  -1   3   9  141.42    8.83
  -1   3   8  193.08   11.17
   1  -3  -8  188.81   10.77
  -1   3   8  186.64   11.11
  -1  -3   8  182.14   10.95
   1  -3  -8  180.78   10.84
   1   3  -8  178.06   10.71
  -1   3   8  183.28   11.23
   1   3  -8  184.95   10.72
  -1  -3   7   10.50    1.58
  -1  -3   7   15.97    1.74
  -1   3   7   17.59    2.04
   1  -3  -7   16.46    1.61
   1  -3  -7   15.77    1.72
   1   3  -7   17.96    1.70
  -1   3   7   18.09    1.87
  -1  -3   7   15.59    1.66
   1  -3  -7   16.15    1.60
   1  -3  -6  164.11    9.26
   1  -3  -6  165.67    9.33
  -1   3   6  166.98    9.56
  -1  -3   6  171.43    9.39
  -1  -3   6  146.79    9.36
   1   3  -6  157.62    9.14
  -1   3   6  162.16    9.71
   1   3  -6  158.08    9.25
   1  -3  -6  158.23    9.36
  -1   3   6  144.15    9.16
  -1  -3   5  458.02   24.55
  -1  -3   5  420.63   24.58
   1   3  -5  484.60   24.47
   1  -3  -5  454.62   24.60
  -1   3   5  450.57   24.88
  -1   3   5  457.66   24.76
   1   3  -5  411.83   24.43
  -1  -3   4   49.61    3.08
   1   3  -4   41.67    3.01
   1   3  -4   54.16    3.11
  -1   3   4   45.31    2.97
   1  -3  -4   49.53    3.21
   1  -3  -3  168.70    5.60
  -1   3   3  179.47    5.25
  -1  -3   3  176.84    5.30
   1   3  -3  173.36    5.35
   1   3  -2  165.60    9.97
   1  -3  -2  184.18   10.29
  -1  -3   2  169.83    9.95
   1   3  -2  179.80   10.05
  -1   3   2  173.61   10.31
  -1   3   2  188.59    9.98
   1   3  -1   71.74    5.27
  -1  -3   1   93.64    5.59
   1  -3  -1   96.82    5.79
  -1   3   1  100.08    5.82
  -1   3   1   95.04    5.38
   1  -3  -1   91.34    5.62
  -1  -3   1   96.39    5.53
   1   3  -1   93.97    5.44
   1  -3   0  160.97    8.77
  -1  -3   0  152.36    8.58
  -1  -3   0  146.85    8.34
   1   3   0  140.11    8.38
  -1  -3   0  144.95    8.47
  -1   3   0  145.68    8.35
  -1   3   0  152.56    8.78
  -1   3  -1  206.27   11.22
   1  -3   1  204.98   11.21
  -1   3  -1  188.32   10.75
  -1  -3  -1  187.48   10.72
  -1  -3  -1  178.42   10.84
  -1  -3  -1  198.70   10.98
   1   3   1  198.96   10.87
   1  -3   1  205.93   11.26
  -1   3  -2  146.70    7.98
   1   3   2  145.46    7.91
  -1  -3  -2  121.33    7.55
   1  -3   2  143.87    8.06
  -1  -3  -2  125.97    7.44
  -1   3  -2  129.77    7.47
   1   3   3   78.25    4.65
   1   3   3   81.92    4.88
  -1   3  -3   74.10    4.39
   1  -3   3   70.08    4.65
  -1  -3  -3   71.47    4.46
   1  -3   3   77.48    5.00
  -1  -3  -3   73.38    4.40
   1  -3   4   34.66    2.60
   1  -3   4   37.38    2.92
   1   3   4   36.88    2.59
  -1  -3  -4   35.00    2.36
   1   3   4   36.50    2.77
   1   3   4   35.49    2.67
  -1   3  -4   34.37    2.30
  -1  -3  -4   35.46    2.34
   1  -3   5   44.17    2.86
   1   3   5   46.33    2.82
   1   3   5   42.07    2.91
  -1  -3  -5   43.18    2.50
   1  -3   5   46.79    3.23
   1   3   5   42.87    3.03
   1  -3   6   40.99    3.13
   1   3   6   45.09    3.38
   1  -3   6   43.82    3.50
   1   3   6   45.71    3.13
   1   3   6   42.81    3.25
  -1   3  -6   41.52    3.08
  -1  -3  -6   47.16    2.76
  -1  -3  -7   61.83    3.29
   1   3   7   64.10    3.86
   1  -3   7   52.93    4.04
   1   3   7   52.99    3.94
  -1  -3  -7   45.95    3.29
   1  -3   7   55.94    3.85
   1  -3   7   63.46    4.39
  -1   3  -8   92.65    5.79
  -1  -3  -8   93.68    5.99
   1  -3   8   99.84    6.00
  -1   3  -8   95.24    6.01
  -1   3  -8   99.71    6.04
   1  -3   8   98.91    6.47
   1  -3   8   86.96    6.15
   1   3   8  107.38    5.97
  -1  -3  -8   95.49    5.95
   1   3   8   96.73    6.20
  -1  -3  -8   88.24    5.14
  -1  -3  -9  269.89   16.08
  -1  -3  -9  273.95   16.47
  -1  -3  -9  272.98   16.01
   1   3   9  280.16   16.38
  -1   3  -9  287.28   15.85
   1   3   9  318.55   16.11
   1  -3   9  300.92   16.18
   1  -3   9  299.93   16.79
  -1   3  -9  265.66   15.72
   1  -3   9  247.75   16.27
   1   3   9  301.62   16.40
  -1   3  -9  286.88   16.17
   1  -3  10   17.06    2.14
   1   3  10   16.57    1.95
  -1   3 -10   14.30    1.56
  -1   3 -10   17.16    1.83
   1  -3  10   12.41    1.66
   1  -3  10   15.86    2.02
   1   3  10   15.08    1.98
  -1  -3 -10   11.78    1.78
  -1   3 -10   14.03    1.48
  -1  -3 -10   15.66    1.81
  -1  -3 -10   17.80    1.87
   1   3  11   70.03    5.56
  -1   3 -11   77.33    4.97
  -1  -3 -11   73.56    5.24
   1  -3  11   68.81    5.18
  -1   3 -11   80.66    5.39
  -1  -3 -11   71.71    5.27
  -1   3 -11   79.47    5.35
   1   3  11   83.76    5.68
  -1   3 -11   77.98    5.04
  -1  -3 -11   83.63    5.87
  -1  -3 -12    2.58    1.06
  -1  -3 -12    3.06    1.08
  -1   3 -12    1.32    0.70
  -1   3 -12    1.45    0.80
  -1   3 -12    1.96    0.79
  -1  -3 -12    1.17    0.96
  -1   3 -12    0.81    0.76
   1   3  12    1.14    1.00
  -1  -3 -13    9.48    1.79
  -1  -3 -13    9.21    1.57
  -1  -3 -13    9.36    1.59
  -1   3 -13    9.23    1.32
   1   3  13   11.59    1.94
  -1   3 -13    8.88    1.53
  -1   3 -13    9.54    1.48
  -1   3 -13    8.87    1.38
  -1   3 -14   11.20    1.57
  -1  -3 -14   11.94    1.79
  -1   3 -14   10.58    1.59
   1   3  14   11.60    2.05
  -1   3 -14   11.83    1.75
  -1  -3 -14   11.18    1.81
  -1   3 -14   12.54    1.55
  -1  -3 -14   10.71    2.05
  -1  -3 -15    0.50    1.06
  -1   3 -15    0.07    0.63
   1   3  15    0.83    1.22
  -1   3 -15    0.45    0.66
  -1   3 -15    1.17    0.88
  -1  -3 -15    2.78    1.20
  -1   3 -15    0.15    0.75
  -1  -3 -15    0.90    1.00
  -1  -3 -16   13.66    2.45
   1   3  16   17.90    2.84
  -1   3 -16   15.06    1.93
  -1   3 -16   16.50    2.18
  -1  -3 -16   15.58    2.31
  -1   3 -16   16.36    1.93
  -1   3 -17    4.52    1.32
  -1  -3 -17    3.65    1.50
   1   3  17    5.09    1.89
  -1  -3 -17    3.25    1.48
  -1   3 -17    3.85    1.06
  -1   3 -17    5.09    1.18
  -1   3 -18   17.66    2.68
  -1  -3 -18   17.64    2.85
  -1   3 -18   16.61    2.08
   1   3  18   19.51    3.09
  -1  -3 -18   21.37    2.71
  -1   3 -18   18.20    2.09
  -1   3 -18   19.70    2.40
  -1  -3 -19   27.64    3.22
  -1   3 -19   30.24    2.74
  -1   3 -19   32.21    3.65
  -1  -3 -19   30.21    3.76
   1   3  19   31.03    3.89
  -1   3 -19   31.86    3.23
  -1   3 -19   28.32    2.81
   1   3  20    2.82    1.92
  -1   3 -20    2.20    1.10
  -1   3 -20    0.60    0.98
  -1  -3 -20    1.65    1.36
  -1  -3 -20    2.85    1.40
   1   3  21   11.09    2.51
  -1  -3 -21   10.41    1.94
  -1  -3 -21   12.09    2.29
  -1   3 -21   11.27    2.05
   1   3  21   12.52    2.56
  -1   3 -21   12.03    1.78
   1   3  22   -0.88    1.65
  -1  -3 -22    0.70    1.02
  -1   3 -22    1.56    0.94
   1   3  22    0.15    1.54
  -1   3 -22    0.37    0.84
  -1   3 -23   24.69    2.37
  -1   3 -23   26.55    2.81
   1   3  23   26.05    3.25
   1   3  23   23.72    3.07
  -1  -3 -24   51.77    4.30
   1   3  24   52.03    4.49
   1   3  24   48.42    4.47
  -1   3 -24   53.20    4.14
  -1   3 -24   56.90    3.75
   1   3  25    0.09    0.84
   1   3  25   -0.80    0.86
  -1  -3 -25   -0.15    0.63
  -1   4  25    3.77    1.18
   1  -4 -25    3.36    0.92
  -1  -4  25    3.91    1.10
  -1   4  24    2.06    1.28
   1   4 -24    2.81    0.88
  -1  -4  24    5.17    1.40
   1   4 -23   12.04    1.84
  -1   4  23    8.32    2.04
  -1  -4  23   13.85    2.16
   1  -4 -22   10.66    1.77
   1   4 -22   12.13    1.95
  -1  -4  22   13.46    2.38
   1   4 -22    9.83    1.56
  -1   4  22   12.14    2.58
   1  -4 -21    3.37    1.24
  -1   4  21    3.40    1.99
  -1  -4  21    2.95    1.73
   1   4 -21    2.34    1.05
   1   4 -21    3.30    0.89
  -1   4  20   51.22    5.17
   1   4 -20   47.33    3.65
   1   4 -20   45.89    3.90
   1  -4 -20   41.84    4.23
   1   4 -19   38.32    3.55
  -1   4  19   32.21    4.42
   1  -4 -19   40.32    4.08
   1   4 -19   40.36    3.31
   1   4 -18    3.94    1.41
  -1   4  18    4.44    2.30
   1   4 -18    4.69    1.11
   1  -4 -18    2.49    1.30
   1   4 -18    5.66    1.45
   1   4 -17    2.24    0.92
   1   4 -17    2.39    1.21
   1   4 -17    2.66    1.29
   1  -4 -17    1.75    1.06
  -1   4  17    1.39    1.77
   1  -4 -16   32.56    3.58
   1   4 -16   28.67    3.09
   1   4 -16   31.98    2.99
  -1   4  16   30.91    4.01
   1   4 -16   36.39    3.32
  -1   4  15   35.88    4.13
   1   4 -15   37.45    3.41
   1   4 -15   37.98    3.32
  -1  -4  15   33.67    3.21
   1  -4 -15   36.36    3.76
   1   4 -15   40.59    3.54
   1   4 -14   11.21    1.57
  -1  -4  14    8.88    1.53
   1   4 -14   10.97    1.76
  -1   4  14   13.14    2.45
   1  -4 -14    9.10    1.75
   1   4 -14   11.12    1.75
  -1  -4  13   40.80    3.63
   1   4 -13   47.93    3.82
   1   4 -13   45.11    3.71
   1  -4 -13   50.93    4.20
   1   4 -13   43.86    3.77
  -1   4  13   46.35    4.48
   1   4 -12  112.30    7.13
  -1   4  12  100.88    7.63
  -1  -4  12   97.66    6.93
   1   4 -12  109.97    7.08
   1  -4 -12  108.22    7.40
   1   4 -12  110.82    7.09
   1   4 -11   15.32    1.84
   1  -4 -11   12.93    1.81
   1   4 -11   13.61    1.85
   1   4 -11   16.26    1.84
  -1   4  11   16.83    2.36
   1   4 -10   17.18    2.00
  -1   4  10   18.58    2.39
   1   4 -10   20.17    2.07
   1   4 -10   18.69    2.00
  -1  -4  10   19.39    2.29
  -1   4   9   23.49    2.66
   1  -4  -9   23.05    2.37
   1   4  -9   23.36    2.33
  -1   4   9   24.97    2.68
  -1  -4   9   28.37    2.69
  -1   4   9   27.53    2.80
  -1   4   9   21.50    2.69
   1   4  -9   25.53    2.34
  -1  -4   8  116.52    8.35
  -1  -4   8  136.45    8.50
  -1   4   8  143.64    8.81
   1   4  -8  145.64    8.20
  -1   4   8  143.06    8.72
   1  -4  -8  137.23    8.20
  -1   4   8  131.43    8.62
   1  -4  -8  129.33    8.32
  -1   4   8  140.33    8.91
   1   4  -8  129.92    8.20
  -1  -4   8  122.26    8.05
   1   4  -8  135.89    8.21
   1   4  -7   21.27    1.89
   1   4  -7   14.15    1.79
   1  -4  -7   18.96    2.00
   1   4  -7   17.80    1.93
  -1  -4   7   16.87    2.04
  -1   4   7   19.15    1.97
   1   4  -7   18.42    1.79
  -1   4   7   21.09    2.25
  -1   4   7   19.06    2.17
  -1   4   7   22.42    2.35
   1  -4  -7   19.38    1.94
  -1  -4   7   20.44    2.05
   1  -4  -6   74.84    4.97
  -1   4   6   75.06    5.32
  -1   4   6   68.73    5.15
  -1   4   6   76.34    5.25
   1   4  -6   71.52    4.79
   1   4  -6   79.02    4.91
  -1  -4   6   72.18    5.01
  -1  -4   6   75.51    5.16
   1  -4  -5   42.38    3.31
  -1   4   5   45.49    3.59
  -1  -4   5   48.12    3.39
  -1   4   5   41.05    3.17
   1   4  -5   44.82    3.25
   1   4  -4  176.52    9.65
  -1   4   4  156.04    9.43
  -1   4   4  167.27    9.93
  -1   4   4  164.03    9.95
   1  -4  -4  158.91    9.69
  -1  -4   4  154.33    9.55
  -1  -4   3   35.63    2.88
  -1   4   3   33.68    3.04
  -1  -4   3   34.74    2.95
   1   4  -3   41.23    2.90
  -1   4   3   34.02    2.62
  -1  -4   3   35.73    2.74
   1  -4  -3   35.51    2.95
   1  -4  -2  114.95    7.42
  -1  -4   2  115.76    7.31
   1   4  -2  118.15    7.23
  -1   4   2  118.15    7.04
  -1   4   2  113.28    7.50
  -1  -4   2  127.97    7.31
   1  -4  -1  198.36   11.88
  -1  -4   1  195.50   11.42
   1   4  -1  207.19   11.36
  -1  -4   1  202.86   11.59
  -1   4   1  195.87   11.84
  -1   4   1  199.15   11.36
   1  -4  -1  208.39   11.81
  -1  -4   1  197.37   11.70
  -1  -4   0   32.26    2.53
  -1   4   0   38.06    2.98
  -1  -4   0   40.07    2.80
  -1   4   0   32.66    2.49
   1   4   0   32.08    2.53
   1  -4   0   35.02    2.91
   1  -4   0   35.34    2.97
  -1  -4   0   34.67    2.76
   1   4   1   23.15    1.95
  -1   4  -1   22.07    1.81
  -1   4  -1   22.24    2.11
  -1  -4  -1   20.74    1.80
   1  -4   1   20.49    2.25
  -1   4  -1   23.53    2.28
  -1  -4  -1   26.24    2.10
   1  -4   2  155.84   10.87
  -1   4  -2  192.22   10.99
  -1   4  -2  190.17   10.49
  -1  -4  -2  181.27   10.45
   1   4   2  197.53   10.75
   1  -4   2  188.18   11.07
  -1  -4  -2  187.98   10.65
  -1   4  -2  184.87   10.84
   1  -4   3   49.60    3.56
   1  -4   3   36.86    3.01
  -1   4  -3   40.99    2.80
  -1  -4  -3   36.97    2.74
   1   4   3   45.29    3.36
  -1   4  -3   43.38    3.16
   1   4   3   39.78    3.03
  -1  -4  -3   38.28    2.90
   1   4   3   40.76    3.00
   1  -4   4   40.49    3.41
  -1   4  -4   40.65    2.77
   1  -4   4   41.16    3.12
  -1  -4  -4   37.00    2.70
   1   4   4   41.22    3.03
  -1   4  -4   44.20    3.17
   1   4   4   41.29    3.28
  -1  -4  -4   38.28    2.82
   1   4   5  217.33   13.22
  -1  -4  -5  226.54   12.58
  -1  -4  -5  223.29   12.56
   1  -4   5  221.11   13.34
  -1   4  -5  219.52   12.51
   1  -4   5  239.69   13.05
   1   4   5  217.77   12.85
  -1   4  -5  235.26   13.05
  -1  -4  -6   17.94    1.49
  -1   4  -6   17.38    1.65
  -1   4  -6   18.55    1.85
  -1   4  -6   19.42    1.82
   1  -4   6   17.11    1.88
   1   4   6   16.65    1.73
   1   4   6   16.50    1.89
   1   4   6   14.36    1.81
   1  -4   6   17.25    2.11
   1   4   6   15.91    1.97
  -1   4  -6   15.85    1.67
  -1   4  -6   14.58    1.38
  -1   4  -7  123.74    7.75
   1   4   7  134.60    8.39
  -1   4  -7  121.90    7.39
   1  -4   7  133.53    8.06
  -1   4  -7  135.76    7.94
   1   4   7  132.28    7.93
  -1   4  -7  131.50    7.93
   1   4   7  133.47    8.27
  -1  -4  -7  135.16    7.40
  -1  -4  -7  114.56    7.92
   1   4   7  126.47    8.16
  -1   4  -7  136.45    8.10
   1  -4   7  132.95    8.52
  -1   4  -7  120.15    7.67
  -1   4  -7  132.59    7.92
  -1  -4  -8   89.78    6.05
  -1   4  -8   87.04    5.34
   1  -4   8   95.28    6.59
  -1   4  -8   96.87    5.95
   1   4   8   94.76    5.97
   1   4   8   88.73    6.09
   1   4   8   94.96    6.40
  -1   4  -8   87.18    5.75
  -1   4  -8   87.36    5.63
   1   4   8   94.70    6.27
   1   4   8   96.90    6.39
  -1  -4  -8   81.47    6.11
   1  -4   8   94.36    6.10
  -1   4  -8   89.51    5.76
   1   4   9    2.07    0.93
   1   4   9    2.75    0.98
   1   4   9    2.39    0.82
   1   4   9    2.86    1.03
   1  -4   9    2.63    1.03
  -1   4  -9    2.48    0.79
  -1  -4  -9    2.55    1.02
   1  -4   9    2.72    0.97
  -1   4  -9    3.68    0.96
   1   4   9    2.13    1.03
  -1  -4  -9    3.12    0.96
  -1   4  -9    2.77    0.76
   1   4  10   22.80    2.27
  -1   4 -10   25.72    2.46
   1   4  10   20.91    2.55
  -1   4 -10   22.24    2.02
  -1   4 -10   22.73    2.13
   1   4  10   22.54    2.51
  -1  -4 -10   19.33    2.40
   1  -4  10   23.45    2.45
  -1  -4 -10   21.39    2.34
  -1   4 -11   12.10    1.44
  -1   4 -11   12.41    1.59
  -1   4 -11   13.70    1.79
   1   4  11   11.43    1.92
  -1  -4 -11   11.59    1.78
  -1  -4 -11   11.41    1.90
  -1   4 -11   10.76    1.61
  -1   4 -12    0.81    0.69
  -1   4 -12    1.31    0.89
   1   4  12    2.56    1.29
  -1  -4 -12    2.43    1.20
  -1   4 -12    0.56    0.69
  -1   4 -12    0.92    0.83
  -1  -4 -12    0.88    0.99
  -1   4 -13    6.15    1.14
  -1   4 -13    6.90    1.29
   1   4  13    4.70    1.57
  -1  -4 -13    6.47    1.66
  -1   4 -13    5.19    1.26
  -1  -4 -13    7.34    1.70
  -1   4 -13    5.64    1.35
  -1   4 -14    7.83    1.57
   1   4  14    8.80    2.00
  -1   4 -14    9.90    1.59
  -1   4 -14    9.53    1.56
  -1  -4 -14    8.69    1.85
  -1  -4 -14    9.95    1.95
  -1   4 -14    7.97    1.36
  -1  -4 -15    4.38    1.63
  -1   4 -15    5.98    1.27
  -1  -4 -15    4.36    1.48
  -1   4 -15    6.53    1.53
  -1   4 -15    4.46    1.21
   1   4  15    5.74    1.81
  -1   4 -15    5.87    1.21
  -1   4 -16    3.14    1.24
  -1   4 -16    3.10    0.99
  -1   4 -16    2.38    0.95
   1   4  16    4.66    1.79
  -1  -4 -16    2.77    1.45
  -1   4 -16    3.18    1.16
  -1  -4 -16    4.16    1.64
  -1  -4 -17    4.56    1.69
   1   4  17    3.38    1.87
  -1   4 -17    2.19    0.94
   1   4  17    2.21    1.82
  -1   4 -17    3.10    1.01
  -1   4 -17    4.68    1.33
  -1  -4 -17    3.34    1.57
  -1   4 -17    3.24    1.35
  -1  -4 -18    8.47    1.91
   1   4  18   12.74    2.74
  -1   4 -18    7.70    1.37
  -1   4 -18   10.00    1.91
  -1   4 -18   12.86    1.96
  -1   4 -18    8.37    1.45
  -1  -4 -18   11.35    2.27
   1   4  18    9.61    2.31
   1   4  19    0.32    1.46
   1   4  19    0.85    1.74
  -1  -4 -19    1.30    1.18
  -1  -4 -19    2.18    1.34
  -1   4 -19    1.03    1.05
  -1   4 -19    0.55    0.92
  -1   4 -19    0.78    0.79
  -1   4 -20    7.20    1.61
   1   4  20    7.01    2.28
   1   4  20    6.64    2.01
  -1   4 -20    6.66    1.50
  -1   4 -21    1.16    0.95
   1   4  21    1.14    1.52
   1   4  21    0.91    1.58
  -1   4 -21    1.03    0.91
   1   4  22    4.20    1.65
   1   4  22    4.06    1.66
  -1   4 -22    5.00    1.15
  -1   4 -22    5.05    1.25
  -1   4 -23    2.98    0.87
   1   4  23    4.63    1.58
  -1   4 -23    4.38    0.95
   1   4  23    3.54    1.43
   1   4  24    8.42    1.52
  -1   4 -24    8.33    1.04
   1   4  24    8.31    1.59
  -1  -4 -24    7.96    1.30
  -1  -4 -25   20.51    1.98
   1  -5 -24    0.45    0.55
  -1  -5  24    1.02    0.82
  -1   5  24    0.59    0.98
  -1  -5  23    1.58    1.10
  -1   5  23    0.96    1.10
   1  -5 -23    0.51    0.74
   1   5 -23    0.75    0.58
   1   5 -22    9.00    1.49
  -1  -5  22   11.37    1.94
  -1   5  22    8.25    1.99
   1   5 -22    8.72    1.30
   1   5 -21    1.96    0.92
  -1   5  21    3.02    1.69
   1   5 -21    2.34    1.02
  -1   5  20   15.77    2.93
   1   5 -20   20.37    2.04
   1   5 -20   23.13    2.38
  -1   5  19  166.02   11.92
   1  -5 -19  155.24   10.93
   1   5 -19  183.02   10.76
   1   5 -19  177.87   10.51
   1   5 -18   12.93    1.72
   1   5 -18   10.49    1.80
   1   5 -18   11.58    1.94
   1  -5 -18   10.36    1.85
  -1   5  18   10.39    2.66
  -1   5  17    7.68    2.35
   1   5 -17    5.95    1.64
   1  -5 -17    4.55    1.43
   1   5 -17    8.49    1.48
   1   5 -17    7.58    1.63
  -1   5  16  104.90    8.56
   1   5 -16  114.89    7.61
   1  -5 -16  101.97    7.82
   1   5 -16  114.10    7.64
   1   5 -16  114.57    7.52
   1   5 -15    2.36    1.21
  -1   5  15    1.34    1.79
   1  -5 -15    0.88    0.90
   1   5 -15    1.64    0.94
   1   5 -15    1.62    1.27
  -1   5  14   36.02    4.24
  -1  -5  14   32.01    3.15
   1   5 -14   40.20    3.48
   1   5 -14   40.73    3.59
   1   5 -14   41.64    3.55
   1  -5 -14   31.33    3.41
   1   5 -13   59.66    4.51
  -1  -5  13   50.13    4.25
   1   5 -13   59.08    4.50
   1   5 -13   51.07    4.37
  -1   5  13   55.12    5.24
   1   5 -12    6.96    1.55
  -1   5  12    6.91    1.88
   1   5 -12    7.17    1.53
   1   5 -12    7.20    1.40
   1   5 -11   56.62    4.57
   1   5 -11   59.78    4.59
  -1   5  11   61.05    5.25
   1   5 -11   60.07    4.58
   1   5 -10    1.86    1.03
   1   5 -10    2.44    1.16
   1   5 -10    1.29    0.85
  -1   5  10    1.96    1.39
   1   5  -9   22.13    2.32
  -1  -5   9   19.48    2.38
   1   5  -9   20.01    2.28
  -1   5   9   22.13    2.74
  -1   5   8  236.95   14.76
   1  -5  -8  233.10   14.40
  -1  -5   8  242.70   14.06
  -1  -5   8  236.07   14.56
   1   5  -8  253.11   14.32
   1   5  -8  262.32   14.26
   1   5  -8  237.66   14.22
   1   5  -7   37.56    3.19
   1  -5  -7   39.46    3.20
  -1  -5   7   42.61    3.47
  -1  -5   7   33.30    2.93
   1   5  -7   33.45    3.07
  -1   5   7   44.73    3.74
  -1  -5   7   35.60    3.36
   1   5  -7   41.21    3.16
  -1   5   7   40.07    3.69
   1   5  -7   41.97    3.15
   1   5  -6  198.94   12.43
   1   5  -6  232.16   12.56
  -1   5   6  212.19   13.09
  -1  -5   6  214.50   12.65
  -1   5   6  207.10   12.87
   1   5  -6  214.98   12.36
  -1   5   6  219.05   13.09
  -1  -5   6  203.23   12.75
   1  -5  -6  225.15   12.63
  -1   5   6  188.03   12.71
   1   5  -5   45.37    3.52
   1   5  -5   43.80    3.41
   1  -5  -5   46.76    3.64
  -1  -5   5   43.57    3.52
  -1   5   5   47.19    3.48
  -1   5   5   40.44    3.71
  -1  -5   5   48.70    3.86
  -1   5   5   48.48    4.04
  -1   5   5   44.59    3.82
  -1  -5   4  305.44   16.41
  -1  -5   4  266.05   16.24
   1   5  -4  305.42   16.14
  -1  -5   4  268.20   15.94
  -1   5   4  276.51   15.88
   1  -5  -4  277.63   16.16
  -1   5   4  263.78   16.27
   1   5  -4  277.77   15.93
  -1   5   4  298.74   16.64
  -1   5   4  260.36   16.24
  -1  -5   3   37.79    3.23
   1  -5  -3   37.11    3.21
  -1   5   3   32.59    2.82
  -1   5   3   41.44    3.53
  -1   5   3   35.50    3.20
  -1   5   3   36.36    3.28
   1   5  -3   38.55    3.03
   1   5  -3   38.96    3.10
  -1  -5   3   37.94    3.26
  -1  -5   2   25.60    2.58
  -1   5   2   28.06    2.71
   1  -5  -2   27.10    2.43
  -1   5   2   30.87    2.89
   1  -5  -2   28.13    2.72
  -1  -5   2   29.77    2.48
  -1   5   2   23.22    2.24
   1   5  -2   27.08    2.49
  -1  -5   2   31.51    2.76
  -1   5   2   26.14    2.62
   1   5  -2   26.90    2.50
  -1  -5   1  557.80   28.40
   1   5  -1  482.90   28.22
  -1  -5   1  524.57   28.45
   1  -5  -1  504.87   28.15
   1  -5  -1  479.48   28.42
   1   5  -1  528.89   28.42
  -1   5   1  549.27   28.78
  -1   5   1  488.92   28.40
  -1   5   1  503.83   28.45
  -1  -5   1  514.17   28.11
   1  -5  -1  513.47   28.62
  -1   5   1  499.73   28.00
  -1   5   0  136.10    8.29
  -1  -5   0  134.35    7.93
   1   5   0  130.51    7.73
  -1   5   0  125.60    7.62
  -1  -5   0  123.81    7.63
   1  -5   0  129.37    7.86
  -1  -5   0  128.95    8.04
   1   5   0  121.74    7.92
  -1   5   0  121.45    8.00
   1  -5   0  124.67    8.24
  -1   5   0  119.34    7.96
   1   5   1   41.48    3.32
  -1   5  -1   44.51    3.56
  -1  -5  -1   41.59    3.13
   1   5   1   45.81    3.33
   1   5   1   42.31    3.49
  -1  -5  -1   48.17    3.45
  -1   5  -1   46.39    3.71
  -1   5  -1   43.14    3.50
  -1   5  -1   41.94    3.13
  -1   5  -1   45.42    3.31
   1  -5   1   44.44    3.80
   1  -5   1   43.93    3.42
  -1   5  -1   39.96    3.43
  -1   5  -2  190.29   10.81
  -1  -5  -2  183.39   10.76
  -1   5  -2  186.52   11.03
  -1   5  -2  203.23   11.26
  -1   5  -2  186.58   10.58
  -1  -5  -2  175.43   10.50
  -1   5  -2  185.28   10.76
  -1   5  -2  171.34   10.89
   1   5   2  170.34   10.94
  -1   5  -2  173.85   10.91
   1   5   2  187.17   10.83
   1   5   3   57.28    4.35
   1   5   3   61.50    4.55
   1  -5   3   58.83    4.40
  -1   5  -3   61.88    4.48
  -1   5  -3   60.55    4.41
  -1   5  -3   59.28    4.40
  -1  -5  -3   61.69    4.06
  -1   5  -3   66.02    4.36
  -1  -5  -3   66.35    4.31
  -1   5  -3   69.67    4.48
  -1   5  -3   60.10    4.07
  -1   5  -3   53.19    4.21
  -1   5  -4  143.17    8.60
  -1   5  -4  130.21    8.20
   1  -5   4  144.23    8.78
  -1   5  -4  145.38    8.81
  -1  -5  -4  127.78    8.78
   1   5   4  152.75    8.83
   1   5   4  145.78    8.68
  -1  -5  -4  144.12    8.27
  -1   5  -4  136.37    8.28
  -1   5  -4  143.52    8.67
   1  -5   4  139.85    9.07
  -1   5  -4  146.13    8.73
   1   5   4  133.02    8.80
  -1   5  -4  146.41    8.74
  -1   5  -4  129.02    8.49
  -1  -5  -4  149.04    8.46
  -1  -5  -5   42.15    3.88
  -1   5  -5   57.46    4.10
  -1  -5  -5   54.26    3.63
  -1   5  -5   49.71    3.51
  -1   5  -5   56.21    3.94
   1   5   5   47.84    3.89
   1  -5   5   48.01    4.19
  -1   5  -5   49.11    3.75
  -1  -5  -5   52.29    3.50
   1   5   5   52.08    4.11
  -1   5  -5   52.80    3.61
  -1   5  -5   49.71    3.83
   1   5   5   50.51    3.84
  -1   5  -5   54.47    3.91
   1   5   5   50.27    3.91
  -1   5  -5   50.33    3.93
   1  -5   5   51.81    4.02
   1   5   5   55.22    4.28
   1   5   6   98.50    6.03
  -1   5  -6   83.99    5.57
  -1  -5  -6   91.23    5.50
   1   5   6   84.07    5.94
   1   5   6   88.32    6.15
  -1   5  -6   85.50    5.92
   1  -5   6   83.86    6.31
  -1   5  -6   84.88    5.42
   1   5   6   83.92    6.00
  -1  -5  -6   90.40    6.19
  -1   5  -6   76.37    5.47
   1  -5   6   94.17    6.10
   1   5   6   87.51    6.32
  -1   5  -6   88.84    5.79
  -1   5  -6   95.20    5.95
  -1   5  -6   94.05    6.08
   1   5   7   27.97    2.84
  -1   5  -7   31.52    2.60
  -1   5  -7   32.70    2.82
  -1   5  -7   31.24    2.65
  -1   5  -7   31.64    2.72
   1  -5   7   32.71    3.29
   1  -5   7   33.08    3.02
   1   5   7   32.55    3.10
   1   5   7   33.90    2.90
   1   5   7   35.38    3.33
  -1   5  -8   18.80    1.96
  -1   5  -8   13.09    1.64
   1   5   8   18.19    2.14
   1   5   8   17.69    2.22
  -1   5  -8   16.09    1.89
  -1   5  -8   13.39    1.70
   1   5   9  163.26   10.52
  -1   5  -9  174.61   10.34
  -1   5  -9  158.63    9.89
   1   5   9  154.84   10.29
  -1   5  -9  181.10   10.20
  -1   5  -9  153.67    9.68
   1   5  10   14.50    2.15
  -1   5 -10   16.28    1.78
   1   5  10   16.08    2.36
  -1   5 -10   16.00    1.88
  -1   5 -10   15.13    2.04
   1   5  11   52.02    4.53
  -1   5 -11   44.46    3.68
  -1   5 -11   52.96    4.19
  -1   5 -11   45.17    3.55
   1   5  11   44.12    4.17
  -1   5 -12   27.71    2.95
  -1   5 -12   26.40    2.82
   1   5  12   24.97    3.08
   1   5  12   26.81    3.34
  -1   5 -12   26.39    2.47
  -1   5 -12   29.28    2.71
  -1   5 -13   79.79    5.87
  -1   5 -13   76.41    5.72
  -1   5 -13   75.30    5.21
   1   5  13   76.77    6.39
  -1   5 -13   79.48    5.48
   1   5  13   66.54    5.97
  -1   5 -14   43.14    3.52
   1   5  14   42.50    4.51
  -1   5 -14   45.39    3.96
  -1   5 -14   43.73    3.71
  -1   5 -14   51.90    4.28
   1   5  14   44.41    4.69
  -1   5 -15    3.47    1.28
   1   5  15    4.77    2.01
   1   5  15    5.03    1.82
  -1   5 -15    2.57    0.92
  -1   5 -15    3.49    1.12
  -1   5 -15    3.94    1.15
  -1   5 -16   11.53    1.78
  -1   5 -16   13.91    1.77
  -1   5 -16   13.00    2.05
  -1   5 -16   13.12    1.88
   1   5  16   12.56    2.44
   1   5  16   15.25    2.91
  -1   5 -16   16.70    2.28
  -1   5 -17   10.57    1.52
  -1   5 -17   14.15    2.07
  -1   5 -17    9.29    1.53
  -1   5 -17   11.49    1.86
   1   5  17   11.72    2.47
  -1   5 -17   10.58    1.67
  -1   5 -18    5.11    1.13
   1   5  18    9.25    2.40
  -1   5 -18    8.09    1.33
  -1   5 -18    9.23    1.65
   1   5  18    5.92    1.94
  -1   5 -18    6.07    1.41
  -1   5 -19   30.52    3.08
   1   5  19   24.22    3.41
  -1   5 -19   29.23    2.66
  -1   5 -19   36.31    3.21
   1   5  19   32.70    3.99
   1   5  20   12.48    2.29
   1   5  20   12.41    2.46
  -1   5 -20   11.56    1.69
  -1  -5 -20   11.06    2.17
  -1  -5 -21   36.14    3.81
   1   5  21   35.75    3.74
   1   5  21   41.70    4.10
  -1   5 -21   41.37    3.31
  -1   5 -22   27.64    2.32
   1   5  22   24.34    2.75
  -1  -5 -22   23.87    2.75
  -1  -5 -22   19.70    2.31
   1   5  22   23.50    2.90
  -1  -5 -23    0.38    0.50
   1   5  23    0.16    0.79
  -1  -5 -23    0.17    0.72
   1   5  23    0.65    0.99
   1  -5  23   -0.61    1.11
  -1   5 -23    0.05    0.46
   1   5  24    4.27    1.08
   1  -5  24    7.64    1.41
  -1  -5 -24    5.53    1.04
  -1   6  23    0.08    1.00
   1  -6 -23    0.82    0.55
  -1  -6  23    0.38    0.67
  -1   6  23    1.24    0.93
  -1   6  22    6.90    1.59
  -1  -6  22    8.79    1.52
   1  -6 -22    5.05    1.16
   1   6 -21    3.10    0.84
  -1   6  21    3.35    1.53
  -1  -6  21    2.79    1.26
   1  -6 -21    1.97    0.92
   1  -6 -20    0.88    0.91
   1   6 -20    2.19    0.87
   1   6 -20    0.84    0.58
  -1   6  20    2.05    1.50
   1   6 -19    0.62    0.62
  -1   6  19    1.66    1.65
   1   6 -19    0.54    0.84
   1   6 -18    4.05    1.30
   1   6 -18    5.12    1.30
   1   6 -18    5.19    1.14
  -1   6  18    5.96    1.97
   1   6 -17   20.24    2.42
   1   6 -17   23.48    2.44
   1   6 -17   23.60    2.67
  -1   6  17   20.66    3.26
  -1   6  16   14.72    2.88
   1   6 -16   18.73    2.33
   1   6 -16   18.03    2.36
   1   6 -16   17.56    2.18
  -1   6  15   21.01    3.40
   1   6 -15   21.05    2.51
   1   6 -15   21.74    2.49
   1   6 -15   21.05    2.63
   1   6 -14   46.53    4.14
   1   6 -14   47.16    4.10
  -1   6  14   48.78    5.06
   1   6 -14   48.40    4.12
  -1  -6  13   18.72    2.33
   1   6 -13   26.75    2.80
   1   6 -13   20.16    2.52
   1   6 -13   22.71    2.74
  -1   6  13   24.66    3.48
   1   6 -12   14.55    2.25
   1   6 -12   15.76    2.33
   1   6 -12   15.23    2.14
  -1   6  12   19.43    3.00
   1   6 -11    3.38    1.40
  -1   6  11    4.73    1.90
   1   6 -11    4.39    1.42
   1   6 -11    3.39    1.14
  -1   6  10    3.36    1.58
   1   6 -10    2.70    1.29
   1   6 -10    2.75    1.31
   1   6 -10    2.51    0.99
   1   6  -9    9.08    1.72
  -1   6   9   10.09    2.09
   1   6  -9   10.94    1.83
   1   6  -8    7.40    1.37
   1   6  -8    6.99    1.54
  -1   6   8    7.43    1.89
   1   6  -8    4.56    1.41
  -1   6   7   25.64    3.09
   1   6  -7   30.30    2.87
   1   6  -7   21.77    2.56
   1   6  -7   27.82    2.63
   1  -6  -6    0.87    0.75
   1   6  -6    3.15    1.04
  -1   6   6    3.54    1.41
   1   6  -6    5.17    1.51
   1   6  -5   18.73    2.23
   1  -6  -5   15.71    1.91
  -1   6   5   16.64    2.38
   1   6  -5   20.17    2.08
  -1   6   4   17.29    1.79
  -1   6   4   15.80    2.22
   1  -6  -4   17.83    1.93
   1  -6  -4   16.48    2.10
  -1   6   4   14.24    2.16
   1   6  -4   15.90    1.94
   1   6  -3   21.46    2.31
   1   6  -3   19.62    2.00
  -1  -6   3   19.93    2.15
  -1   6   3   19.55    2.00
   1  -6  -3   21.01    2.19
   1  -6  -3   18.58    2.31
  -1   6   3   23.68    2.61
   1   6  -3   21.00    2.22
  -1  -6   3   19.96    2.39
  -1   6   3   21.04    2.54
  -1   6   2   16.99    1.90
   1  -6  -2   18.42    2.06
  -1  -6   2   20.64    2.10
  -1  -6   2   17.47    2.20
  -1   6   2   18.96    1.92
   1   6  -2   17.27    2.09
  -1  -6   2   17.69    2.19
   1  -6  -2   16.56    2.16
  -1   6   2   17.95    2.38
   1   6  -2   19.28    1.94
   1   6  -2   19.94    2.23
  -1   6   2   17.26    2.23
   1   6  -2   18.63    2.04
  -1  -6   1    7.87    1.47
  -1   6   1    7.49    1.25
   1  -6  -1    6.43    1.47
   1   6  -1    8.20    1.48
  -1   6   1    6.23    1.16
   1   6  -1    7.77    1.34
  -1   6   1    8.16    1.56
   1   6  -1    8.77    1.50
  -1  -6   1    8.24    1.31
   1   6  -1    9.33    1.29
  -1  -6   1    8.67    1.53
  -1   6   1    7.83    1.54
   1  -6  -1    8.80    1.45
  -1   6   1    6.43    1.33
  -1   6   0  235.63   14.08
  -1   6   0  235.07   14.63
   1   6   0  244.07   14.52
  -1  -6   0  233.88   14.00
  -1  -6   0  242.80   14.44
  -1  -6   0  261.39   14.54
   1   6   0  265.85   14.23
   1   6   0  229.35   14.09
  -1   6   0  236.12   14.07
   1   6   0  250.06   14.65
   1  -6   0  242.50   14.81
  -1   6   0  252.09   14.15
  -1   6   0  273.89   15.00
  -1   6   0  210.46   14.40
   1  -6   0  245.76   14.37
  -1   6   0  249.62   14.59
   1   6   0  252.34   14.39
  -1   6  -1  198.77   11.79
  -1   6  -1  173.71   11.43
  -1   6  -1  193.88   11.16
  -1   6  -1  171.96   11.49
   1  -6   1  199.02   11.45
  -1   6  -1  196.16   11.56
  -1  -6  -1  194.97   11.40
   1   6   1  177.51   11.29
   1  -6   1  191.44   11.89
   1   6   1  188.05   11.53
  -1   6  -1  185.52   11.15
  -1  -6  -1  192.06   11.54
   1   6   1  176.52   11.15
   1   6   1  191.85   11.21
  -1  -6  -1  187.86   10.99
  -1   6  -1  180.23   11.01
  -1   6  -2   19.23    2.23
  -1  -6  -2   19.78    2.28
   1   6   2   16.75    1.93
  -1   6  -2   19.14    2.19
   1   6   2   18.40    1.97
  -1  -6  -2   15.92    1.70
  -1  -6  -2   16.29    1.94
  -1   6  -2   18.82    2.02
   1   6   2   17.00    2.24
  -1   6  -2   15.13    2.00
  -1   6  -2   16.67    1.78
   1  -6   2   18.40    2.38
  -1  -6  -3   77.94    5.38
  -1   6  -3   77.91    5.00
  -1   6  -3   81.41    5.62
  -1  -6  -3   80.70    5.77
  -1   6  -3   70.13    5.37
   1   6   3   77.20    5.47
  -1  -6  -3   79.68    5.12
  -1   6  -3   76.20    5.56
   1   6   3   82.36    5.82
   1   6   3   78.44    5.49
  -1   6  -3   88.78    5.54
  -1   6  -3   76.46    5.48
  -1   6  -3   75.34    5.16
   1   6   4   51.53    4.03
  -1   6  -4   50.26    3.55
  -1   6  -4   47.80    3.91
  -1   6  -4   55.29    4.02
  -1   6  -4   56.50    4.15
  -1  -6  -4   51.43    4.19
   1   6   4   45.23    3.91
  -1  -6  -4   47.71    3.73
  -1   6  -4   54.39    4.09
   1   6   4   50.37    4.23
  -1   6  -4   48.39    4.01
  -1   6  -4   44.55    3.53
   1   6   5   18.51    2.19
  -1   6  -5   17.52    2.07
   1   6   5   16.65    2.32
  -1   6  -5   20.54    2.24
  -1  -6  -5   16.38    2.20
  -1   6  -5   22.73    2.30
  -1   6  -5   18.37    1.89
  -1   6  -5   19.70    2.21
  -1   6  -6   81.50    5.31
  -1   6  -6   68.27    5.20
   1   6   6   78.29    5.97
   1   6   6   76.57    5.71
  -1   6  -6   79.13    5.54
  -1  -6  -6   80.49    5.95
  -1   6  -6   92.83    5.84
  -1   6  -6   89.16    5.79
  -1  -6  -7   57.11    4.83
   1   6   7   62.29    4.99
  -1   6  -7   64.56    4.67
   1   6   7   58.51    4.71
  -1   6  -7   58.83    4.29
  -1   6  -7   58.89    4.48
  -1   6  -8   22.03    2.42
   1   6   8   19.86    2.49
  -1   6  -8   19.42    2.11
  -1   6  -8   21.24    2.26
  -1  -6  -8   19.65    2.52
   1   6   8   20.67    2.67
  -1   6  -9    7.03    1.30
   1   6   9    7.69    1.81
  -1  -6  -9    4.36    1.43
   1   6   9    6.62    1.53
  -1   6  -9    5.69    1.31
  -1   6  -9    5.79    1.43
  -1   6 -10    2.47    0.94
  -1   6 -10    0.98    1.00
   1   6  10    1.32    1.22
  -1  -6 -10    0.13    1.00
  -1   6 -10    1.32    0.93
   1   6  10    1.21    1.40
  -1  -6 -11    6.62    1.52
  -1   6 -11    7.16    1.33
   1   6  11   10.51    2.01
  -1  -6 -11    6.47    1.68
  -1   6 -11    8.15    1.49
  -1   6 -11    7.97    1.69
   1   6  11    7.41    2.08
  -1   6 -12   13.30    2.16
   1   6  12   15.40    2.75
   1   6  12   16.88    2.58
  -1   6 -12   11.81    1.93
  -1   6 -12   12.57    1.70
  -1   6 -12   14.56    1.95
  -1  -6 -12   11.27    2.25
  -1   6 -13    6.77    1.30
   1   6  13   12.68    2.54
  -1   6 -13    7.46    1.51
  -1   6 -13    7.60    1.56
   1   6  13   10.45    2.17
  -1   6 -13    9.06    1.78
  -1  -6 -13    5.12    1.70
  -1   6 -14   26.01    2.63
   1   6  14   21.72    3.33
  -1   6 -14   25.01    2.78
  -1   6 -14   24.78    2.91
   1   6  14   23.49    3.19
  -1  -6 -14   24.18    3.28
  -1   6 -14   26.06    2.46
  -1   6 -15   22.72    2.54
  -1   6 -15   25.66    2.90
  -1   6 -15   24.42    2.66
  -1  -6 -15   23.56    3.28
   1   6  15   22.45    3.20
   1   6  15   22.86    3.46
  -1   6 -15   22.57    2.32
   1   6  16    5.72    2.11
  -1  -6 -16    0.95    1.03
  -1   6 -16    4.34    1.20
  -1   6 -16    5.24    1.19
   1   6  16    6.37    1.96
  -1   6 -16    5.89    1.51
  -1   6 -16    4.96    1.08
  -1  -6 -16    3.87    1.64
  -1   6 -17   26.95    2.55
  -1  -6 -17   19.80    2.69
   1   6  17   25.84    3.30
  -1   6 -17   23.86    2.31
   1   6  17   22.21    3.38
  -1  -6 -17   25.05    3.32
  -1   6 -17   26.35    2.84
  -1   6 -17   28.36    2.59
  -1  -6 -18    2.85    1.13
  -1   6 -18    4.87    0.99
   1   6  18    7.82    2.23
   1   6  18    6.01    1.73
  -1   6 -18    6.32    1.40
  -1  -6 -18    6.79    1.83
  -1  -6 -19    6.47    1.77
   1   6  19    6.00    1.74
   1   6  19    7.08    2.01
  -1   6 -19    6.84    1.08
  -1   6 -19    9.75    1.52
  -1  -6 -19    6.35    1.39
   1   6  20   16.23    2.48
   1   6  20   14.05    2.17
  -1   6 -20   18.13    1.94
  -1  -6 -20   16.17    2.32
  -1  -6 -21    3.74    1.19
  -1   6 -21    5.12    1.02
   1   6  21    4.03    1.27
   1   6  21    3.63    1.44
  -1   6 -22    3.66    0.77
   1   6  22    2.21    1.15
  -1  -6 -22    2.94    0.97
  -1  -6 -23    0.06    0.47
   1  -6  23    1.36    0.86
   1   6  23    1.26    0.76
  -1   7  22    0.19    0.65
  -1   7  22    0.15    0.83
  -1   7  21    2.00    1.05
  -1   7  21    1.89    1.24
  -1  -7  21    1.38    0.83
   1   7 -21    1.83    0.57
   1  -7 -21    1.17    0.57
   1   7 -20    0.26    0.53
  -1   7  20    0.90    1.46
  -1   7  20   -0.21    1.06
   1  -7 -20    0.74    0.70
   1   7 -19    1.91    0.66
  -1   7  19    2.11    1.40
  -1   7  19    1.69    1.57
   1  -7 -19    0.72    0.77
   1   7 -19    1.93    0.77
   1   7 -18    3.77    1.04
   1  -7 -18    2.79    1.04
   1   7 -18    4.48    1.20
  -1   7  18    5.28    1.77
   1   7 -18    4.71    0.99
   1   7 -17   15.92    2.01
   1   7 -17   18.35    1.97
  -1   7  17   16.93    2.80
   1   7 -17   16.36    2.11
   1  -7 -17   11.79    1.99
  -1   7  16   18.07    2.89
   1   7 -16   18.77    2.13
   1   7 -16   15.54    2.06
   1  -7 -16   12.59    2.08
   1   7 -16   15.82    2.22
   1   7 -15    7.63    1.74
   1   7 -15    7.36    1.58
   1   7 -15    6.76    1.41
   1  -7 -15    5.22    1.49
  -1   7  15    7.28    2.22
   1   7 -14    6.48    1.63
   1   7 -14    3.44    1.21
  -1   7  14    5.20    2.08
   1   7 -14    6.54    1.55
   1  -7 -14    4.13    1.41
   1   7 -13   43.64    3.98
  -1   7  13   39.28    4.58
   1  -7 -13   38.63    3.94
   1   7 -13   46.03    3.90
   1   7 -13   43.91    3.93
   1   7 -12   14.41    2.20
   1   7 -12   13.28    2.02
   1   7 -12   12.82    2.15
  -1   7  12   11.50    2.59
   1  -7 -12   11.10    2.00
   1   7 -11    7.17    1.84
   1   7 -11    7.01    1.82
   1   7 -11    7.01    1.57
   1  -7 -11    7.65    1.58
  -1   7  11    6.40    2.03
   1   7 -10   28.12    3.01
   1   7 -10   25.59    2.92
  -1   7  10   25.50    3.49
   1   7 -10   24.51    2.95
   1   7  -9   18.37    2.50
  -1   7   9   19.04    2.92
   1   7  -9   17.49    2.43
   1   7  -8    5.89    1.75
   1   7  -8    4.11    1.72
  -1   7   8    5.72    1.95
   1   7  -8    3.87    1.31
   1   7  -7    1.42    1.27
   1   7  -7    2.04    1.09
  -1   7   7    1.79    1.40
   1   7  -7    1.25    1.25
  -1   7   6  135.15    9.62
   1   7  -6  139.23    9.26
   1   7  -6  145.22    9.09
   1   7  -5   35.37    3.58
  -1   7   5   36.60    3.85
   1   7  -5   41.87    3.53
   1   7  -4    1.58    1.11
   1   7  -4    0.52    1.38
  -1   7   4    1.49    0.87
  -1   7   4    1.10    1.24
   1   7  -3   54.30    5.12
  -1   7   3   73.50    5.59
  -1   7   3   69.44    4.80
   1   7  -3   67.84    5.14
   1   7  -3   69.46    4.85
   1   7  -2  115.45    8.07
   1   7  -2  123.85    7.80
  -1   7   2  120.52    7.72
  -1   7   2  125.02    8.45
   1   7  -1   41.79    3.43
  -1   7   1   36.26    3.74
   1   7  -1   42.98    3.80
  -1   7   1   41.95    3.44
   1   7   0   42.60    3.67
  -1   7   0   44.60    4.11
   1   7   0   50.74    4.18
  -1   7   0   43.92    3.63
   1   7   1    4.96    1.29
  -1   7  -1    5.60    1.68
  -1   7  -1    3.92    1.31
  -1   7  -2   17.01    2.27
   1   7   2    8.66    1.65
   1   7   2   14.55    2.40
  -1  -7  -2    5.26    1.53
  -1   7  -2    9.00    1.90
  -1   7  -2   10.41    1.79
   1   7   3    6.47    1.41
  -1   7  -3    3.35    1.30
  -1   7  -3    3.66    1.35
  -1  -7  -3    2.60    1.23
  -1   7  -3    3.64    1.37
  -1   7  -4   22.61    2.61
   1   7   4   22.19    2.46
  -1   7  -4   20.86    2.02
  -1  -7  -4   18.62    2.52
  -1   7  -4   23.55    2.56
  -1   7  -4   20.31    2.50
   1   7   4   21.16    2.79
   1   7   5    5.46    1.77
  -1   7  -5    3.59    1.43
  -1   7  -5    2.62    1.15
  -1  -7  -5    1.51    1.07
   1   7   5    2.29    1.21
  -1   7  -5    3.49    1.46
  -1   7  -6    2.73    1.17
  -1  -7  -6    1.80    1.14
  -1   7  -7    3.88    1.14
   1   7   7    4.27    1.43
  -1   7  -7    3.43    1.24
   1   7   7    4.30    1.65
  -1   7  -7    3.85    1.44
  -1  -7  -7    4.22    1.30
  -1  -7  -8   61.49    5.37
   1   7   8   59.76    5.16
  -1   7  -8   66.42    4.80
   1   7   8   65.06    5.61
  -1   7  -8   70.82    5.06
  -1   7  -8   67.04    5.23
   1   7   9    0.97    1.27
  -1   7  -9    1.94    1.42
  -1  -7  -9    1.61    1.37
  -1   7  -9    3.16    1.31
  -1   7  -9    1.54    1.24
   1   7   9    3.26    1.87
  -1   7  -9    3.18    1.14
  -1   7 -10    1.89    0.92
   1   7  10    2.30    1.39
  -1   7 -10    2.65    1.31
   1   7  10    4.29    1.94
  -1   7 -10    1.45    1.12
  -1  -7 -10    1.81    1.24
   1   7  11   51.30    5.01
  -1   7 -11   50.49    4.47
   1   7  11   48.89    4.57
  -1  -7 -11   42.62    4.45
  -1   7 -11   48.71    3.80
  -1   7 -11   50.35    4.09
   1   7  12   15.43    2.83
  -1   7 -12   14.36    2.07
  -1   7 -12   14.25    1.80
   1   7  12   13.69    2.40
  -1   7 -12   13.91    2.21
  -1   7 -12   15.92    2.25
  -1  -7 -12   11.93    2.27
  -1   7 -13    1.89    0.93
  -1   7 -13    2.47    1.16
  -1  -7 -13    2.12    1.36
   1   7  13    1.98    1.40
  -1   7 -13    1.31    1.16
   1   7  13    2.93    1.85
  -1   7 -13    2.30    1.08
   1   7  14   17.04    2.97
  -1   7 -14   18.32    2.41
  -1  -7 -14   10.49    2.23
  -1   7 -14   16.86    2.21
  -1   7 -14   14.88    1.77
   1   7  14   14.40    2.51
  -1   7 -14   16.45    2.07
  -1   7 -15    2.21    1.04
  -1   7 -15    1.59    0.80
  -1  -7 -15    0.15    1.11
   1   7  15    1.12    1.33
   1   7  15    0.65    1.69
  -1   7 -15    1.48    0.82
  -1   7 -15    1.55    1.12
   1   7  16    9.24    2.47
  -1   7 -16    8.35    1.41
  -1   7 -16   11.09    1.83
  -1  -7 -16   11.47    2.16
   1   7  16    7.94    1.94
  -1   7 -16    8.18    1.25
  -1   7 -16    8.55    1.46
  -1  -7 -17    1.74    1.24
  -1   7 -17    4.02    1.04
   1   7  17    5.45    1.93
   1   7  17    3.12    1.50
  -1   7 -17    4.93    1.28
  -1   7 -18    3.20    1.05
   1   7  18    2.56    1.27
   1   7  18    2.29    1.61
  -1  -7 -18    2.17    1.19
   1   7  19    2.16    1.11
  -1  -7 -19    3.37    1.22
  -1   7 -19    3.02    0.90
   1   7  19    2.02    1.39
   1   7  20    3.20    1.35
  -1   7 -20    5.90    1.01
  -1  -7 -20    6.60    1.35
   1   7  21    7.35    1.43
  -1  -7 -21    6.63    1.21
  -1   7 -21   10.72    1.15
   1  -7  22    1.31    0.77
  -1   8  21    0.65    0.69
  -1   8  20    0.67    0.79
  -1   8  20    1.60    1.04
   1   8 -20    0.58    0.36
   1   8 -19    1.53    0.60
  -1   8  19    3.53    1.36
  -1   8  19    2.87    1.13
  -1   8  18    2.40    1.19
   1   8 -18    2.75    0.90
   1   8 -18    2.60    0.72
   1   8 -18    2.45    0.69
  -1   8  18    3.90    1.63
  -1   8  17   17.40    2.80
  -1   8  17   18.98    2.70
   1   8 -17   24.00    2.18
   1   8 -17   25.08    2.39
   1   8 -17   23.47    2.19
   1   8 -16    8.88    1.42
   1   8 -16   11.31    1.53
   1   8 -16   10.81    1.71
  -1   8  16    8.94    2.10
   1   8 -15   40.54    3.46
   1   8 -15   44.33    3.68
   1   8 -15   42.31    3.55
  -1   8  15   36.55    4.40
  -1   8  15   39.25    4.25
   1   8 -14   45.01    3.87
  -1   8  14   47.70    4.77
   1   8 -14   50.91    4.14
   1   8 -14   48.11    4.07
   1   8 -13    6.85    1.52
  -1   8  13    7.21    2.04
   1   8 -13    5.78    1.65
   1   8 -13    5.05    1.36
   1   8 -12   52.00    4.32
   1   8 -12   51.44    4.46
  -1   8  12   54.88    5.23
   1   8 -12   50.36    4.44
   1   8 -11   10.31    2.06
  -1   8  11   10.17    2.46
   1   8 -11    7.69    1.66
   1   8 -11    8.60    1.89
   1   8 -10   12.19    2.20
   1   8 -10   12.93    2.14
  -1   8  10   15.71    2.88
   1   8 -10   12.55    2.19
  -1   8   9    8.63    2.26
   1   8  -9    6.16    1.80
   1   8  -9    7.84    1.90
   1   8  -8   42.00    4.07
  -1   8   8   43.82    4.53
   1   8  -8   41.68    4.04
   1   8  -8   44.94    3.96
   1   8  -7  140.74    9.06
   1   8  -7  125.60    9.03
   1   8  -7  137.04    9.25
  -1   8   7  144.36    9.83
  -1   8   6   56.86    5.12
   1   8  -6   45.06    4.41
   1   8  -6   56.41    4.87
   1   8  -6   57.81    4.63
  -1   8   5   11.50    2.61
   1   8  -5    8.41    2.42
   1   8  -5   13.29    2.10
  -1   8   4   18.57    2.71
   1   8  -4   12.04    2.42
   1   8  -4   17.88    2.41
  -1   8   3    9.68    1.78
   1   8  -3   18.10    2.54
  -1   8   3   25.24    3.25
   1   8  -3   34.26    3.55
  -1   8   2    6.76    1.59
  -1   8   2   17.57    2.71
   1   8  -2   14.18    2.05
   1   8  -2   32.67    3.15
   1   8  -2   25.93    3.31
  -1   8   1    9.43    2.06
   1   8  -1    8.96    1.58
   1   8  -1   10.56    2.02
  -1   8   1    5.77    1.42
  -1   8   0   58.41    4.96
   1   8   0   72.11    5.19
  -1   8   0   73.19    5.74
   1   8   0   79.74    5.83
  -1   8  -1   19.66    2.62
   1   8   1   16.79    2.14
  -1   8  -1   16.63    2.58
   1   8   1   16.68    2.57
  -1   8  -1   17.58    2.25
  -1   8  -2   86.59    6.21
  -1   8  -2   73.81    5.98
   1   8   2   74.05    5.61
  -1   8  -2   73.17    5.64
   1   8   2   84.22    6.31
   1   8   3   75.87    5.85
  -1   8  -3   85.10    6.29
   1   8   3   90.02    6.62
  -1   8  -3   80.77    6.21
  -1   8  -4    5.23    1.74
  -1   8  -4    3.96    1.48
   1   8   4    5.24    1.44
  -1  -8  -5   30.86    3.30
  -1   8  -5   29.50    2.93
   1   8   5   34.86    3.77
  -1   8  -5   32.62    3.35
   1   8   5   31.65    3.19
  -1   8  -6   25.52    2.61
  -1  -8  -6   15.96    2.57
   1   8   6   25.58    2.82
  -1   8  -6   22.27    2.80
   1   8   7   36.33    3.45
  -1   8  -7   27.06    2.92
  -1   8  -7   34.18    3.33
  -1   8  -8    6.44    1.64
  -1   8  -8    8.83    1.62
  -1  -8  -8    5.59    1.67
   1   8   8    9.20    1.85
   1   8   9    3.12    1.37
  -1   8  -9    2.91    1.49
  -1   8  -9    2.78    1.26
  -1  -8  -9    2.92    1.29
  -1   8  -9    1.68    0.99
   1   8   9    2.39    1.71
   1   8  10   44.02    4.71
  -1   8 -10   52.52    4.57
   1   8  10   47.27    4.33
  -1   8 -10   47.17    4.01
  -1   8 -10   48.63    3.71
  -1  -8 -10   39.40    4.17
  -1   8 -11   37.25    3.73
  -1  -8 -11   32.27    3.56
   1   8  11   35.41    4.14
  -1   8 -11   35.04    3.27
   1   8  11   31.42    3.49
  -1   8 -11   32.83    2.90
  -1   8 -12   10.73    1.46
   1   8  12    8.56    1.92
  -1   8 -12   10.13    1.72
  -1   8 -12    9.55    1.98
   1   8  12   10.28    2.61
  -1  -8 -12    6.94    1.71
  -1   8 -12    6.72    1.62
  -1   8 -13   24.23    2.50
  -1  -8 -13   20.42    2.76
   1   8  13   21.08    2.80
  -1   8 -13   26.79    2.95
   1   8  13   20.96    3.15
  -1   8 -13   24.83    2.72
  -1   8 -14    5.58    1.27
  -1  -8 -14    4.63    1.51
   1   8  14    5.13    1.62
  -1   8 -14    6.13    1.53
   1   8  14    5.84    2.05
  -1   8 -14    3.69    1.16
  -1   8 -15   57.06    4.06
   1   8  15   50.78    4.50
  -1   8 -15   53.69    4.13
  -1  -8 -15   49.57    4.52
  -1   8 -15   59.02    4.55
   1   8  15   47.05    4.83
  -1  -8 -16    0.66    0.95
  -1   8 -16    2.14    0.82
  -1   8 -16    1.15    0.91
   1   8  16    1.10    1.00
   1   8  16    0.53    1.37
  -1   8 -17    2.10    0.94
  -1   8 -17    2.53    0.82
  -1  -8 -17    2.34    1.01
   1   8  17    1.30    1.32
  -1  -8 -18    3.37    0.99
   1   8  18    3.47    1.35
  -1   8 -18    4.33    0.94
  -1   8 -19   11.24    1.28
  -1  -8 -19    8.53    1.30
   1   8  19    8.80    1.57
   1   8  20   12.44    1.62
  -1   8 -20   17.60    1.46
  -1   9  19    0.60    0.65
  -1   9  18    0.83    0.64
  -1   9  18    0.08    0.88
   1   9 -17    1.92    0.56
  -1   9  17    2.41    0.95
   1   9 -17    2.15    0.75
  -1   9  17    1.97    1.24
   1   9 -16    0.20    0.56
  -1   9  16    0.54    1.23
   1   9 -16    1.62    0.83
  -1   9  16    1.22    1.11
   1   9 -16    1.32    0.60
   1   9 -15    8.16    1.22
  -1   9  15    8.39    1.71
   1   9 -15    7.34    1.34
  -1   9  15    7.31    1.95
   1   9 -15    4.79    1.05
   1   9 -14   14.26    1.79
  -1   9  14   11.53    2.10
   1   9 -14   13.57    1.68
  -1   9  14   15.04    2.68
   1   9 -14   13.43    1.86
   1   9 -13   17.54    2.12
   1   9 -13   17.91    2.22
  -1   9  13   15.67    2.79
  -1   9  13   16.64    2.54
   1   9 -13   16.08    1.96
   1   9 -12    0.75    0.92
   1   9 -12    1.81    0.99
   1   9 -12   -0.19    1.10
  -1   9  12    0.67    1.25
  -1   9  12    1.64    1.95
   1   9 -11   13.23    1.90
   1   9 -11    8.69    1.73
   1   9 -11   10.94    2.05
  -1   9  11   12.94    2.89
  -1   9  11    9.92    2.21
  -1   9  10   14.64    2.56
   1   9 -10   12.70    2.20
  -1   9  10   24.37    3.88
   1   9 -10   27.30    2.86
   1   9 -10   14.46    2.26
   1   9  -9   15.77    2.50
  -1   9   9   12.15    2.43
  -1   9   9    9.98    2.90
   1   9  -9   12.21    2.15
   1   9  -9   12.66    2.14
  -1   9   8   12.75    2.39
   1   9  -8   15.67    2.48
   1   9  -8   14.43    2.36
  -1   9   7   14.14    2.59
   1   9  -7   17.71    2.59
   1   9  -7   11.93    2.05
   1   9  -7   16.68    2.48
   1   9  -6   13.08    2.46
  -1   9   6   15.36    2.66
   1   9  -6   17.35    2.44
   1   9  -5   93.85    7.29
  -1   9   5   98.68    7.66
   1   9  -5  109.78    7.43
   1   9  -5  111.65    7.74
   1   9  -4   28.43    3.15
  -1   9   4   20.35    3.09
   1   9  -3   22.87    2.84
   1   9  -3   24.87    3.25
  -1   9   3   18.29    2.80
  -1   9   2   32.73    3.90
   1   9  -2   28.69    3.43
   1   9  -1  120.38    9.38
  -1   9   1  134.14    9.31
  -1   9   1  119.47    9.29
   1   9   0   16.22    2.06
   1   9   0   12.74    2.34
  -1   9   0   11.11    2.41
  -1   9   0   15.36    2.42
   1   9   1  131.98    9.26
  -1   9  -1  139.55    9.36
  -1   9  -1  130.71    9.18
   1   9   1  136.96    8.74
  -1   9  -2  115.47    8.03
  -1   9  -2  107.81    7.94
   1   9   2  116.00    8.22
   1   9   2  111.60    7.50
   1   9   3   19.22    2.86
  -1   9  -3   19.16    2.67
   1   9   3   16.77    2.15
   1   9   4   77.99    5.64
   1   9   4   80.12    6.28
  -1   9  -4   71.85    5.40
  -1   9  -4   77.75    5.97
  -1   9  -5   41.66    3.73
  -1   9  -5   35.46    3.84
   1   9   5   46.21    3.90
  -1   9  -6   33.03    3.34
   1   9   6   34.65    3.28
   1   9   6   36.61    3.96
  -1   9  -6   32.97    3.04
  -1   9  -7   18.79    2.16
   1   9   7   22.61    2.55
  -1   9  -7   20.14    2.55
   1   9   7   20.94    3.01
   1   9   8   35.38    3.88
   1   9   8   29.16    3.09
  -1   9  -8   31.54    3.17
   1   9   9   12.02    2.50
  -1   9  -9    9.32    1.74
  -1   9  -9    9.46    2.11
   1   9   9    8.09    1.65
  -1   9 -10   85.55    5.98
   1   9  10   76.75    6.03
   1   9  10   86.54    6.84
  -1   9 -10   93.19    6.60
  -1  -9 -11    0.73    0.97
  -1   9 -11    2.00    1.05
  -1   9 -11    2.30    1.04
   1   9  11    3.64    1.87
  -1   9 -11    2.51    1.24
   1   9  11    3.21    1.16
  -1  -9 -12    0.10    0.93
  -1   9 -12    1.67    0.90
  -1   9 -12    0.97    0.99
  -1   9 -12    0.30    0.79
   1   9  12    1.77    1.54
  -1   9 -13    2.42    0.96
  -1   9 -13    1.16    0.73
  -1  -9 -13    1.51    0.98
  -1   9 -13    2.08    1.11
   1   9  13    3.11    1.63
  -1   9 -14    1.70    0.94
  -1   9 -14    2.16    0.85
  -1   9 -14    1.48    0.70
   1   9  14    2.77    1.50
  -1  -9 -14    0.09    0.77
  -1   9 -15    1.27    0.69
  -1   9 -15    1.58    0.86
   1   9  15    3.70    1.42
  -1   9 -16    4.88    1.03
  -1   9 -16    5.90    0.90
   1   9  16    5.52    1.41
  -1   9 -17    4.12    0.85
   1   9  17    2.59    1.07
  -1   9 -18    0.38    0.39
   1   9  18    0.12    0.62
  -1  10  17    1.06    0.65
   1  10 -16    1.12    0.52
  -1  10  16    0.93    0.85
   1  10 -15    1.11    0.63
  -1  10  15    1.13    1.06
  -1  10  15    0.47    0.57
   1  10 -15    1.20    0.46
  -1  10  14    7.88    1.69
   1  10 -14    8.71    1.16
   1  10 -14    8.39    1.06
   1  10 -14    8.73    1.27
  -1  10  14    9.14    1.45
   1  10 -13    2.57    0.96
  -1  10  13    2.47    1.03
   1  10 -13    2.90    0.86
  -1  10  13    3.78    1.46
   1  10 -13    3.51    0.82
  -1  10  12    3.90    1.66
   1  10 -12    2.55    0.87
   1  10 -12    2.54    0.89
  -1  10  12    2.28    1.16
   1  10 -12    2.58    1.08
  -1  10  11   21.21    2.67
  -1  10  11   29.07    3.45
   1  10 -11   25.41    2.64
   1  10 -11   28.53    2.72
   1  10 -11   26.91    2.43
   1  10 -10    3.96    1.21
   1  10 -10    2.80    1.14
  -1  10  10    2.84    1.30
   1  10 -10    3.16    1.37
  -1  10  10    7.62    2.40
  -1  10   9    7.26    1.71
   1  10  -9    5.63    1.48
   1  10  -9    6.62    1.62
   1  10  -9    9.76    1.92
   1  10  -8    1.79    1.15
  -1  10   8    0.35    1.06
   1  10  -8    0.50    1.19
   1  10  -8    0.88    1.04
  -1  10   8    1.37    1.86
   1  10  -7   21.05    2.76
   1  10  -7   23.99    2.69
  -1  10   7   22.14    2.76
  -1  10   7   22.03    3.28
   1  10  -6    3.32    1.53
  -1  10   6    3.48    2.03
   1  10  -6    3.36    1.57
   1  10  -6    4.15    1.44
  -1  10   6    5.57    1.64
  -1  10   5    5.21    1.63
  -1  10   5    7.16    2.70
   1  10  -5    6.48    1.74
   1  10  -5   11.34    2.20
   1  10  -5    9.17    1.79
   1  10  -4   33.24    3.57
  -1  10   4   27.50    3.31
  -1  10   4   19.94    4.55
   1  10  -4   28.80    3.24
  -1  10   3   17.29    3.27
   1  10  -3   25.17    2.95
  -1  10   3   22.03    2.92
   1  10  -2   17.86    2.42
   1  10  -2   17.94    2.91
  -1  10   2   10.63    2.05
  -1  10   2   13.62    2.61
  -1  10   1   41.40    4.09
  -1  10   1   39.71    4.32
   1  10  -1   50.97    4.30
   1  10  -1   52.64    4.67
  -1  10   0    0.90    1.11
  -1  10   0    0.12    1.41
   1  10   0    0.64    1.99
   1  10   0    0.78    1.29
  -1  10  -1   43.97    4.32
   1  10   1   53.04    4.50
  -1  10  -2   15.15    1.98
   1  10   2   16.84    2.49
  -1  10  -2   19.58    2.60
   1  10   3   48.92    4.46
  -1  10  -3   47.89    4.31
   1  10   4   82.53    6.30
  -1  10  -4   81.22    6.07
   1  10   5   14.11    2.33
  -1  10  -5   13.51    2.10
   1  10   6    2.90    1.57
  -1  10  -6    5.50    1.43
  -1  10  -7    8.02    1.67
   1  10   7   11.36    2.27
  -1  10  -8    4.23    1.27
   1  10   8    1.32    1.35
  -1  10  -9   18.07    2.11
  -1  10  -9   19.98    2.52
   1  10   9   16.56    2.53
  -1  10 -10   22.75    2.26
  -1  10 -10   19.98    2.39
  -1  10 -10   20.06    2.45
   1  10  10   22.28    2.79
  -1  10 -11    8.51    1.28
  -1  10 -11    7.08    1.45
  -1  10 -11    4.84    1.19
   1  10  11    6.65    1.68
  -1  10 -12   13.85    1.67
   1  10  12   12.54    2.02
  -1  10 -12   13.64    1.53
  -1  10 -12   13.48    1.82
  -1  10 -13    4.48    0.88
  -1  10 -13    4.54    1.09
   1  10  13    4.95    1.36
  -1  10 -13    4.70    0.91
  -1  10 -14    0.90    0.67
  -1  10 -14    1.58    0.54
   1  10  14    1.49    0.99
   1  10  15    0.26    0.72
  -1  10 -15    0.32    0.49
  -1  10 -16    0.33    0.38
  -1  11  14    3.99    0.87
  -1  11  14    4.11    0.83
  -1  11  13    5.77    1.12
   1  11 -13    5.69    0.84
  -1  11  13    4.01    1.03
   1  11 -12    6.25    1.00
   1  11 -12    5.92    0.90
  -1  11  12    7.30    1.32
  -1  11  12    5.82    1.27
   1  11 -11    1.75    0.58
  -1  11  11    2.81    1.15
   1  11 -11    3.39    0.89
  -1  11  11    1.30    0.72
   1  11 -11    3.28    0.82
   1  11 -10    1.45    0.65
  -1  11  10    1.33    0.75
  -1  11  10    2.91    1.28
   1  11 -10    4.13    1.05
   1  11 -10    1.25    0.72
  -1  11   9    2.41    1.29
  -1  11   9    0.91    0.78
   1  11  -9    0.83    0.67
   1  11  -9    2.52    1.02
  -1  11   9    1.94    1.30
   1  11  -9    0.90    0.70
  -1  11   8    9.59    1.51
  -1  11   8   13.08    2.08
   1  11  -8   11.50    1.70
   1  11  -8   11.13    1.43
   1  11  -8   11.96    1.72
  -1  11   8    8.44    1.80
  -1  11   7    2.62    1.02
   1  11  -7    2.39    1.13
   1  11  -7    1.69    0.90
  -1  11   7    3.33    1.39
  -1  11   7    0.97    1.28
   1  11  -7    2.26    1.03
  -1  11   6   34.80    3.51
   1  11  -6   33.63    2.99
  -1  11   6   34.96    3.14
   1  11  -6   37.28    3.31
  -1  11   6   33.60    3.41
  -1  11   5    6.79    1.39
  -1  11   5    8.19    1.81
  -1  11   5    6.28    1.72
   1  11  -5    9.49    1.57
   1  11  -5    8.47    1.76
  -1  11   4   22.12    2.83
  -1  11   4   22.46    2.75
   1  11  -4   20.72    2.37
   1  11  -4   23.33    2.45
  -1  11   4   21.58    2.49
   1  11  -4   25.16    2.74
  -1  11   3    3.95    1.49
   1  11  -3    4.00    1.32
   1  11  -3    5.23    1.55
  -1  11   3    4.87    1.26
  -1  11   3    3.79    1.56
   1  11  -3    4.17    1.22
   1  11  -2    3.01    1.27
  -1  11   2    1.98    1.46
  -1  11   2    0.50    1.30
   1  11  -2    2.20    1.45
   1  11  -2    1.96    1.10
  -1  11   1    3.71    1.68
   1  11  -1    5.64    1.46
   1  11  -1    5.65    1.69
  -1  11   1    5.11    1.69
  -1  11   0    0.10    1.16
   1  11   0    0.09    0.88
   1  11   0    0.73    1.41
  -1  11   0    0.29    1.15
   1  11   1    8.05    1.89
  -1  11  -1    8.76    1.71
  -1  11  -1    7.72    1.71
   1  11   1    8.72    1.60
   1  11   2    0.11    1.64
   1  11   2    1.53    1.17
  -1  11  -2    0.89    1.11
   1  11   3    0.99    1.08
  -1  11  -3    0.59    1.09
  -1  11  -4   11.45    1.79
   1  11   4   15.62    2.12
  -1  11  -5    2.48    1.08
   1  11   5    4.53    1.34
  -1  11  -6    6.94    1.45
   1  11   6   17.21    2.11
  -1  11  -7    1.16    0.81
   1  11   7    1.19    0.94
  -1  11  -8    4.82    1.05
  -1  11  -8    3.88    1.25
   1  11   8    5.73    1.31
  -1  11  -9    3.41    0.87
  -1  11  -9    2.45    0.84
  -1  11  -9    5.14    1.16
   1  11   9    4.15    1.21
   1  11  10   23.56    2.40
  -1  11 -10   26.06    2.10
   1  11  10   26.89    2.72
  -1  11 -10   27.47    2.50
  -1  11 -10   24.55    2.27
  -1  11 -11   22.13    2.04
   1  11  11   24.88    2.33
   1  11  11   30.21    2.74
  -1  11 -11   31.22    2.47
  -1  11 -11   25.86    1.97
   1  11  12    8.02    1.19
  -1  11 -12   12.44    1.34
   1  11  12   10.35    1.59
   1  11  13    0.47    0.78
  -1  11 -13    0.04    0.41
  -1  12  10    8.51    1.02
  -1  12   9    3.78    0.81
   1  12  -9    3.45    0.67
  -1  12   9    3.60    0.79
   1  12  -8    3.16    0.75
  -1  12   8    4.16    0.94
   1  12  -8    2.29    0.64
  -1  12   8    4.22    0.99
  -1  12   7   26.39    2.31
   1  12  -7   27.62    2.22
  -1  12   7   26.72    2.36
   1  12  -7   25.51    2.20
   1  12  -6    0.30    0.62
  -1  12   6    0.88    0.84
  -1  12   6    1.36    0.83
   1  12  -6    0.79    0.70
  -1  12   5   12.68    1.61
   1  12  -5   11.15    1.46
   1  12  -5   10.84    1.45
   1  12  -5    9.32    1.11
  -1  12   5   11.50    1.51
   1  12  -4    5.63    0.92
   1  12  -4    3.43    0.98
  -1  12   4    4.75    1.13
  -1  12   4    4.92    1.17
   1  12  -4    6.63    1.23
  -1  12   3    7.16    1.34
   1  12  -3    3.83    0.91
   1  12  -3    6.13    1.24
  -1  12   3    5.72    1.17
  -1  12   2    0.14    0.80
   1  12  -2    0.55    0.68
   1  12  -2    0.40    0.85
  -1  12   2    0.88    0.88
   1  12  -1    3.30    0.89
  -1  12   1    4.39    1.12
  -1  12   1    3.63    1.00
   1  12  -1    3.60    0.91
   1  12  -1    4.43    1.18
   1  12   0    1.26    1.00
   1  12   0    1.36    0.75
  -1  12   0    1.30    0.97
  -1  12   0    1.44    0.84
   1  12   0    1.14    0.82
   1  12   1    1.27    0.83
   1  12   1    1.06    0.99
  -1  12  -1    1.16    0.80
  -1  12  -1    2.55    1.06
   1  12   1    1.02    0.76
  -1  12  -2    0.33    0.68
   1  12   2    0.85    1.02
   1  12   2    0.44    0.74
   1  12   2    1.47    0.77
  -1  12  -2    1.05    0.86
  -1  12  -3    4.34    0.99
  -1  12  -3    4.20    1.08
   1  12   3    4.51    1.03
   1  12   3    7.27    1.15
   1  12   3    5.57    1.38
  -1  12  -4    2.76    0.96
  -1  12  -4    1.96    0.74
   1  12   4    3.18    0.84
   1  12   5    6.54    1.05
  -1  12  -5    3.10    0.78
  -1  12  -6    3.31    0.82
  -1  12  -6    2.58    0.65
   1  12   6    3.38    0.77
  -1  12  -7    2.94    0.61
  -1  12  -7    1.65    0.65
  -1  12  -8    9.24    1.18
  -1  12  -9    2.35    0.61
   1  12  10    7.64    1.06
   2   0 -26   -0.16    0.59
  -2   0  26    0.60    0.91
  -2   0  26    0.52    0.89
  -2   0  25    0.11    1.16
   2   0 -25    0.51    0.81
   2   0 -24   15.58    2.29
  -2   0  24   15.88    2.63
  -2   0  23    2.93    1.83
   2   0 -23    3.29    1.43
  -2   0  22    4.53    2.12
  -2   0  21   76.40    6.78
  -2   0  20  130.22    9.74
  -2   0  19  258.33   16.60
   2   0 -18  269.80   16.84
  -2   0  18  321.69   18.39
  -2   0  17   21.19    3.05
   2   0 -17   18.26    2.28
   2   0 -16    1.52    0.96
  -2   0  16    3.23    1.50
   2   0 -15    4.33    1.11
  -2   0  15    7.17    1.70
   2   0 -14    8.16    1.31
  -2   0  14    8.73    1.55
  -2   0  14    9.27    1.79
  -2   0  13   45.52    3.87
   2   0 -13   53.03    3.78
   2   0 -13   48.37    3.68
  -2   0  12  270.91   16.33
   2   0 -12  291.31   16.14
  -2   0  12  296.15   16.36
   2   0 -12  282.46   16.17
   2   0 -12  281.57   16.12
  -2   0  12  279.18   16.63
  -2   0  12  293.51   16.81
   2   0 -11    1.84    0.64
  -2   0  11    1.01    0.83
  -2   0  11    1.32    0.86
   2   0 -11    1.48    0.68
  -2   0  11    1.40    0.61
   2   0 -11    1.49    0.65
  -2   0  11    1.87    0.77
   2   0 -10 1031.25   57.62
   2   0 -10 1102.40   57.50
  -2   0  10 1121.85   57.99
   2   0 -10 1113.85   57.57
  -2   0  10  981.56   57.60
   2   0 -10 1076.80   57.46
  -2   0  10 1071.88   58.08
  -2   0   9  297.20   16.41
  -2   0   9  287.67   16.58
   2   0  -9  281.36   16.20
  -2   0   8  196.31   11.79
   2   0  -8  189.90   11.44
  -2   0   8  215.34   11.60
  -2   0   7  284.91   16.57
  -2   0   7  297.55   16.30
  -2   0   6  132.78    7.66
  -2   0   6  128.05    7.94
  -2   0   5  354.61   20.16
  -2   0   5  370.44   19.89
  -2   0   4   47.42    2.92
  -2   0   4   40.09    3.13
  -2   0   3 1867.65  102.98
   2   0  -3 1991.40  102.87
  -2   0   2   49.97    3.07
   2   0  -2   50.09    3.00
   2   0  -1   70.95    4.03
  -2   0   1   67.16    4.29
  -2   0   1   69.36    4.04
  -2   0   0  913.78   51.68
   2   0   0  918.53   51.73
  -2   0   0 1041.39   51.56
   2   0   1 3343.30  186.27
   2   0   1 3580.54  185.95
   2   0   1 3484.16  186.18
   2   0   2 2907.55  160.80
   2   0   2 2984.57  160.80
   2   0   2 3129.60  160.62
   2   0   3 9999.00  490.26
   2   0   3 8993.67  490.11
   2   0   3 9044.49  490.03
   2   0   4   40.52    2.74
   2   0   4   40.57    2.69
   2   0   4   48.54    2.52
   2   0   5 8698.39  460.59
   2   0   5 8730.70  460.49
   2   0   5 8619.88  460.81
   2   0   6 2180.73  120.09
   2   0   6 2843.24  120.73
   2   0   7  872.03   46.86
   2   0   8  234.12   13.22
  -2   0  -9  200.75   12.06
  -2   0  -9  200.99   12.09
   2   0   9  215.77   12.12
  -2   0  -9  233.81   12.78
  -2   0 -10   40.18    3.05
  -2   0 -10   43.93    3.33
   2   0  10   47.80    3.44
  -2   0 -10   53.37    3.99
  -2   0 -11    0.42    0.74
   2   0  11    0.37    0.54
  -2   0 -11    0.59    0.63
  -2   0 -12  289.49   16.12
  -2   0 -12  249.02   15.15
  -2   0 -13   12.99    1.98
  -2   0 -13    8.34    1.36
  -2   0 -13    9.94    1.45
  -2   0 -14    4.31    1.11
  -2   0 -14    4.68    1.13
  -2   0 -14    5.22    1.53
  -2   0 -15  114.64    7.82
  -2   0 -15  116.04    7.79
  -2   0 -15  133.16    8.86
  -2   0 -16    9.36    2.08
  -2   0 -16   10.27    1.67
  -2   0 -16    7.45    1.56
  -2   0 -17    0.29    1.15
  -2   0 -17    1.02    1.07
  -2   0 -17    1.13    1.27
  -2   0 -18   75.45    5.76
   2   0  18   77.01    6.46
  -2   0 -18   75.23    5.64
  -2   0 -18   71.74    6.43
   2   0  19   15.57    2.88
  -2   0 -19   18.19    2.47
  -2   0 -19   17.35    2.32
  -2   0 -19   20.25    3.00
  -2   0 -20  142.49    9.51
   2   0  20  160.43   10.71
  -2   0 -20  143.94    9.24
  -2   0 -20  131.78   10.18
  -2   0 -21   10.81    2.30
  -2   0 -21   15.79    1.96
  -2   0 -21   11.34    1.99
   2   0  21   18.00    2.90
  -2   0 -22   -0.10    1.09
   2   0  22    0.95    1.61
  -2   0 -22    0.59    1.09
  -2   0 -22    1.53    0.93
   2   0  23   -0.44    1.33
  -2   0 -23    0.17    0.92
  -2   0 -23    0.26    0.91
  -2   0 -24   -0.07    0.79
   2   0  24    0.12    1.21
  -2   0 -24   -0.23    0.62
  -2   0 -25    0.31    0.67
   2   0  25   -0.10    1.02
   2   0  25   -0.88    1.00
  -2  -1  26    0.97    0.86
  -2   1  26    0.68    0.93
   2  -1 -26    0.86    0.63
  -2   1  26    0.09    0.89
  -2  -1  25    9.07    1.80
  -2   1  25    9.63    1.90
   2  -1 -25    7.46    1.46
  -2   1  25    9.04    1.91
   2  -1 -24    8.81    1.69
  -2   1  24    6.59    2.00
  -2  -1  24    6.97    1.84
  -2   1  23    7.50    2.22
  -2  -1  23    4.86    1.82
   2  -1 -23    4.82    1.58
  -2  -1  22    0.79    1.64
  -2   1  22    1.87    1.89
   2  -1 -22    1.83    1.29
  -2  -1  21    9.31    2.44
  -2   1  21   10.38    2.58
  -2  -1  20   92.59    7.48
  -2   1  20   90.98    7.77
  -2  -1  19   33.46    4.03
  -2   1  19   35.90    4.40
  -2  -1  18   69.15    5.92
  -2   1  18   63.97    6.06
  -2   1  17   48.61    4.85
  -2  -1  17   46.55    4.61
   2   1 -16    7.30    1.54
  -2   1  16   10.65    2.16
  -2  -1  16    7.91    1.68
   2  -1 -16   11.36    1.70
   2  -1 -15   15.11    1.85
   2   1 -15   12.35    1.75
  -2   1  15   16.14    2.48
  -2  -1  15   12.65    1.96
   2   1 -14   47.78    3.59
   2  -1 -14   42.71    3.48
  -2  -1  14   39.71    3.64
  -2   1  14   50.47    4.26
   2   1 -13  115.81    7.44
   2   1 -13  127.97    7.59
  -2   1  13  133.44    8.27
  -2  -1  13  112.17    8.09
   2   1 -13  112.89    7.36
  -2  -1  13  118.09    7.71
   2  -1 -13  116.82    7.45
   2   1 -13  125.16    7.52
  -2  -1  12   53.81    4.23
   2   1 -12   51.88    3.96
  -2  -1  12   60.82    4.30
   2   1 -12   56.66    4.08
  -2   1  12   50.78    4.51
  -2   1  12   60.75    4.66
   2  -1 -12   58.54    4.07
   2  -1 -12   56.99    4.08
  -2   1  12   57.54    4.30
  -2  -1  12   56.01    4.66
   2   1 -12   60.28    4.18
   2   1 -12   61.79    4.09
  -2  -1  12   56.75    4.39
   2  -1 -12   61.48    4.11
   2   1 -11  194.60   10.64
   2  -1 -11  191.71   10.56
  -2   1  11  192.15   11.11
  -2  -1  11  160.61   10.62
  -2   1  11  188.90   10.81
   2  -1 -11  169.40   10.57
  -2   1  11  171.73   11.14
  -2  -1  11  181.43   11.29
   2  -1 -11  177.75   10.58
  -2  -1  11  181.92   10.91
   2   1 -11  182.25   10.64
  -2  -1  11  171.07   10.72
   2   1 -11  185.85   10.57
   2  -1 -10  405.28   21.29
  -2  -1  10  384.41   21.92
  -2   1  10  380.70   21.77
   2  -1 -10  373.32   21.12
   2   1 -10  378.14   21.16
   2   1 -10  390.87   21.34
  -2   1  10  403.38   21.68
  -2   1  10  363.26   21.34
  -2  -1  10  347.12   21.27
   2   1 -10  382.05   21.20
  -2  -1  10  404.04   21.41
  -2  -1  10  398.48   21.48
   2  -1  -9   13.40    1.39
   2   1  -9   12.88    1.50
  -2  -1   9   13.93    1.50
  -2  -1   9   12.40    1.81
  -2   1   9   11.03    1.38
  -2   1   9   10.47    1.59
  -2  -1   9   11.14    1.31
  -2  -1   8   69.88    4.48
   2  -1  -8   70.35    4.45
  -2   1   8   67.83    4.73
  -2  -1   8   71.38    4.44
  -2  -1   8   66.77    4.94
   2   1  -8   68.08    4.58
  -2  -1   7    7.40    1.00
  -2   1   7    5.97    1.08
   2  -1  -7    6.67    0.96
   2   1  -7    7.54    1.13
  -2  -1   7    6.15    0.89
   2   1  -6  259.71   14.77
   2  -1  -6  274.57   14.66
  -2   1   6  242.62   14.82
  -2  -1   6  261.11   14.57
  -2  -1   6  278.14   14.58
  -2   1   5   46.09    3.33
   2  -1  -5   47.90    3.15
   2   1  -5   48.07    3.25
  -2  -1   5   45.37    2.98
   2  -1  -5   49.02    3.42
  -2  -1   5   50.15    3.02
  -2   1   4   17.28    1.97
   2   1  -4   29.94    2.05
  -2  -1   4   21.22    1.63
   2  -1  -4   21.14    1.89
  -2  -1   4   25.71    1.68
   2  -1  -4   32.22    2.40
   2  -1  -3   32.95    2.76
   2  -1  -3   39.49    2.73
  -2   1   3   40.70    2.55
  -2  -1   3   41.07    2.41
  -2   1   3   39.92    2.79
   2  -1  -3   38.00    2.54
  -2  -1   3   41.45    2.40
  -2   1   2  462.74   23.34
  -2  -1   2  436.36   23.14
   2  -1  -2  431.79   23.34
   2   1  -2  409.20   23.49
   2  -1  -2  411.26   23.54
   2  -1  -1  849.37   43.95
  -2   1   1  775.10   44.22
   2  -1  -1  841.07   44.25
   2   1  -1  821.76   43.72
   2   1  -1  810.97   44.12
   2  -1  -1  845.50   43.96
  -2  -1   1  820.27   43.73
   2  -1   0  761.75   43.47
   2  -1   0  870.55   43.43
  -2   1   0  738.62   43.74
   2   1   0  884.38   43.65
  -2   1   0  805.21   43.43
   2   1   1 1251.79   72.01
  -2  -1  -1 1400.18   72.38
   2   1   1 1377.36   72.11
   2  -1   1 1445.85   72.09
  -2   1  -1 1415.83   72.18
  -2   1  -1 1442.09   72.50
   2  -1   1 1299.49   72.50
   2   1   1 1333.87   72.24
   2   1   2   89.84    4.14
  -2  -1  -2   81.57    4.26
   2  -1   2   52.42    4.11
   2  -1   2   71.56    3.89
  -2   1  -2   70.80    4.07
   2  -1   2   54.40    4.35
   2   1   3  524.20   27.89
   2  -1   3  558.34   28.42
  -2  -1  -3  503.34   27.93
   2  -1   3  529.04   28.14
   2  -1   4  544.20   27.93
   2  -1   4  533.23   27.66
   2   1   4  562.77   27.49
   2   1   4  486.97   27.19
   2  -1   5  903.34   49.78
   2   1   5  944.48   49.53
   2  -1   5  928.67   50.03
   2  -1   6   53.61    3.63
   2   1   6   56.45    3.31
   2  -1   6   54.69    3.32
   2  -1   7  326.42   17.65
   2  -1   7  315.38   17.15
   2   1   7  312.71   17.14
   2  -1   8   22.55    1.95
   2  -1   8   18.56    1.47
  -2   1  -9   45.05    3.46
   2   1   9   52.10    3.48
   2  -1   9   52.36    3.65
  -2   1  -9   47.27    3.31
  -2  -1  -9   49.37    3.45
  -2  -1  -9   40.63    3.74
  -2   1  -9   49.70    3.48
  -2  -1  -9   46.44    3.44
  -2   1 -10   97.31    6.04
   2   1  10  104.12    6.06
   2  -1  10  107.90    6.32
  -2  -1 -10   91.46    5.91
  -2   1 -11  151.55    9.01
  -2  -1 -11  126.09    9.72
   2   1  11  158.56    9.48
   2  -1  11  169.10    9.77
  -2  -1 -11  160.11    9.38
  -2   1 -11  160.84    9.46
  -2   1 -12   25.31    2.09
  -2  -1 -12   24.48    2.30
  -2   1 -12   23.18    2.31
  -2  -1 -12   18.39    2.53
  -2   1 -12   24.49    2.74
  -2   1 -13   78.27    5.55
  -2   1 -13   60.71    4.32
  -2  -1 -13   67.51    4.71
  -2  -1 -13   61.34    4.66
  -2   1 -13   63.73    4.66
  -2   1 -13   65.00    4.72
  -2  -1 -13   56.52    5.19
  -2   1 -14   90.65    6.07
  -2  -1 -14   83.62    6.00
  -2   1 -14   89.51    6.06
  -2  -1 -14   85.22    5.99
  -2   1 -14  103.94    7.05
  -2   1 -14   78.54    5.60
  -2   1 -15    9.69    1.62
   2   1  15    9.81    1.86
  -2  -1 -15    7.55    1.55
  -2   1 -15    8.16    1.47
  -2  -1 -15    8.73    1.59
  -2   1 -15    8.44    1.86
  -2   1 -16   38.86    3.99
  -2  -1 -16   32.47    3.27
   2   1  16   34.65    3.70
  -2   1 -16   33.29    3.17
  -2  -1 -16   31.15    3.17
  -2   1 -16   32.96    3.28
  -2   1 -17   31.56    3.19
  -2  -1 -17   31.64    3.26
  -2  -1 -17   38.16    3.55
  -2   1 -17   35.68    3.45
   2   1  17   37.47    4.00
  -2   1 -17   38.20    4.09
   2   1  18   13.32    2.62
  -2   1 -18   14.23    2.22
  -2  -1 -18   15.77    2.33
  -2  -1 -18   13.32    2.11
  -2   1 -18   12.64    2.04
  -2   1 -18   13.52    2.54
   2   1  19   77.17    6.54
  -2  -1 -19   71.05    5.55
  -2  -1 -19   75.05    5.80
  -2   1 -19   76.21    5.59
  -2   1 -19   76.19    6.48
  -2   1 -19   76.57    5.80
  -2   1 -20    5.38    1.75
   2  -1  20    5.77    2.16
  -2  -1 -20    5.07    1.57
  -2  -1 -20    6.16    1.49
   2   1  20    3.61    1.81
  -2   1 -20    5.66    1.61
  -2   1 -20    3.13    1.20
   2   1  21    2.11    1.68
  -2  -1 -21    0.83    1.22
  -2   1 -21    0.91    1.15
  -2   1 -21    1.28    0.97
   2  -1  21    2.00    1.69
  -2  -1 -21    2.00    1.11
  -2   1 -21    1.70    1.24
  -2   1 -22    0.43    0.99
  -2  -1 -22   -0.10    1.08
  -2   1 -22    0.75    0.99
   2  -1  22    0.95    1.53
   2   1  22    0.31    1.33
  -2   1 -22    0.59    0.74
   2   1  23    0.14    1.26
  -2   1 -23    0.16    0.88
   2  -1  23    0.44    1.44
  -2   1 -23    0.62    0.94
  -2  -1 -23    0.33    0.94
  -2   1 -24   -0.47    0.78
   2  -1  24   -0.13    1.14
  -2  -1 -24    0.07    0.76
   2   1  24   -0.22    1.10
   2   1  24   -0.57    1.14
  -2  -1 -24   -0.34    0.70
   2   1  25    3.39    1.13
  -2   1 -25    7.94    1.12
   2  -1  25    9.38    1.70
   2   1  25    6.46    1.37
  -2  -1 -25    4.90    0.95
  -2  -1 -26    2.87    0.77
   2   2 -26    2.73    0.80
  -2   2  26    3.05    1.11
  -2  -2  26    3.32    0.97
  -2   2  26    2.80    1.00
  -2   2  25    6.52    1.63
   2  -2 -25    6.54    1.25
  -2   2  25    8.11    1.78
  -2  -2  25    7.70    1.58
   2   2 -25    6.50    1.33
   2  -2 -24   20.74    2.50
   2   2 -24   24.72    2.79
  -2   2  24   22.73    3.00
  -2  -2  24   22.11    2.80
  -2   2  24   22.84    3.04
  -2   2  23    2.36    1.81
  -2  -2  23    4.14    1.69
  -2   2  23    2.75    1.83
   2  -2 -23    2.63    1.18
   2  -2 -22   12.67    2.20
  -2   2  22   10.92    2.71
  -2  -2  22   15.85    2.74
   2   2 -21    1.56    1.19
  -2   2  21    1.60    1.98
   2  -2 -21    1.82    1.29
  -2  -2  21    4.52    1.79
  -2   2  20   10.79    2.77
   2  -2 -20    5.84    1.81
  -2  -2  20   12.67    2.45
  -2  -2  19   53.07    5.11
  -2   2  19   51.57    5.42
  -2   2  18   25.30    3.65
  -2  -2  18   23.47    3.29
  -2   2  17  103.67    7.80
  -2  -2  17   86.31    6.62
  -2   2  16  197.75   12.38
  -2  -2  16  166.02   11.16
  -2   2  15  109.44    7.86
  -2  -2  15  112.79    7.72
  -2   2  15  123.55    8.55
   2   2 -14  131.83    8.25
  -2   2  14  119.70    8.58
  -2   2  14  144.63    9.25
  -2  -2  14  128.75    8.50
  -2   2  13   48.27    4.23
  -2  -2  13   42.61    3.62
   2   2 -13   42.89    3.49
   2   2 -12   54.48    4.08
  -2  -2  12   55.58    4.23
  -2   2  12   64.30    4.76
  -2  -2  12   52.64    4.27
  -2  -2  12   53.70    4.71
  -2  -2  12   54.72    4.24
   2   2 -12   58.79    4.08
   2   2 -11  119.94    6.89
  -2  -2  11  106.19    7.00
   2   2 -11  105.12    6.87
  -2  -2  11  111.59    7.15
  -2   2  11  103.96    7.47
   2   2 -11  106.64    6.86
  -2   2  11  110.87    7.37
  -2  -2  11  106.47    6.91
   2  -2 -11  105.63    6.73
   2  -2 -11  114.42    6.96
   2   2 -10   91.73    5.65
  -2  -2  10   88.25    5.58
  -2  -2  10   81.03    5.70
   2  -2 -10   92.23    5.69
   2  -2 -10   82.92    5.44
  -2   2  10   87.46    6.17
  -2  -2  10   87.92    5.73
  -2   2  10   85.66    5.99
   2   2 -10   89.05    5.55
   2   2 -10   78.82    5.58
  -2  -2   9   35.31    3.09
   2   2  -9   41.52    3.19
  -2  -2   9   46.67    3.48
   2   2  -9   45.78    3.24
  -2   2   9   39.15    3.48
  -2   2   9   44.42    3.51
  -2  -2   9   40.69    3.03
   2  -2  -9   44.38    3.19
   2   2  -9   41.18    3.04
   2   2  -8  125.97    7.40
  -2   2   8  122.62    7.76
  -2  -2   8  119.49    7.18
   2  -2  -8  126.19    7.34
  -2  -2   8  113.07    7.31
   2  -2  -7  122.47    7.10
   2   2  -7  108.85    7.07
  -2   2   7  116.42    7.45
  -2  -2   7  123.91    7.07
   2  -2  -7  117.64    7.03
   2  -2  -7  115.80    7.39
   2  -2  -6   19.32    1.90
  -2   2   6   13.39    1.81
  -2   2   6   15.05    1.60
   2   2  -6   19.12    1.72
  -2  -2   6   14.76    1.46
   2  -2  -6   16.53    1.63
  -2  -2   5  763.16   34.69
   2  -2  -5  789.25   34.99
  -2   2   5  763.03   34.88
   2   2  -5  737.04   34.87
   2  -2  -5  735.70   35.15
   2  -2  -4   42.39    3.13
   2  -2  -4   42.35    2.81
  -2   2   4   40.88    2.92
   2  -2  -4   43.51    3.05
   2   2  -3   33.34    2.13
   2  -2  -3   42.34    2.40
   2  -2  -3   29.61    2.48
  -2  -2   3   28.79    2.02
   2  -2  -3   40.73    2.69
  -2   2   3   27.97    2.35
   2  -2  -2  985.98   53.49
   2   2  -2 1018.76   53.38
   2  -2  -2 1010.57   53.88
   2   2  -2  994.23   53.63
  -2   2   2  972.09   53.86
  -2  -2   2 1007.03   53.21
   2  -2  -1  708.54   37.28
   2  -2  -1  724.46   37.46
   2   2  -1  716.16   37.42
   2  -2  -1  672.09   37.70
   2   2  -1  698.01   37.22
  -2   2   1  692.78   37.71
  -2  -2   1  664.48   37.23
   2   2   0  634.01   34.14
   2  -2   0  639.30   34.02
  -2   2   0  629.61   34.51
   2  -2   0  636.16   34.26
   2   2   1  420.37   23.78
   2   2   1  423.45   23.45
   2  -2   1  443.13   24.22
   2   2   1  459.41   23.84
  -2   2  -1  464.48   23.92
   2  -2   1  474.62   23.71
  -2   2  -1  468.00   24.27
   2   2   2  449.03   23.87
   2   2   2  422.22   23.71
  -2   2  -2  464.98   23.93
   2   2   2  429.96   23.61
   2  -2   2  442.87   24.28
  -2   2  -2  466.63   24.22
   2   2   3  122.00    7.04
  -2   2  -3  134.37    7.28
   2  -2   3  127.41    7.66
   2   2   3  131.67    7.28
   2   2   3  121.79    6.99
  -2   2  -4   12.26    1.14
   2   2   4   11.77    1.10
   2  -2   4   13.04    1.49
   2  -2   4   11.11    1.27
   2   2   4   13.69    1.23
   2  -2   5   69.29    3.87
   2  -2   5   68.70    4.08
   2   2   5   69.87    3.79
   2   2   5   76.96    3.91
   2  -2   5   74.48    4.43
   2   2   6  305.84   15.94
   2  -2   6  296.19   16.55
   2  -2   6  274.27   16.19
   2   2   6  276.92   15.94
   2  -2   6  288.92   15.92
   2  -2   7   68.11    4.20
   2  -2   7   65.25    4.77
   2   2   7   69.85    4.17
   2   2   7   62.47    4.25
   2  -2   7   62.60    4.45
  -2   2  -8   37.77    2.73
   2  -2   8   41.51    3.36
  -2   2  -8   36.84    2.90
   2  -2   8   37.77    2.64
  -2  -2  -8   35.33    2.78
  -2  -2  -8   26.40    2.90
  -2   2  -8   32.92    2.75
   2   2   8   41.52    2.66
   2  -2   8   36.77    2.99
   2   2   8   39.85    2.87
  -2  -2  -8   31.49    2.75
   2   2   9  119.70    6.99
   2  -2   9  123.89    7.59
   2  -2   9  128.31    7.98
  -2   2  -9  116.39    7.14
  -2  -2  -9  114.17    7.27
   2  -2   9  119.49    7.07
  -2   2  -9  115.75    7.40
  -2  -2  -9  112.11    7.27
  -2   2  -9  124.35    7.29
   2   2   9  125.05    7.40
  -2   2  -9  115.30    7.30
  -2  -2  -9  101.92    7.65
  -2   2 -10  283.39   15.80
  -2   2 -10  269.21   15.72
  -2   2 -10  287.07   16.04
   2  -2  10  261.19   15.80
   2   2  10  296.31   16.40
  -2   2 -10  280.87   16.09
  -2  -2 -10  285.29   16.22
   2   2  10  322.52   16.46
   2  -2  10  280.35   16.52
  -2   2 -10  291.43   16.38
  -2  -2 -10  287.13   16.90
   2  -2  10  302.86   17.02
  -2   2 -11   27.33    2.24
  -2   2 -11   28.62    2.22
   2  -2  11   29.68    2.86
  -2  -2 -11   27.02    2.54
   2   2  11   30.09    2.74
  -2   2 -11   29.39    2.66
   2   2  11   28.62    2.73
  -2  -2 -11   25.54    2.93
  -2   2 -12   22.95    2.33
  -2   2 -12   19.99    1.91
  -2  -2 -12   22.90    2.33
   2   2  12   25.25    2.53
  -2  -2 -12   23.65    2.76
  -2   2 -12   20.97    1.90
  -2   2 -13   13.77    1.57
  -2   2 -13   17.80    2.05
  -2  -2 -13   14.78    1.93
  -2   2 -13   20.93    2.16
   2   2  13   16.17    2.18
  -2  -2 -13   17.36    2.45
  -2   2 -13   16.33    2.30
  -2  -2 -13   14.44    1.93
  -2   2 -14   10.66    1.66
  -2  -2 -14   13.13    1.88
  -2  -2 -14   11.66    1.81
  -2   2 -14   11.20    1.72
  -2  -2 -14   15.26    2.38
   2   2  14   11.51    2.02
  -2   2 -14   10.04    1.34
  -2   2 -14   13.88    2.18
  -2  -2 -15   40.95    3.63
  -2   2 -15   36.32    3.12
  -2  -2 -15   42.89    3.75
  -2   2 -15   40.62    3.63
   2   2  15   41.45    4.01
  -2   2 -15   39.83    3.59
  -2  -2 -15   43.03    4.34
  -2   2 -15   47.00    4.31
  -2   2 -16    3.51    0.97
   2   2  16    1.64    1.36
  -2   2 -16    4.84    1.55
  -2   2 -16    3.06    1.23
  -2  -2 -16    3.26    1.36
  -2  -2 -16    4.06    1.63
  -2   2 -16    3.18    1.09
  -2  -2 -16    4.14    1.51
  -2   2 -17   37.08    4.02
  -2   2 -17   40.97    3.67
  -2  -2 -17   36.09    3.61
   2   2  17   35.65    4.01
  -2  -2 -17   34.32    3.41
  -2   2 -17   34.35    3.36
  -2  -2 -17   37.99    4.25
  -2  -2 -18   13.45    2.68
  -2   2 -18    9.21    1.68
  -2   2 -18   11.16    2.06
   2   2  18    9.97    2.39
  -2  -2 -18   12.71    2.29
  -2   2 -18   14.97    2.55
  -2  -2 -18   11.46    1.94
  -2  -2 -19   22.39    2.93
  -2   2 -19   24.07    3.21
  -2  -2 -19   24.03    2.73
  -2   2 -19   22.89    2.80
  -2   2 -19   23.11    2.55
   2   2  19   20.54    3.17
  -2  -2 -19   24.78    3.41
  -2  -2 -20   52.22    4.59
   2   2  20   52.32    5.28
  -2   2 -20   52.66    4.25
  -2   2 -20   53.42    5.05
  -2  -2 -20   51.43    5.18
  -2   2 -20   57.18    4.61
  -2   2 -21   14.13    2.10
  -2  -2 -21   11.70    2.11
  -2   2 -21   11.09    1.62
  -2   2 -21   11.91    2.19
   2  -2  21   15.12    2.80
   2   2  21   13.26    2.46
  -2  -2 -21   10.26    2.25
  -2  -2 -22   15.62    2.20
   2  -2  22   22.15    3.25
  -2   2 -22   20.09    2.31
  -2   2 -22   17.12    2.45
   2   2  22   16.96    2.71
   2  -2  23    6.83    1.94
  -2   2 -23    6.29    1.26
  -2  -2 -23    5.45    1.33
  -2   2 -23    5.93    1.42
   2   2  23    4.80    1.62
  -2  -2 -23    3.05    1.19
   2   2  23    2.73    1.40
   2  -2  24    5.60    1.67
   2   2  24    2.81    1.24
  -2  -2 -24    2.72    1.02
   2   2  24    2.67    1.20
  -2   2 -24    4.63    1.04
   2   2  25    3.88    1.03
   2   2  25    4.75    1.11
   2  -2  25    6.96    1.45
  -2   2 -25    7.66    1.02
  -2  -2 -25    6.89    1.12
  -2   3  25   10.65    1.84
  -2  -3  25   10.14    1.62
   2   3 -25   11.72    1.58
   2  -3 -24    7.32    1.34
  -2   3  24   11.35    2.04
  -2  -3  24   11.40    1.88
   2   3 -24    7.85    1.52
   2  -3 -23    6.16    1.38
  -2   3  23    6.99    2.01
  -2  -3  23    6.85    1.72
   2   3 -23    7.88    1.68
   2   3 -22    0.08    0.93
   2  -3 -22    0.24    0.83
  -2  -3  22    1.04    1.42
  -2   3  22    0.92    1.53
  -2   3  21   10.72    2.77
   2   3 -21    7.80    1.56
  -2   3  21   11.06    2.70
  -2  -3  21    9.27    2.08
   2  -3 -21    7.02    1.70
   2   3 -20   41.79    3.75
  -2  -3  20   42.63    4.32
   2  -3 -20   34.39    3.93
  -2   3  20   40.41    4.92
  -2  -3  19   22.70    3.13
  -2   3  19   20.46    3.67
   2   3 -19   24.25    2.84
   2  -3 -19   22.78    3.06
  -2   3  18   38.39    4.70
   2  -3 -18   48.15    4.48
   2   3 -18   43.99    3.88
  -2  -3  18   36.02    3.67
   2   3 -17   48.68    4.11
  -2   3  17   43.95    5.00
  -2  -3  17   43.95    4.04
  -2   3  16   19.56    3.21
   2   3 -16   17.50    2.37
  -2  -3  16   16.12    2.33
   2   3 -15   54.08    4.58
  -2   3  15   65.86    5.64
  -2  -3  15   60.35    4.81
   2   3 -14   36.54    2.97
  -2   3  14   35.27    4.00
  -2  -3  14   39.54    3.54
   2   3 -13   12.08    1.74
   2   3 -13   12.81    1.51
  -2   3  13   14.18    2.32
  -2  -3  13   12.48    1.86
   2   3 -12   11.62    1.34
   2   3 -12   10.85    1.53
  -2   3  12   12.05    2.04
  -2   3  12   10.85    1.68
  -2  -3  12    7.93    1.49
  -2  -3  11    9.22    1.35
   2   3 -11    9.11    1.44
  -2  -3  11   11.09    1.64
   2   3 -11    9.15    1.19
   2   3 -11    9.23    1.37
  -2   3  11    9.75    1.80
  -2   3  11   12.04    1.71
  -2   3  10   11.33    1.92
  -2   3  10   13.04    1.90
  -2  -3  10   11.84    1.61
  -2  -3  10   10.40    1.66
   2   3 -10   10.85    1.49
  -2   3  10    9.69    1.60
  -2   3  10   11.11    1.60
   2  -3 -10    9.87    1.43
   2   3 -10   10.14    1.39
  -2   3   9   75.31    5.41
   2   3  -9   72.95    4.97
  -2  -3   9   76.84    5.27
  -2   3   9   74.05    5.69
  -2  -3   9   72.51    5.22
   2  -3  -9   78.65    5.16
  -2   3   9   77.19    5.51
   2  -3  -9   73.41    5.38
   2   3  -9   82.20    5.22
  -2  -3   8  598.19   31.50
  -2   3   8  597.50   31.67
  -2   3   8  555.70   31.65
   2   3  -8  537.04   31.25
  -2   3   8  531.59   31.82
   2  -3  -8  564.22   31.68
   2   3  -8  574.19   31.35
   2  -3  -8  607.79   31.39
  -2  -3   7   28.34    2.13
   2   3  -7   22.01    2.04
  -2   3   7   20.83    2.45
   2  -3  -7   21.99    2.34
  -2   3   7   23.08    2.33
  -2   3   7   27.05    2.37
   2   3  -7   22.12    2.11
   2   3  -7   24.26    2.21
   2  -3  -6  243.59   14.04
  -2  -3   6  246.43   13.56
   2   3  -6  241.62   13.76
  -2   3   6  229.44   13.87
   2  -3  -5   96.08    6.46
  -2   3   5  100.35    6.37
   2   3  -5  102.53    5.94
   2  -3  -5   99.99    6.15
  -2  -3   5  101.95    6.01
  -2   3   4  125.26    7.91
   2  -3  -4  129.73    7.70
   2   3  -4  138.56    7.57
  -2  -3   4  128.60    7.49
   2   3  -3    9.14    1.26
   2  -3  -3   10.69    1.14
  -2  -3   3   10.53    1.39
  -2  -3   3    6.81    0.84
   2   3  -3    7.72    0.95
   2   3  -2   16.07    1.60
   2  -3  -2   18.54    1.52
   2   3  -2   13.92    1.38
  -2   3   2   19.04    1.53
  -2  -3   2   19.31    1.80
  -2  -3   2   13.06    1.43
   2  -3  -1   79.74    5.15
   2   3  -1   81.26    5.02
   2   3  -1   79.33    4.92
  -2  -3   1   82.00    5.15
   2  -3  -1   87.94    4.94
  -2  -3   1   77.21    4.51
  -2   3   1   88.32    4.92
  -2  -3   1   79.00    4.93
   2  -3   0   53.46    3.65
   2   3   0   50.37    3.39
  -2  -3   0   51.15    3.54
  -2  -3   0   52.12    2.91
  -2   3   0   48.99    3.23
   2   3   1  118.63    6.73
  -2   3  -1  118.30    6.89
  -2   3  -1  130.05    7.29
   2  -3   1  126.71    7.41
  -2  -3  -1  118.33    7.14
   2   3   1  125.33    7.06
  -2  -3  -2  321.86   18.04
   2   3   2  328.36   17.82
   2   3   2  343.15   18.25
  -2   3  -2  321.56   17.80
  -2   3  -2  337.72   18.22
  -2   3  -3  217.39   12.00
  -2   3  -3  232.39   12.54
   2   3   3  221.60   12.56
  -2  -3  -3  215.62   12.23
  -2   3  -4  211.13   11.88
  -2  -3  -4  207.33   12.08
   2   3   4  218.49   12.30
  -2   3  -4  245.80   12.55
   2   3   4  238.66   12.52
   2   3   4  224.04   12.56
  -2   3  -5  176.98    9.58
   2   3   5  180.25    9.65
  -2   3  -5  153.52    8.89
   2   3   5  169.22    9.50
   2  -3   5  177.64    9.65
   2   3   5  166.17    9.70
   2   3   6   20.11    1.81
  -2   3  -6   18.13    1.71
   2   3   6   20.26    1.84
   2  -3   6   20.46    1.93
   2   3   6   18.04    1.93
   2   3   7  288.21   16.60
  -2   3  -7  300.39   16.41
  -2   3  -7  293.69   16.28
  -2  -3  -7  277.51   16.88
  -2  -3  -7  279.93   16.45
   2   3   7  291.60   16.34
   2   3   7  273.23   16.37
  -2   3  -7  299.62   16.55
  -2   3  -7  284.96   16.46
   2  -3   7  313.88   16.44
  -2   3  -8   30.04    2.80
  -2   3  -8   32.71    2.74
  -2  -3  -8   33.56    2.86
   2   3   8   32.20    2.79
  -2   3  -8   36.77    2.88
   2  -3   8   30.25    2.95
  -2  -3  -8   35.11    3.19
   2   3   8   34.24    2.66
   2  -3   8   38.39    2.83
  -2  -3  -9  310.19   18.34
  -2   3  -9  293.09   17.28
   2   3   9  346.59   17.66
   2  -3   9  330.90   17.71
  -2   3  -9  328.48   17.69
  -2   3  -9  309.19   17.77
  -2  -3  -9  286.65   17.70
   2   3   9  308.22   17.88
   2   3   9  324.42   17.87
  -2   3  -9  311.80   17.79
  -2  -3  -9  312.98   17.74
  -2   3  -9  305.82   17.91
   2  -3   9  294.84   18.08
  -2   3 -10   35.09    3.15
  -2  -3 -10   37.28    3.55
   2  -3  10   39.62    3.09
  -2   3 -10   34.74    3.01
  -2  -3 -10   35.27    3.10
  -2   3 -10   36.67    3.20
   2   3  10   39.31    3.27
   2   3  10   34.94    3.22
   2   3  10   39.47    2.96
  -2   3 -10   37.49    2.75
  -2  -3 -11    5.56    1.46
  -2  -3 -11    6.61    1.33
   2   3  11    2.86    1.07
  -2   3 -11    5.96    0.94
   2   3  11    5.00    1.24
  -2   3 -11    4.22    0.81
  -2   3 -11    3.97    1.11
  -2   3 -12    9.09    1.26
  -2   3 -12    6.82    1.04
  -2   3 -12    6.25    1.35
  -2  -3 -12    6.26    1.41
   2   3  12    7.52    1.56
  -2  -3 -12    9.20    1.81
  -2   3 -13    4.78    0.89
  -2  -3 -13    4.54    1.51
  -2  -3 -13    5.00    1.30
  -2   3 -13    3.74    0.88
  -2  -3 -13    3.68    1.39
   2   3  13    2.93    1.25
  -2   3 -13    3.95    1.17
  -2   3 -13    6.02    1.46
  -2   3 -13    4.81    1.20
  -2   3 -14    1.37    0.98
  -2   3 -14    1.04    0.62
  -2   3 -14    1.93    0.85
   2   3  14    1.62    1.22
  -2  -3 -14    2.20    1.35
  -2   3 -14    1.83    0.95
  -2  -3 -14    2.97    1.29
  -2   3 -14    2.91    1.18
  -2  -3 -14    0.91    1.07
  -2   3 -15    5.67    1.06
  -2   3 -15    7.59    1.68
  -2  -3 -15    4.48    1.41
   2   3  15    3.97    1.63
  -2  -3 -15    4.24    1.64
  -2   3 -15    4.95    1.42
  -2  -3 -15    7.43    2.00
  -2   3 -15    4.55    1.32
  -2  -3 -16   13.05    2.32
   2   3  16   16.64    2.67
  -2  -3 -16   16.03    2.38
  -2   3 -16   12.63    1.61
  -2  -3 -16    9.97    2.31
  -2   3 -16   16.48    2.45
  -2   3 -16   14.60    2.15
  -2   3 -16   16.18    2.13
  -2   3 -17   19.76    2.10
  -2  -3 -17   22.02    2.70
  -2   3 -17   20.19    2.43
  -2   3 -17   19.65    2.80
  -2  -3 -17   15.77    2.83
  -2   3 -17   23.30    2.69
   2   3  17   23.40    3.15
  -2  -3 -17   19.76    2.74
  -2  -3 -18   41.09    4.69
  -2   3 -18   48.74    4.24
   2   3  18   44.49    4.63
  -2  -3 -18   47.77    4.39
  -2   3 -18   48.13    4.05
  -2   3 -18   50.26    4.69
  -2   3 -19   35.60    3.85
  -2  -3 -19   38.07    3.76
  -2   3 -19   41.18    3.71
  -2   3 -19   35.93    3.28
  -2  -3 -19   30.68    4.02
   2   3  19   35.91    4.15
  -2  -3 -20    8.83    1.93
  -2   3 -20    5.19    1.29
   2   3  20    5.24    2.02
  -2   3 -20    7.68    1.64
   2   3  20    2.87    1.58
  -2   3 -20    6.16    1.61
   2   3  21   19.90    2.96
  -2   3 -21   31.79    2.93
  -2  -3 -21   26.36    2.89
  -2   3 -21   23.49    2.33
   2   3  21   24.31    3.34
  -2   3 -21   26.79    3.05
   2   3  22   10.32    2.05
   2  -3  22   12.01    2.37
  -2   3 -22   13.61    1.83
   2   3  22    9.95    2.05
  -2  -3 -22    9.68    1.86
  -2  -3 -22    9.47    1.78
  -2   3 -22   11.29    1.83
   2   3  23   10.84    1.92
  -2   3 -23   14.93    1.73
   2  -3  23   15.78    2.50
  -2  -3 -23    8.83    1.65
   2   3  23   12.54    2.05
  -2  -3 -24   10.54    1.68
   2   3  24   10.51    1.60
   2   3  24   10.15    1.67
  -2   3 -24   12.37    1.42
   2  -3  24   17.06    2.30
  -2  -3 -24   11.71    1.63
   2  -3  25    0.48    0.76
  -2  -3 -25    0.84    0.58
  -2  -3 -25    0.29    0.54
  -2   4  25    1.14    0.84
   2  -4 -25    0.35    0.48
  -2   4  24    9.40    1.80
   2   4 -24   11.01    1.54
  -2  -4  24   10.96    1.67
  -2  -4  23    2.56    1.19
   2   4 -23    3.74    1.19
  -2   4  23    2.93    1.51
   2  -4 -22   47.61    4.05
   2   4 -22   54.48    4.02
  -2   4  22   60.05    5.14
  -2  -4  22   59.62    4.71
  -2  -4  21   52.62    4.54
   2  -4 -21   41.89    3.96
   2   4 -21   48.74    3.94
  -2   4  21   45.52    4.75
  -2  -4  20   43.58    4.18
  -2   4  20   41.17    4.57
   2   4 -20   40.45    3.64
   2  -4 -20   39.02    3.82
   2   4 -19  136.62    8.82
   2  -4 -19  128.08    9.18
  -2   4  19  137.51   10.03
   2   4 -18   24.22    2.72
  -2   4  18   21.07    3.44
   2  -4 -18   20.38    2.74
  -2  -4  18   21.86    2.56
  -2   4  17   91.33    7.51
  -2  -4  17   85.66    6.47
   2   4 -17   88.41    6.45
   2  -4 -17   94.27    6.92
  -2   4  16   61.69    5.92
  -2  -4  16   62.11    5.06
   2   4 -16   64.44    4.56
   2   4 -16   65.34    5.07
   2  -4 -16   60.75    5.25
   2   4 -15  234.99   13.54
  -2   4  15  242.47   15.08
   2  -4 -15  239.03   14.42
   2   4 -15  229.27   13.97
  -2  -4  15  210.74   13.95
   2  -4 -14   28.95    3.07
   2   4 -14   30.05    3.01
   2   4 -14   29.72    2.63
  -2  -4  14   25.32    2.92
  -2   4  14   29.50    3.65
  -2  -4  13   14.36    2.07
  -2   4  13   10.91    2.23
   2   4 -13   12.09    1.95
   2   4 -13   11.81    1.54
   2  -4 -13   13.20    1.88
   2   4 -12    5.13    1.01
   2   4 -12    5.50    1.45
  -2   4  12    6.93    1.76
   2   4 -11   15.39    2.12
   2   4 -11   15.66    1.95
  -2   4  11   21.76    2.65
   2   4 -11   15.09    1.74
  -2   4  10  170.21   11.11
   2   4 -10  189.94   11.10
   2   4 -10  178.23   11.13
   2   4 -10  190.93   10.99
  -2  -4  10  192.25   11.31
  -2   4  10  185.09   11.67
   2   4  -9  214.56   14.30
   2   4  -9  259.94   14.39
  -2   4   9  237.19   14.46
  -2  -4   9  266.66   14.61
  -2   4   9  247.86   14.84
   2  -4  -9  239.91   14.74
   2   4  -9  257.79   14.29
  -2   4   9  244.23   14.90
  -2  -4   9  260.77   14.60
  -2  -4   8   26.31    2.42
   2  -4  -8   26.69    2.50
   2   4  -8   25.45    2.49
  -2   4   8   23.72    2.41
   2  -4  -8   29.18    2.83
   2   4  -8   28.79    2.46
  -2   4   8   25.33    2.68
  -2   4   8   26.86    2.73
  -2   4   7   22.18    2.19
  -2  -4   7   21.25    2.08
  -2  -4   7   23.49    2.37
  -2  -4   7   24.72    2.31
   2   4  -7   23.64    2.29
  -2   4   7   23.07    2.48
   2   4  -7   20.05    2.10
   2  -4  -7   21.73    2.25
  -2   4   7   20.81    2.39
   2  -4  -7   24.07    2.49
   2   4  -7   22.76    1.99
   2   4  -6   16.03    1.58
   2   4  -6   15.82    1.83
  -2  -4   6   13.87    1.59
  -2   4   6   14.18    1.97
   2  -4  -6   17.03    2.08
   2   4  -6   14.64    1.83
  -2  -4   6   21.54    2.13
  -2   4   6   14.36    1.92
   2  -4  -6   17.65    1.81
  -2   4   6   17.18    2.05
   2  -4  -6   20.04    2.09
  -2  -4   6   20.72    1.95
  -2   4   5   47.88    3.79
   2   4  -5   43.95    3.44
   2  -4  -5   49.86    3.79
  -2  -4   5   40.82    3.65
   2   4  -5   52.76    3.37
  -2   4   5   49.52    3.74
   2  -4  -5   46.91    3.47
  -2   4   5   43.76    3.71
  -2  -4   5   48.19    3.33
  -2  -4   4  232.82   14.23
   2   4  -4  230.40   13.96
   2  -4  -4  256.42   13.95
  -2  -4   4  230.55   13.98
   2  -4  -4  244.09   14.31
  -2   4   4  233.63   14.24
  -2  -4   4  241.66   13.67
  -2   4   4  253.00   13.94
   2   4  -4  271.08   13.91
   2   4  -3  412.01   23.86
   2   4  -3  455.77   23.82
   2  -4  -3  437.92   24.27
  -2   4   3  427.52   23.76
  -2  -4   3  420.91   24.11
  -2  -4   3  437.93   23.94
  -2  -4   2  187.88   10.90
  -2  -4   2  178.47   10.24
   2   4  -2  173.20   10.62
  -2  -4   2  182.86   10.70
   2  -4  -2  193.45   11.21
  -2   4   2  190.76   10.59
   2   4  -2  185.35   10.60
  -2  -4   1  318.65   17.84
  -2  -4   1  317.83   17.65
   2   4  -1  305.90   17.63
  -2  -4   1  299.22   17.11
  -2   4   1  336.32   17.53
   2  -4  -1  340.51   18.32
   2  -4  -1  328.42   17.96
   2   4  -1  309.90   17.60
  -2   4   0    5.02    0.86
   2  -4   0    5.26    1.09
   2  -4   0    4.63    1.34
  -2  -4   0    4.61    1.06
  -2  -4   0    4.95    0.62
  -2   4  -1  106.59    6.23
  -2  -4  -1  101.68    6.51
   2   4   1  105.33    6.06
  -2   4  -1  101.69    6.59
  -2  -4  -1  105.40    5.91
   2  -4   1  105.62    6.80
   2   4   2   17.65    1.59
  -2  -4  -2   20.58    1.93
  -2  -4  -2   20.11    1.41
  -2   4  -2   19.91    1.62
  -2   4  -2   18.33    1.88
   2  -4   2   17.90    2.04
  -2   4  -3  297.99   17.11
   2  -4   3  326.00   17.69
   2   4   3  313.68   17.64
  -2   4  -3  339.25   17.75
   2  -4   3  312.74   18.12
   2   4   3  294.64   17.26
  -2  -4  -3  328.98   17.46
  -2  -4  -4   11.46    1.29
   2   4   4    8.59    1.18
   2   4   4   11.58    1.54
  -2   4  -4   12.81    1.47
  -2   4  -4    9.88    1.04
   2  -4   4   11.12    1.54
   2   4   4   14.56    1.59
  -2   4  -4   10.41    1.42
  -2   4  -4   13.17    1.75
  -2   4  -4   11.58    1.51
  -2  -4  -4   12.25    1.68
   2  -4   4   13.30    1.88
  -2   4  -5  763.31   39.67
  -2   4  -5  650.77   39.29
  -2  -4  -5  702.80   39.66
  -2   4  -5  777.73   39.75
   2   4   5  769.18   39.72
   2  -4   5  724.89   40.25
   2   4   5  717.52   39.81
  -2   4  -5  806.68   39.73
  -2   4  -5  723.84   38.92
   2  -4   5  778.48   39.74
  -2  -4  -5  693.00   39.12
  -2  -4  -5  683.92   39.96
  -2   4  -5  729.47   39.51
  -2   4  -6   44.39    2.77
   2   4   6   45.28    3.42
  -2   4  -6   45.58    3.36
   2  -4   6   45.61    3.98
  -2  -4  -6   47.69    3.63
  -2   4  -6   52.75    3.63
   2   4   6   48.15    3.51
  -2   4  -6   52.58    3.55
  -2   4  -6   47.29    3.39
  -2  -4  -6   37.43    2.87
  -2   4  -6   52.10    3.74
  -2  -4  -6   39.50    3.66
   2   4   6   48.11    3.72
   2  -4   6   50.71    3.63
  -2   4  -7   27.43    2.49
  -2   4  -7   30.64    2.80
   2  -4   7   28.77    2.61
  -2   4  -7   26.78    2.18
  -2   4  -7   24.17    2.34
   2   4   7   25.46    2.46
  -2   4  -7   27.88    2.51
  -2   4  -7   28.48    2.40
  -2   4  -7   25.65    2.33
  -2  -4  -7   27.50    2.60
   2   4   7   26.94    2.66
   2   4   7   26.85    2.44
   2  -4   7   26.31    2.92
   2   4   7   24.42    2.45
   2   4   8  139.53    9.09
  -2   4  -8  138.32    8.38
  -2   4  -8  149.33    8.96
  -2  -4  -8  141.96    8.90
   2   4   8  139.92    8.92
   2   4   8  147.68    8.75
  -2   4  -8  147.37    8.89
   2  -4   8  146.01    9.58
  -2   4  -8  146.49    8.82
   2  -4   8  149.14    8.90
  -2   4  -8  136.33    8.58
   2   4   8  126.77    8.63
   2   4   8  136.33    8.89
  -2   4  -8  146.13    8.69
   2   4   9    8.07    1.58
  -2   4  -9   13.41    1.73
  -2   4  -9   15.34    1.49
  -2   4  -9   12.45    1.74
   2   4   9    8.22    1.65
  -2   4  -9   11.74    1.91
   2   4   9    9.57    1.64
  -2   4  -9   10.67    1.67
  -2  -4  -9   11.33    1.80
   2   4   9    8.03    1.48
   2  -4   9   17.13    1.88
   2   4   9   10.59    1.48
  -2  -4 -10  275.63   16.28
   2   4  10  262.19   15.70
  -2   4 -10  277.31   15.84
   2   4  10  279.06   15.55
  -2  -4 -10  258.88   15.60
  -2   4 -10  247.50   15.34
  -2   4 -10  267.14   15.12
   2   4  10  271.58   15.92
  -2   4 -11  127.04    7.50
   2   4  11  123.95    8.35
  -2  -4 -11  110.52    8.40
  -2   4 -11  118.60    8.10
   2   4  11  119.69    8.10
  -2  -4 -11  121.32    7.99
  -2   4 -12   20.08    1.97
  -2   4 -12   19.57    2.38
   2   4  12   19.40    2.52
  -2   4 -12   19.68    1.86
  -2  -4 -12   17.27    2.59
  -2  -4 -12   22.90    2.56
   2   4  12   20.75    2.66
  -2   4 -13  144.45    8.91
  -2  -4 -13  129.29    9.60
  -2   4 -13  171.42   10.13
  -2   4 -13  154.77    9.11
  -2   4 -13  136.42    9.56
   2   4  13  145.46    9.94
  -2   4 -13  163.41    9.92
  -2  -4 -13  150.33   10.41
   2   4  13  159.42   10.29
   2   4  14    2.88    1.67
  -2  -4 -14    6.11    1.85
  -2   4 -14    6.05    1.53
  -2   4 -14    6.51    1.09
  -2  -4 -14    8.96    2.02
  -2   4 -14    6.36    1.53
   2   4  14    4.21    1.52
  -2   4 -14    4.11    1.34
  -2   4 -14    7.10    1.26
  -2   4 -15   30.16    2.63
  -2  -4 -15   26.63    3.30
  -2   4 -15   34.85    3.37
   2   4  15   26.39    3.41
  -2   4 -15   34.43    3.43
  -2   4 -15   32.91    3.24
  -2  -4 -15   28.97    3.72
   2   4  15   33.28    3.81
  -2   4 -15   29.25    2.70
  -2   4 -16   19.71    2.04
  -2  -4 -16   20.85    3.08
  -2  -4 -16   20.29    2.85
   2   4  16   20.22    3.14
   2   4  16   19.55    2.93
  -2   4 -16   22.17    2.70
  -2   4 -16   24.28    2.69
  -2   4 -16   20.48    2.67
  -2   4 -17   13.20    1.61
   2   4  17   14.15    2.50
  -2  -4 -17   15.63    2.48
  -2   4 -17   15.94    2.27
  -2   4 -17   13.19    2.00
   2   4  17    9.86    2.35
  -2   4 -17   13.42    2.17
  -2   4 -18   76.14    6.03
  -2  -4 -18   67.51    5.83
  -2   4 -18   83.48    5.96
   2   4  18   74.82    6.34
  -2   4 -18   74.41    5.58
   2   4  18   77.37    6.62
  -2   4 -19   10.08    1.55
   2   4  19    6.97    1.96
  -2  -4 -19    8.32    2.01
   2   4  19    6.82    2.07
  -2   4 -19   10.52    1.78
  -2   4 -19    8.41    1.71
   2   4  20    0.41    1.23
  -2   4 -20    1.42    0.79
   2   4  20   -0.30    1.45
  -2  -4 -20    0.14    1.20
  -2   4 -20    0.48    0.98
  -2   4 -20   -0.11    0.75
   2   4  21    1.07    1.26
  -2   4 -21    0.79    0.72
   2   4  21    1.93    1.22
  -2   4 -21    1.46    1.02
  -2  -4 -21    1.16    1.21
  -2  -4 -22    0.89    1.00
  -2   4 -22    2.65    0.98
   2   4  22    0.71    1.01
   2   4  22    0.68    1.12
  -2  -4 -23   32.24    3.07
  -2  -4 -23   32.77    3.15
   2   4  23   26.96    2.94
  -2   4 -23   36.33    2.82
  -2  -4 -24    0.67    0.56
  -2  -4 -24    1.41    0.74
   2  -4  24   -0.27    0.92
  -2   4 -24    1.51    0.61
  -2   5  24    1.44    1.06
  -2   5  24    0.58    0.85
   2  -5 -24    1.28    0.59
   2   5 -23   18.37    1.97
  -2   5  23   17.51    2.42
  -2   5  23   21.74    2.62
  -2  -5  23   19.05    2.07
  -2  -5  22    4.40    1.34
  -2   5  22    3.54    1.49
   2   5 -22    3.64    1.09
  -2   5  22    2.54    1.51
   2   5 -22    4.14    1.03
  -2   5  21    1.01    1.66
   2   5 -21    1.12    0.89
  -2  -5  21    0.10    0.97
  -2   5  21    1.67    1.63
  -2   5  20    1.99    1.68
  -2  -5  20    3.55    1.38
  -2   5  20    5.40    2.15
   2   5 -20    2.69    1.11
   2   5 -19   11.01    1.86
  -2   5  19    9.31    2.45
  -2   5  19   11.70    2.73
   2   5 -18    5.78    1.51
  -2  -5  18    3.92    1.17
   2   5 -18    4.50    1.53
  -2   5  18    4.58    2.31
  -2   5  18    6.45    2.20
   2   5 -17   10.71    1.96
  -2   5  17    9.45    2.77
  -2   5  17    9.96    2.56
  -2  -5  17    9.37    1.67
   2   5 -16  107.14    7.26
  -2  -5  16   98.86    7.11
   2   5 -16   99.06    6.66
  -2   5  16  103.18    8.19
   2   5 -15   59.76    4.77
  -2  -5  15   54.70    4.70
   2   5 -15   59.20    4.37
  -2   5  15   57.85    5.60
   2   5 -14   62.11    4.57
   2   5 -14   60.03    4.93
  -2  -5  14   58.71    4.94
  -2   5  14   62.48    5.71
  -2   5  13   18.08    3.13
   2   5 -13   28.65    2.90
   2   5 -13   23.94    2.41
  -2  -5  13   23.51    2.78
  -2   5  12    5.67    1.93
   2   5 -12    8.32    1.37
   2   5 -12    7.19    1.75
   2   5 -11   12.88    2.19
   2   5 -11   14.63    1.83
  -2   5  11   15.12    2.55
   2   5 -10   40.26    3.76
   2   5 -10   44.01    3.58
  -2   5  10   43.95    4.17
   2   5 -10   43.51    3.69
  -2  -5  10   48.15    3.85
  -2   5   9   19.78    2.61
  -2  -5   9   22.01    2.41
   2   5  -9   21.96    2.36
   2   5  -9   18.90    2.40
   2   5  -8   87.63    5.87
  -2   5   8   80.10    5.69
   2   5  -8   78.30    5.84
  -2  -5   8   94.22    6.02
   2  -5  -8   81.38    6.14
  -2   5   8   85.77    6.31
  -2   5   7   14.87    1.80
  -2   5   7   17.54    2.28
   2   5  -7   12.42    1.52
   2   5  -7   16.03    1.93
  -2  -5   7   18.30    2.09
   2  -5  -7   13.19    2.01
   2   5  -7   15.40    1.68
   2   5  -6    2.64    0.73
  -2  -5   6    4.31    1.13
  -2  -5   6    3.58    1.04
  -2   5   6    1.55    0.76
   2  -5  -6    3.66    1.12
  -2  -5   6    3.60    1.14
  -2   5   6    3.67    1.23
   2   5  -6    3.11    1.12
  -2   5   6    0.71    0.89
   2   5  -6    3.49    0.85
  -2  -5   5    4.08    1.06
  -2   5   5    4.15    0.98
   2  -5  -5    2.98    1.02
   2   5  -5    3.15    1.00
  -2  -5   5    3.61    1.03
   2   5  -5    2.98    0.76
  -2   5   5    3.68    0.95
  -2   5   5    3.95    1.15
  -2   5   5    3.76    1.24
  -2  -5   5    4.72    1.19
   2   5  -5    3.34    0.82
  -2  -5   5    2.76    1.10
   2   5  -4   10.85    1.40
  -2   5   4   10.71    1.42
   2  -5  -4   10.91    1.78
  -2  -5   4   10.09    1.70
  -2  -5   4   10.63    1.45
  -2   5   4   10.09    1.39
   2   5  -4    9.21    1.48
  -2   5   4   10.46    1.66
  -2  -5   4    9.97    1.49
  -2   5   4   10.54    1.81
  -2  -5   4   11.36    1.72
   2   5  -4   11.56    1.36
  -2  -5   3  131.44    8.37
   2   5  -3  125.86    7.83
  -2   5   3  116.81    7.91
  -2  -5   3  133.89    8.32
  -2  -5   3  126.79    7.61
  -2  -5   3  134.58    8.19
   2   5  -3  145.44    8.09
   2  -5  -3  130.79    8.48
  -2   5   3  130.47    8.66
  -2   5   3  133.66    7.95
  -2   5   3  126.88    8.29
   2   5  -3  117.36    8.01
  -2  -5   2   90.73    6.02
  -2   5   2   81.37    5.59
  -2  -5   2   85.04    5.18
   2  -5  -2   79.53    6.01
  -2  -5   2   91.33    6.04
  -2  -5   2   89.34    5.77
  -2   5   2   79.29    6.11
  -2   5   2   88.00    5.56
   2   5  -2   89.19    5.68
   2   5  -2   81.71    5.49
  -2   5   2   78.43    5.82
  -2  -5   1  113.08    7.13
  -2  -5   1  104.36    6.75
   2   5  -1  106.02    6.76
  -2   5   1  109.30    6.59
  -2  -5   1   96.52    6.11
  -2   5   1  109.47    6.69
  -2   5   1  103.97    7.28
  -2   5   1   97.81    6.87
  -2   5   1  103.97    6.70
   2  -5  -1  113.92    7.15
  -2  -5   1  102.12    7.12
   2  -5  -1  111.62    7.42
  -2  -5   0  393.01   21.43
   2  -5   0  391.47   21.62
  -2   5   0  367.64   21.16
   2  -5   0  389.21   21.90
  -2  -5   0  368.45   20.50
  -2   5   0  374.73   21.40
  -2  -5   0  389.79   21.72
  -2   5   0  377.65   21.13
  -2   5   0  387.26   20.95
  -2   5   0  377.09   21.75
  -2   5   0  353.86   21.30
  -2   5  -1  235.71   14.03
  -2  -5  -1  240.70   14.15
  -2   5  -1  244.71   14.58
  -2   5  -1  242.55   14.04
  -2   5  -1  231.05   14.16
  -2   5  -1  242.99   13.76
   2  -5   1  230.89   14.61
  -2  -5  -1  242.95   14.55
   2  -5   1  251.62   14.52
  -2  -5  -1  245.45   13.37
  -2   5  -1  249.41   14.29
   2   5   1  246.63   13.54
  -2  -5  -2   36.85    2.99
   2  -5   2   35.93    3.04
  -2   5  -2   34.39    2.93
   2   5   2   34.49    2.98
  -2   5  -2   37.06    3.08
  -2  -5  -2   31.63    3.15
   2   5   2   31.97    2.51
  -2   5  -2   39.16    3.37
   2  -5   2   35.13    3.23
  -2  -5  -2   36.25    2.35
  -2   5  -2   35.58    2.65
  -2   5  -2   35.54    3.02
  -2   5  -2   34.87    3.00
   2   5   2   31.80    2.88
  -2  -5  -3   29.24    2.54
  -2   5  -3   25.94    2.53
  -2   5  -3   31.27    2.69
   2   5   3   26.76    2.26
  -2  -5  -3   30.41    2.91
  -2   5  -3   24.43    2.34
  -2   5  -3   30.06    2.74
   2   5   3   30.64    2.70
  -2   5  -3   29.36    2.67
  -2   5  -3   29.58    2.24
   2  -5   3   28.41    2.67
   2  -5   3   25.71    2.79
   2   5   3   30.19    2.67
  -2   5  -4    8.24    1.23
   2  -5   4    6.25    1.44
  -2   5  -4    8.36    1.33
  -2  -5  -4    7.94    1.45
   2  -5   4    9.85    1.57
   2   5   4    8.68    1.17
  -2  -5  -4    8.03    1.20
  -2   5  -4    8.85    1.63
  -2  -5  -4    7.48    1.45
  -2   5  -4    8.49    1.03
  -2   5  -4    7.61    1.20
  -2   5  -4    7.98    1.30
   2   5   4    8.79    1.40
   2   5   4    6.42    1.28
   2  -5   4    7.56    1.59
  -2   5  -5    5.96    1.51
   2  -5   5    4.86    1.32
   2   5   5    5.18    0.97
  -2   5  -5    4.56    1.04
  -2  -5  -5    3.55    1.04
  -2  -5  -5    5.18    0.91
   2   5   5    4.75    1.09
  -2   5  -5    4.62    1.09
  -2   5  -5    5.84    1.12
   2  -5   5    4.90    1.23
  -2   5  -5    4.59    0.96
  -2  -5  -5    3.64    1.12
   2   5   5    4.48    1.11
   2   5   6   12.90    1.86
  -2   5  -6   13.11    1.53
  -2   5  -6   13.12    1.66
   2   5   6   10.95    1.67
  -2   5  -6   14.32    1.67
   2  -5   6   12.82    1.80
   2   5   6   12.80    1.71
  -2  -5  -6   10.22    1.72
  -2  -5  -6   12.49    1.93
  -2   5  -6   17.09    1.97
  -2   5  -7   18.54    1.86
  -2  -5  -7   15.37    2.25
  -2   5  -7   15.85    1.91
  -2  -5  -7   14.11    2.16
   2   5   7   19.90    2.25
  -2   5  -7   18.32    2.00
  -2   5  -7   20.77    2.24
  -2   5  -8   38.88    3.30
  -2  -5  -8   38.27    3.74
  -2   5  -8   40.64    3.50
  -2   5  -8   40.90    3.70
  -2   5  -8   38.02    3.06
  -2   5  -8   41.85    3.50
  -2   5  -8   42.52    3.38
   2   5   8   37.00    3.47
  -2   5  -9   24.56    2.58
  -2   5  -9   26.04    2.77
   2   5   9   26.64    2.67
  -2  -5  -9   24.58    2.93
  -2   5  -9   29.61    3.09
  -2   5  -9   28.08    2.43
   2   5   9   27.85    2.90
  -2   5 -10   42.86    3.33
  -2   5 -10   46.67    3.71
   2   5  10   40.45    3.66
   2   5  10   40.40    3.89
   2   5  11    3.92    1.37
   2   5  11    6.55    1.47
  -2   5 -11    5.34    1.33
  -2   5 -11    6.69    1.22
   2   5  12   63.29    5.27
  -2   5 -12   69.58    5.35
  -2   5 -12   66.53    4.69
   2   5  12   64.67    5.50
   2   5  13    3.71    1.63
  -2   5 -13    5.94    1.23
  -2   5 -13    4.61    1.37
  -2  -5 -13    5.64    1.95
   2   5  13    6.06    1.68
   2   5  14   12.48    2.33
   2   5  14   16.66    2.80
  -2  -5 -14   15.91    2.71
  -2   5 -14   15.90    2.34
  -2   5 -14   17.02    1.93
  -2   5 -14   17.64    2.36
   2   5  15    8.38    2.13
  -2   5 -15    8.10    1.40
  -2   5 -15    7.41    1.60
   2   5  15    4.62    1.69
  -2   5 -15    8.73    1.81
   2   5  16   11.47    2.45
   2   5  16   11.59    2.27
  -2   5 -16   13.49    1.69
  -2   5 -16   16.65    2.30
  -2   5 -16   10.64    1.89
   2   5  17   17.55    2.95
  -2   5 -17   20.22    2.57
   2   5  17   19.62    2.80
  -2   5 -17   16.91    2.25
  -2  -5 -17   17.42    2.99
   2   5  18    0.94    1.39
  -2   5 -18    0.55    0.71
   2   5  18    0.41    1.18
  -2   5 -18    1.37    1.13
  -2  -5 -18    1.73    1.51
   2   5  19   17.88    2.68
  -2   5 -19   25.75    2.67
  -2   5 -19   23.41    2.31
   2   5  19   24.08    3.14
   2   5  20    2.11    1.37
   2   5  20    2.13    1.18
  -2  -5 -20    2.79    1.20
  -2   5 -20    3.08    0.81
  -2   5 -20    2.60    1.00
   2   5  21    2.26    1.30
   2   5  21    2.22    1.06
  -2  -5 -21    2.03    1.00
  -2   5 -21    3.22    1.02
  -2  -5 -22   -0.34    0.70
   2   5  22    0.73    0.92
  -2   5 -22   -0.25    0.65
  -2  -5 -23    0.42    0.49
  -2   5 -23    1.03    0.57
   2   5  23    0.45    0.66
   2  -5  23    0.18    0.91
   2  -5  24    6.69    1.21
  -2   6  23    6.01    1.32
  -2   6  23    6.11    1.27
   2  -6 -22    0.31    0.46
  -2  -6  22    0.67    1.06
  -2   6  22    0.91    1.14
   2   6 -22    1.05    0.62
  -2  -6  22    0.74    0.70
  -2   6  22    0.59    1.09
   2  -6 -21    3.89    1.05
  -2   6  21    4.82    1.71
  -2   6  21    3.74    1.54
   2   6 -21    4.31    0.98
  -2  -6  21    5.08    1.22
   2   6 -21    4.46    1.02
  -2  -6  20    5.37    1.39
  -2   6  20    6.20    1.87
  -2   6  20    5.90    1.95
   2   6 -20    8.10    1.36
  -2   6  19   17.78    2.87
   2   6 -19   16.59    2.02
  -2   6  19   13.87    2.73
   2   6 -18    0.73    1.07
  -2   6  18    2.29    1.87
   2   6 -18    0.35    0.98
  -2   6  18    2.23    1.75
   2   6 -17    2.03    1.31
   2   6 -17    1.71    1.19
  -2   6  17    0.86    1.77
  -2   6  17    1.50    1.74
   2   6 -16   39.74    3.63
  -2   6  16   31.14    4.16
   2   6 -16   38.42    3.18
   2   6 -16   37.00    3.65
  -2   6  16   35.69    4.54
  -2  -6  16   38.83    3.47
  -2  -6  15    2.68    1.15
  -2   6  15    5.11    2.20
   2   6 -15    3.68    1.51
  -2   6  15    4.03    2.01
   2   6 -15    2.68    0.90
  -2   6  14  104.75    8.32
  -2   6  14  101.86    8.38
   2   6 -14  110.72    7.50
  -2  -6  14  104.21    7.41
   2   6 -14  105.45    7.10
  -2   6  13  119.21    9.52
   2   6 -13  132.09    8.48
   2   6 -13  140.38    8.85
  -2   6  13  123.99    9.58
   2   6 -12   58.03    4.47
  -2   6  12   52.85    5.28
  -2   6  12   53.28    5.39
   2   6 -12   57.70    4.76
  -2   6  11   19.00    3.01
   2   6 -11   20.15    2.29
   2   6 -11   20.21    2.63
  -2   6  11   18.53    3.05
   2   6 -10  145.91    9.49
  -2   6  10  141.21   10.08
  -2   6  10  138.90   10.03
   2   6 -10  146.82    9.30
   2   6  -9  237.49   14.75
  -2   6   9  236.65   15.40
  -2  -6   9  272.78   14.72
  -2   6   9  225.06   15.20
  -2  -6   8   16.57    2.12
  -2   6   8   13.47    2.35
   2   6  -8   16.96    2.19
   2   6  -8   14.85    2.20
  -2   6   8   18.43    2.65
   2   6  -8   13.24    1.76
   2   6  -7    2.41    1.28
  -2   6   7    1.01    0.94
  -2   6   7    0.98    1.35
  -2   6   7    1.79    1.36
  -2  -6   7    0.42    0.94
   2   6  -7    1.61    0.85
  -2   6   6   24.31    2.53
  -2   6   6   30.21    3.30
  -2   6   6   30.76    3.25
  -2  -6   6   27.29    2.74
   2   6  -6   27.02    2.53
   2   6  -6   28.77    2.89
  -2   6   5    4.15    1.53
  -2   6   5    4.82    1.51
   2   6  -5    4.21    1.30
  -2   6   5    4.62    1.15
  -2  -6   5    4.06    1.31
   2   6  -5    3.09    1.00
  -2   6   4   60.23    4.93
   2   6  -4   59.36    4.66
  -2   6   4   59.09    4.42
  -2   6   4   60.02    5.02
  -2  -6   4   62.74    4.69
   2   6  -4   60.96    4.38
  -2  -6   3    0.56    0.68
  -2   6   3    0.07    0.78
  -2   6   3    0.20    0.91
  -2   6   3    0.11    0.97
   2   6  -3    0.17    0.56
   2   6  -3    1.06    1.03
  -2   6   3    0.31    1.02
  -2  -6   3   -0.09    1.03
   2   6  -3    0.21    0.70
  -2   6   2   21.65    2.25
   2   6  -2   23.10    2.30
  -2  -6   2   21.66    2.49
  -2   6   2   22.44    2.64
  -2   6   2   23.63    2.62
   2   6  -2   19.70    2.41
   2   6  -2   22.39    2.32
  -2   6   2   22.56    2.31
  -2  -6   2   21.92    2.36
  -2   6   1   31.68    2.81
   2   6  -1   28.97    2.79
  -2   6   1   30.08    3.06
  -2   6   1   29.52    2.61
  -2   6   1   30.24    3.09
   2   6  -1   25.59    2.64
  -2  -6   1   31.34    3.09
  -2   6   1   31.26    2.77
  -2   6   0   -0.10    0.85
  -2   6   0    1.60    0.97
  -2  -6   0    1.06    1.06
  -2  -6   0    0.47    0.83
   2   6   0    1.19    0.70
  -2   6   0    0.81    1.00
  -2   6   0    0.73    0.63
   2   6   0    0.49    0.76
  -2   6   0    0.95    0.91
  -2   6  -1   66.83    4.67
  -2  -6  -1   62.70    5.03
  -2   6  -1   59.47    4.74
  -2   6  -1   60.72    4.82
  -2   6  -1   58.16    4.26
  -2  -6  -1   58.93    4.67
  -2   6  -1   66.47    4.68
   2   6   1   61.02    4.62
  -2  -6  -2   20.71    2.25
  -2   6  -2   22.21    2.42
   2   6   2   20.21    2.28
  -2   6  -2   18.60    2.20
  -2  -6  -2   23.55    2.70
  -2   6  -2   17.57    2.08
  -2   6  -2   19.70    2.31
  -2   6  -2   19.15    1.90
  -2   6  -2   20.08    1.93
  -2   6  -2   20.36    2.41
  -2   6  -3    4.59    1.34
  -2   6  -3    4.64    1.02
  -2   6  -3    4.92    1.50
  -2   6  -3    4.85    1.34
  -2   6  -3    4.32    1.16
  -2  -6  -3    5.34    1.39
   2   6   3    4.05    1.19
  -2   6  -3    3.02    1.14
  -2   6  -4   15.41    1.77
   2   6   4   15.12    2.07
  -2   6  -4   18.97    2.22
  -2   6  -4   16.02    1.89
  -2   6  -4   12.20    2.00
  -2   6  -4   20.35    2.39
  -2   6  -4   15.97    2.06
  -2  -6  -4   14.95    2.18
  -2  -6  -5   72.30    5.81
  -2  -6  -5   75.93    5.67
  -2   6  -5   83.77    5.70
  -2   6  -5   68.67    5.18
  -2   6  -5   76.75    5.19
  -2   6  -5   85.08    5.81
  -2   6  -5   78.52    5.53
   2   6   5   74.82    5.60
  -2  -6  -6   24.48    2.88
  -2   6  -6   27.10    2.52
  -2   6  -6   26.86    2.55
  -2   6  -6   30.49    3.15
  -2  -6  -6   21.95    2.64
  -2   6  -6   27.36    2.68
   2   6   6   26.78    2.85
   2   6   7    3.50    1.32
  -2   6  -7    2.94    1.19
  -2   6  -7    4.20    1.79
  -2   6  -7    4.97    1.27
  -2   6  -7    3.52    1.04
  -2  -6  -7    3.01    1.15
  -2  -6  -7    5.11    1.49
  -2  -6  -8   29.65    3.32
  -2   6  -8   37.19    3.23
  -2  -6  -8   30.75    3.53
  -2   6  -8   35.09    3.39
   2   6   8   35.63    3.56
  -2   6  -8   36.40    3.49
  -2   6  -8   35.41    3.27
  -2   6  -8   39.08    3.10
  -2  -6  -9   17.75    2.45
  -2   6  -9   17.13    2.01
  -2   6  -9   17.12    2.25
  -2   6  -9   19.15    2.30
  -2   6  -9   18.19    2.41
   2   6   9   16.20    2.44
  -2  -6  -9   15.86    2.50
  -2   6 -10   19.19    2.07
  -2  -6 -10   16.35    2.40
  -2  -6 -10   16.96    2.62
   2   6  10   17.20    2.29
   2   6  10   17.26    2.54
  -2  -6 -11    1.96    1.37
  -2   6 -11    3.57    1.05
  -2  -6 -11    2.19    1.20
  -2   6 -11    2.68    1.20
   2   6  11    5.26    1.63
   2   6  11    3.71    1.33
  -2   6 -12   32.24    2.81
  -2   6 -12   32.66    3.36
  -2  -6 -12   25.43    3.43
   2   6  12   28.74    3.24
   2   6  12   29.57    3.52
  -2  -6 -12   26.30    3.24
   2   6  13    1.51    1.27
  -2  -6 -13    0.44    0.94
  -2   6 -13    1.59    0.87
   2   6  13    0.90    1.40
  -2  -6 -13    0.16    1.34
  -2   6 -13    0.25    0.83
   2   6  14    4.30    1.56
  -2  -6 -14    4.97    1.77
  -2  -6 -14    2.85    1.36
  -2   6 -14    4.78    1.12
   2   6  14    5.26    1.85
  -2   6 -14    4.11    1.37
  -2   6 -14    3.64    1.39
   2   6  15    8.71    1.91
  -2  -6 -15    7.18    1.76
  -2   6 -15    7.85    1.35
  -2   6 -15    8.73    1.69
  -2   6 -15    9.22    1.82
   2   6  15    6.13    1.97
  -2  -6 -15    7.94    2.06
  -2   6 -16   14.31    2.20
   2   6  16   13.39    2.53
  -2   6 -16   16.72    2.17
   2   6  16   15.07    2.40
  -2   6 -16   18.17    1.89
  -2  -6 -16   13.94    2.63
  -2  -6 -16   13.62    2.32
  -2  -6 -17   27.32    3.29
  -2   6 -17   36.28    3.33
   2   6  17   27.82    3.22
  -2  -6 -17   32.47    3.75
   2   6  17   25.19    3.49
  -2   6 -17   35.48    3.13
   2   6  18    3.77    1.56
  -2  -6 -18    5.08    1.45
  -2   6 -18    6.83    1.48
   2   6  18    5.86    1.57
  -2   6 -18    5.93    1.17
  -2  -6 -18    5.17    1.62
   2   6  19   -1.00    1.34
  -2   6 -19    0.86    0.84
  -2   6 -19    0.58    0.60
  -2  -6 -19   -0.11    0.75
  -2  -6 -19    0.26    1.13
  -2  -6 -20   35.69    3.56
  -2   6 -20   42.35    3.23
   2   6  20   32.52    3.43
  -2  -6 -20   35.23    3.20
  -2   6 -21    2.25    0.81
  -2  -6 -21    0.91    0.60
   2   6  21    0.77    0.92
  -2  -6 -21    1.69    0.96
  -2  -6 -22    4.74    1.09
  -2   6 -22    5.21    0.90
  -2  -6 -23    8.70    1.15
  -2   7  22    3.27    0.95
  -2   7  22    3.36    1.02
  -2   7  21    0.54    1.08
   2   7 -21    0.40    0.46
  -2   7  21    0.09    0.87
   2   7 -20    3.57    0.87
  -2   7  20    5.52    1.55
  -2   7  20    5.18    1.51
   2   7 -19    2.71    0.91
  -2  -7  19    2.80    1.01
  -2   7  19    3.48    1.65
  -2   7  19    4.27    1.67
   2   7 -18    2.25    1.01
   2   7 -18    1.19    1.01
  -2   7  18    3.19    1.84
  -2   7  18    2.96    1.69
  -2   7  17    6.33    2.19
   2   7 -17    6.56    1.50
  -2   7  17    8.89    2.27
   2   7 -17    9.14    1.62
   2   7 -16    0.82    1.03
   2   7 -16    0.09    1.14
  -2   7  16    0.49    1.57
   2   7 -16    0.71    0.64
  -2   7  16    1.44    1.92
   2   7 -15    3.30    1.33
   2   7 -15    3.23    0.96
  -2   7  15    3.71    1.94
  -2   7  15    2.81    1.97
   2   7 -15    5.15    1.66
  -2  -7  15    3.27    1.15
  -2   7  14   10.09    2.74
  -2   7  14   11.17    2.72
   2   7 -14    7.20    1.38
  -2  -7  14    8.76    1.69
   2   7 -14    7.86    1.82
   2   7 -13   20.20    2.36
  -2   7  13   22.20    3.47
  -2  -7  13   22.20    2.65
   2   7 -13   20.79    2.68
  -2   7  13   22.88    3.54
   2   7 -12    4.62    1.76
  -2   7  12    3.23    2.17
  -2   7  12    5.81    2.34
   2   7 -12    5.18    1.32
   2   7 -11    4.02    1.82
   2   7 -11    1.95    0.99
  -2   7  11    2.33    1.95
  -2   7  11    1.78    1.99
   2   7 -10   38.16    3.92
  -2   7  10   38.79    4.40
   2   7 -10   42.16    3.70
  -2   7  10   36.22    4.40
   2   7  -9   26.02    3.06
  -2   7   9   20.25    3.23
  -2   7   9   20.63    3.36
  -2  -7   9   29.38    2.79
  -2   7   8  282.65   18.14
  -2   7   8  303.35   18.28
  -2  -7   8  310.42   17.19
   2   7  -8  274.22   17.40
   2   7  -8  295.09   17.21
  -2   7   7    6.11    2.12
   2   7  -7    4.72    1.20
  -2  -7   7    4.97    1.31
   2   7  -7    3.41    1.61
  -2   7   7    3.79    1.84
   2   7  -7    4.84    1.74
  -2   7   6    6.43    1.39
   2   7  -6    5.29    1.66
  -2   7   6    7.03    2.07
  -2  -7   6    7.80    1.58
   2   7  -6    7.94    1.49
  -2   7   6    7.67    2.05
  -2   7   5   58.61    4.53
   2   7  -5   57.59    4.85
  -2  -7   5   68.15    4.79
  -2   7   5   60.72    5.37
   2   7  -5   56.69    4.53
  -2   7   5   61.14    5.36
  -2   7   4   14.97    1.97
  -2   7   4   14.33    2.44
   2   7  -4   13.82    1.89
   2   7  -4   14.67    2.30
  -2  -7   4   14.66    2.05
  -2   7   4   13.22    2.48
  -2   7   3    5.48    1.75
  -2   7   3    5.35    1.34
  -2  -7   3    4.21    1.41
   2   7  -3    5.73    1.74
  -2   7   3    6.24    1.85
   2   7  -3    5.10    1.24
  -2   7   2   51.80    4.14
   2   7  -2   47.84    4.38
  -2   7   2   55.44    4.13
  -2   7   2   52.58    4.67
  -2   7   2   51.29    4.66
  -2  -7   2   50.32    4.35
   2   7  -2   51.93    4.21
  -2   7   1   34.44    3.21
  -2   7   1   35.75    3.24
  -2   7   1   39.19    3.79
  -2  -7   1   33.48    3.41
   2   7  -1   35.03    3.23
  -2   7   1   32.59    3.53
  -2   7   0   36.26    3.46
   2   7   0   40.98    3.68
  -2   7   0   37.71    3.89
  -2  -7   0   45.30    3.99
  -2   7   0   43.10    3.66
  -2   7   0   42.08    3.95
  -2   7  -1    4.46    1.55
  -2   7  -1    4.95    1.38
  -2  -7  -1    4.51    1.54
  -2   7  -1    3.28    1.50
   2   7   1    5.27    1.55
  -2   7  -1    3.50    1.54
  -2  -7  -2   63.45    5.09
  -2   7  -2   63.29    4.72
  -2   7  -2   48.96    4.41
  -2   7  -2   69.61    4.87
   2   7   2   58.48    4.73
  -2   7  -2   61.50    4.94
  -2   7  -2   52.95    4.04
  -2   7  -2   57.31    4.79
  -2   7  -3    3.59    1.28
  -2  -7  -3    4.15    1.48
  -2   7  -3    5.15    1.19
  -2   7  -3    5.31    1.68
  -2   7  -3    6.79    1.67
  -2   7  -3    7.11    1.65
  -2   7  -3    6.01    1.56
   2   7   3    4.35    1.39
   2   7   4   29.66    3.21
  -2   7  -4   31.00    2.71
  -2   7  -4   32.57    3.32
  -2   7  -4   36.22    3.38
  -2   7  -4   32.93    3.24
  -2   7  -4   29.86    3.15
  -2   7  -4   28.91    2.91
  -2  -7  -4   24.80    3.17
  -2   7  -5   10.10    1.62
  -2   7  -5   10.66    2.00
  -2   7  -5   13.10    2.20
  -2   7  -5    9.94    1.71
  -2   7  -5   14.55    2.14
   2   7   5   11.80    2.03
  -2  -7  -5   10.12    2.07
  -2   7  -5    9.86    1.84
  -2   7  -6   19.43    2.53
  -2   7  -6   15.96    2.08
  -2   7  -6   18.38    2.12
  -2  -7  -6   17.01    2.48
  -2   7  -6   16.96    2.32
   2   7   6   14.90    2.29
  -2   7  -7    2.43    1.19
  -2   7  -7    3.07    1.14
  -2  -7  -7    1.78    1.16
  -2   7  -7    3.15    1.32
   2   7   7    1.45    1.30
   2   7   8   18.67    2.68
  -2   7  -8   19.55    2.47
  -2   7  -8   22.38    2.67
  -2  -7  -8   16.10    2.55
  -2   7  -8   16.59    2.09
  -2   7  -9   31.10    2.93
  -2  -7  -9   31.02    3.53
  -2   7  -9   32.99    3.47
  -2   7  -9   33.70    3.28
   2   7   9   26.97    3.37
  -2   7 -10    6.23    1.33
  -2  -7 -10    4.66    1.65
   2   7  10    4.53    1.75
  -2   7 -11    7.42    1.40
  -2   7 -11    8.10    1.74
  -2  -7 -11    6.02    1.81
   2   7  11    7.68    2.04
  -2  -7 -12    4.56    1.71
  -2   7 -12    5.42    1.21
  -2   7 -12    4.44    1.36
   2   7  12    4.55    1.79
   2   7  13    1.19    1.56
  -2  -7 -13    1.36    0.98
  -2   7 -13    1.65    0.92
  -2   7 -13    0.86    0.99
  -2  -7 -13    3.01    1.55
  -2   7 -14   20.07    2.15
  -2   7 -14   24.89    2.77
  -2  -7 -14   18.82    2.46
  -2   7 -14   21.73    2.74
  -2  -7 -14   24.97    3.24
   2   7  14   17.78    2.95
  -2  -7 -15    6.54    1.91
  -2   7 -15    9.57    1.65
  -2   7 -15    7.86    1.27
  -2   7 -15    6.32    1.62
   2   7  15    8.04    2.13
  -2   7 -16   39.34    3.40
  -2   7 -16   38.55    3.57
  -2  -7 -16   30.14    3.68
   2   7  16   35.18    3.92
  -2   7 -16   39.10    2.98
  -2   7 -17   12.47    1.66
   2   7  17   12.32    2.23
  -2  -7 -17   12.74    2.20
  -2   7 -17   13.37    1.90
  -2   7 -18    9.87    1.53
  -2   7 -18    8.61    1.22
  -2  -7 -18    7.34    1.67
   2   7  18    8.74    1.84
   2   7  19    3.23    1.25
  -2   7 -19    2.99    0.90
  -2  -7 -19    1.22    0.97
   2   7  20    2.19    0.95
  -2   7 -20    4.71    0.92
  -2  -7 -20    3.68    1.06
  -2   7 -21    5.06    0.83
  -2  -7 -21    4.43    0.97
  -2   8  20    1.55    0.84
   2   8 -20    0.58    0.39
  -2   8  20    2.02    1.06
   2   8 -19    1.23    0.59
  -2   8  19    0.18    0.95
  -2   8  19    1.76    1.22
  -2   8  18   -0.11    1.30
   2   8 -18    0.38    0.80
  -2   8  18   -0.11    1.11
   2   8 -18    0.92    0.68
   2   8 -17    2.47    1.04
   2   8 -17    4.77    1.13
  -2   8  17    4.89    1.73
  -2   8  17    3.60    1.64
   2   8 -16   18.05    2.08
   2   8 -16   21.69    2.31
  -2   8  16   17.34    2.73
   2   8 -15    1.78    1.11
   2   8 -15    4.00    1.34
  -2   8  15    4.40    1.85
   2   8 -15    2.99    0.87
  -2   8  15    2.06    1.77
  -2   8  14    8.36    2.27
   2   8 -14    8.47    1.40
   2   8 -14    8.85    1.72
   2   8 -14    9.43    1.77
  -2   8  14    8.83    2.44
   2   8 -13    1.91    1.45
  -2   8  13    3.05    1.82
   2   8 -13    3.45    1.40
   2   8 -13    1.26    0.88
  -2   8  13    2.72    2.09
  -2  -8  13    1.99    1.06
   2   8 -12   22.97    2.87
  -2   8  12   26.04    3.64
   2   8 -12   22.28    2.57
  -2   8  12   25.29    3.68
   2   8 -11   11.91    2.25
  -2   8  11   10.85    2.59
   2   8 -11    9.00    1.65
  -2   8  11    8.86    2.65
   2   8 -10   74.34    5.71
  -2   8  10   67.51    6.17
  -2   8  10   58.71    5.88
   2   8 -10   66.32    5.27
   2   8  -9   38.62    3.98
  -2   8   9   40.47    4.51
  -2   8   9   39.74    4.54
  -2   8   8   68.07    6.11
   2   8  -8   66.76    5.57
  -2   8   8   70.47    6.23
   2   8  -7   97.16    7.61
  -2   8   7  104.20    8.20
  -2   8   7  109.11    8.35
   2   8  -7  115.93    7.44
  -2   8   6   80.71    6.89
   2   8  -6   87.80    6.15
  -2   8   6   85.16    7.11
  -2   8   5    6.15    1.45
   2   8  -5    6.92    2.16
  -2   8   5    6.23    2.12
   2   8  -5    4.93    1.34
  -2   8   5    6.65    2.17
   2   8  -4    2.85    1.74
  -2   8   4    3.32    1.92
  -2   8   4    3.11    1.29
  -2   8   4    4.18    1.98
   2   8  -4    3.64    1.27
   2   8  -3    3.02    1.93
  -2   8   3    2.60    1.25
  -2   8   3    2.39    1.77
  -2   8   3    4.08    2.08
   2   8  -3    2.04    1.17
  -2   8   2   65.41    4.94
   2   8  -2   61.77    5.35
   2   8  -2   60.76    4.96
  -2   8   2   61.58    5.51
  -2   8   2   65.18    5.64
   2   8  -1  135.69    9.58
  -2   8   1  139.18    9.75
  -2   8   1  140.53    9.79
  -2   8   1  150.29    9.26
  -2  -8   1  140.42    9.25
   2   8  -1  140.00    9.22
   2   8   0   13.51    2.58
  -2   8   0    9.65    2.24
  -2   8   0   12.67    2.05
  -2  -8   0   11.51    2.00
   2   8   0   12.70    2.06
  -2   8   0   10.55    2.40
  -2   8  -1   16.80    2.29
  -2   8  -1   14.97    2.55
  -2  -8  -1   14.63    2.23
  -2   8  -1   12.72    2.15
   2   8   1   12.00    2.12
  -2   8  -1   14.75    2.58
  -2  -8  -2   77.34    5.92
  -2   8  -2   84.66    5.81
  -2   8  -2   66.49    5.47
  -2   8  -2   79.01    6.12
  -2   8  -2   70.86    5.88
   2   8   2   67.77    5.64
  -2   8  -3  205.27   12.03
  -2   8  -3  172.64   11.69
  -2  -8  -3  183.35   12.20
  -2   8  -3  204.34   12.39
   2   8   3  178.92   12.09
  -2   8  -3  199.68   12.22
  -2   8  -4   24.45    2.82
  -2   8  -4   19.80    2.12
  -2   8  -4   23.87    2.97
   2   8   4   22.18    2.82
  -2   8  -4   21.47    2.83
  -2   8  -4   18.64    2.47
  -2  -8  -4   17.70    2.67
  -2  -8  -5  337.25   21.20
  -2   8  -5  345.16   20.61
  -2   8  -5  399.13   21.17
   2   8   5  328.40   20.97
  -2   8  -5  385.40   21.14
  -2   8  -6   19.49    2.33
   2   8   6   15.81    2.52
  -2   8  -6   17.70    2.59
  -2  -8  -6   20.49    2.82
  -2  -8  -7   40.39    4.12
  -2   8  -7   40.46    3.56
  -2   8  -7   44.47    4.02
   2   8   7   35.17    3.87
  -2  -8  -8   49.57    4.85
  -2   8  -8   59.76    4.93
  -2   8  -8   52.67    4.23
  -2   8  -8   59.79    4.72
   2   8   8   48.41    4.73
  -2   8  -9   10.87    1.68
   2   8   9    7.55    1.99
  -2  -8  -9    8.07    2.01
  -2   8  -9    9.78    2.08
  -2   8 -10   11.62    1.72
   2   8  10    8.93    2.13
  -2  -8 -10   11.62    2.20
  -2   8 -11    7.84    1.42
  -2   8 -11    3.68    1.42
   2   8  11    5.40    1.80
  -2  -8 -11    7.83    1.86
  -2   8 -12    2.47    0.90
  -2   8 -12    0.85    0.93
  -2  -8 -12    3.73    1.46
   2   8  12    0.97    1.44
  -2   8 -13   29.20    2.54
  -2   8 -13   25.91    2.93
  -2  -8 -13   25.94    3.17
   2   8  13   23.26    3.12
  -2   8 -14    3.17    1.11
  -2   8 -14    4.04    0.95
  -2   8 -14    5.29    1.43
  -2  -8 -14    2.26    1.25
   2   8  14    4.18    1.59
  -2   8 -15   24.52    2.10
  -2   8 -15   26.22    2.70
  -2   8 -15   24.50    2.51
  -2  -8 -15   22.41    2.83
   2   8  15   21.43    2.87
  -2  -8 -16   -0.11    0.84
   2   8  16   -0.22    1.14
  -2   8 -16   -0.22    0.61
  -2   8 -16    0.17    0.70
  -2   8 -17   14.67    1.57
  -2  -8 -17   13.42    1.99
  -2   8 -17   16.67    1.87
   2   8  17   14.94    2.04
  -2  -8 -18   30.77    2.95
   2   8  18   26.04    2.72
  -2  -8 -19    0.25    0.70
  -2   8 -19    1.00    0.56
  -2   8 -20   19.53    1.61
  -2   9  19    3.11    0.89
   2   9 -18    0.07    0.37
  -2   9  18    0.32    0.68
  -2   9  18    0.22    0.79
   2   9 -17    1.36    0.56
  -2   9  17    2.04    1.03
   2   9 -17    1.49    0.73
  -2   9  17    1.59    1.14
   2   9 -16    0.69    0.79
  -2   9  16    0.48    1.03
   2   9 -16    0.89    0.70
  -2   9  16    1.65    1.29
   2   9 -15    2.34    0.90
   2   9 -15    2.86    1.05
  -2   9  15    2.67    1.50
  -2   9  15    2.53    1.27
   2   9 -14   -0.07    0.86
  -2   9  14    1.83    1.34
   2   9 -14    0.40    0.95
   2   9 -14   -0.31    0.52
  -2   9  14    0.13    1.46
   2   9 -13   12.62    1.90
  -2   9  13   10.80    2.22
   2   9 -13   13.65    1.87
   2   9 -13   13.45    1.65
  -2   9  13    9.82    2.34
  -2  -9  12   12.62    1.78
  -2   9  12   14.06    2.54
   2   9 -12   13.63    2.12
   2   9 -12   12.71    1.73
   2   9 -12   14.93    2.05
  -2   9  12   15.19    2.81
   2   9 -11   17.47    2.39
   2   9 -11   15.45    2.07
  -2   9  11   16.01    2.71
  -2   9  11   17.54    2.95
   2   9 -10   41.19    3.77
  -2   9  10   35.84    4.07
   2   9 -10   34.26    3.42
  -2   9  10   38.82    4.39
   2   9  -9   17.50    2.59
   2   9  -9   19.71    2.48
  -2   9   9   19.77    3.00
  -2   9   9   17.86    3.09
   2   9  -8   32.72    3.64
  -2   9   8   38.91    4.32
  -2   9   8   36.92    4.32
   2   9  -7    4.96    2.01
  -2   9   7    5.39    2.08
   2   9  -6    3.65    1.81
  -2   9   6    5.05    2.13
   2   9  -6    3.28    1.22
  -2   9   6    2.59    2.11
  -2   9   5    1.35    1.88
   2   9  -5   -0.10    0.92
  -2   9   5    1.03    1.63
  -2   9   4    0.72    1.44
   2   9  -4    1.85    1.79
  -2   9   4    1.15    1.01
  -2   9   4    1.33    1.70
   2   9  -4    1.67    1.17
  -2   9   3    2.73    2.08
  -2   9   3    1.75    1.11
   2   9  -3    2.51    1.93
  -2   9   3    2.70    1.72
   2   9  -3    1.70    1.15
   2   9  -2   50.10    4.37
  -2   9   2   54.66    4.38
   2   9  -2   51.07    4.81
  -2   9   2   54.05    5.02
  -2   9   2   56.88    5.21
  -2   9   1  207.62   12.76
  -2   9   1  186.78   12.21
  -2   9   1  193.24   11.92
   2   9  -1  182.95   12.39
   2   9  -1  192.20   12.06
  -2   9   1  194.49   12.70
  -2   9   0   34.81    3.44
  -2   9   0   29.92    3.53
  -2   9   0   36.73    4.11
   2   9   0   36.00    3.66
  -2   9   0   42.01    4.44
   2   9   0   44.52    4.32
  -2   9  -1   34.30    3.78
   2   9   1   35.11    4.06
  -2   9  -1   31.01    3.28
  -2   9  -1   31.94    3.66
  -2   9  -1   29.17    3.31
   2   9   1   32.83    3.42
  -2   9  -2    8.12    1.81
   2   9   2    5.07    2.18
  -2   9  -2    6.54    1.77
  -2   9  -2    6.01    1.82
   2   9   2    6.95    1.77
  -2   9  -2    4.91    1.78
  -2   9  -3   14.12    2.22
  -2   9  -3   16.67    2.57
  -2   9  -3   14.68    2.36
   2   9   3   13.23    2.22
   2   9   4   13.69    2.31
  -2   9  -4   19.43    2.61
  -2  -9  -4   17.55    2.36
  -2   9  -4   17.67    2.36
   2   9   5    1.32    1.40
  -2  -9  -5    1.39    1.14
  -2   9  -5    1.39    1.07
  -2   9  -5    0.80    1.25
  -2   9  -6  132.06    8.53
   2   9   6  123.19    8.95
  -2  -9  -6  124.97    8.90
  -2   9  -6  148.04    9.10
  -2  -9  -7  101.53    7.69
   2   9   7  104.63    7.80
  -2   9  -7  116.70    8.02
  -2   9  -7  120.54    7.86
  -2   9  -7  107.24    7.29
  -2   9  -8    9.82    1.62
  -2   9  -8    6.51    1.79
  -2  -9  -8    7.03    1.72
   2   9   8    9.04    1.95
   2   9   9   33.58    3.54
  -2   9  -9   37.61    3.67
  -2  -9  -9   26.99    3.26
  -2   9  -9   36.47    3.06
   2   9  10   12.53    2.21
  -2   9 -10   14.28    2.16
  -2   9 -10   13.92    1.75
  -2  -9 -10   11.84    2.07
  -2   9 -11    5.25    1.11
  -2   9 -11    4.54    1.42
   2   9  11    4.91    1.58
  -2  -9 -11    4.68    1.46
  -2   9 -12    4.72    1.00
  -2  -9 -12    3.38    1.26
  -2   9 -12    3.33    1.19
   2   9  12    4.36    1.48
  -2   9 -13    0.31    0.56
  -2   9 -13    0.09    0.67
  -2  -9 -13   -0.10    0.97
   2   9  13    0.75    1.07
  -2   9 -14    3.06    0.95
  -2  -9 -14    1.99    1.03
  -2   9 -14    4.46    1.09
   2   9  14    4.19    1.35
  -2   9 -15    0.94    0.59
  -2   9 -15    0.37    0.68
  -2  -9 -15    0.47    0.78
   2   9  15    0.51    0.92
  -2  -9 -16   12.08    1.50
  -2   9 -16   13.96    1.56
   2   9  16    9.65    1.49
  -2  -9 -17    2.21    0.65
  -2   9 -17    5.99    0.93
  -2   9 -18    2.33    0.55
  -2  10  16    2.14    0.90
  -2  10  16    1.04    0.59
   2  10 -16    1.91    0.59
   2  10 -15    4.04    0.72
   2  10 -15    2.95    0.78
  -2  10  15    2.34    0.87
  -2  10  15    2.85    1.08
   2  10 -14    3.54    0.94
   2  10 -14    3.50    0.78
  -2  10  14    2.35    1.00
  -2  10  14    2.46    1.19
   2  10 -13   11.60    1.42
   2  10 -13    9.17    1.16
  -2  10  13   11.74    2.03
  -2  10  13    9.69    1.69
   2  10 -13   12.33    1.59
   2  10 -12    1.72    0.90
   2  10 -12    1.17    0.97
  -2  10  12    1.49    1.03
   2  10 -12    0.36    0.54
  -2  10  12    2.05    1.41
   2  10 -11    1.04    0.89
  -2  10  11    1.16    1.49
   2  10 -11    1.04    1.07
  -2  10  11    0.86    1.13
   2  10 -11    0.07    0.63
   2  10 -10    1.23    1.12
   2  10 -10    1.55    1.34
  -2  10  10    1.03    1.23
   2  10 -10    1.48    0.80
  -2  10  10    1.47    1.45
   2  10  -9    9.95    1.83
  -2  10   9   12.65    2.18
   2  10  -9    9.98    1.64
  -2  10   9    9.40    2.23
   2  10  -8    0.60    0.85
  -2  10   8    1.23    1.26
   2  10  -8    1.52    1.30
  -2  10   8    1.44    1.69
   2  10  -7    1.91    1.38
  -2  10   7    1.38    1.32
  -2  10   7    0.93    1.52
  -2  10   6    5.73    2.14
   2  10  -6    2.31    1.55
  -2  10   6    2.28    1.67
  -2  10   5    8.65    2.19
   2  10  -5    8.12    1.98
  -2  10   5    7.45    1.87
   2  10  -5    6.90    1.41
   2  10  -4    0.11    1.37
  -2  10   4    1.26    1.35
   2  10  -4    1.96    1.05
  -2  10   4    1.31    1.71
  -2  10   4    1.39    1.38
  -2  10   3    1.92    1.48
  -2  10   3    2.72    1.73
  -2  10   3    1.38    1.45
   2  10  -3    0.45    0.98
   2  10  -2    3.43    1.92
  -2  10   2    3.22    1.45
  -2  10   2    5.86    1.74
   2  10  -2    3.77    1.23
  -2  10   2    4.55    1.82
  -2  10   1    1.71    1.37
   2  10  -1    0.60    1.56
  -2  10   1    0.85    1.23
   2  10  -1    0.75    0.99
  -2  10   1    0.37    1.38
   2  10   0    1.90    1.09
  -2  10   0    1.14    1.25
   2  10   0    0.36    1.70
  -2  10   0    1.56    1.25
  -2  10   0    3.99    1.71
  -2  10  -1    0.20    1.08
  -2  10  -1    1.90    1.35
   2  10   1    0.49    1.74
  -2  10  -1   -0.35    1.44
   2  10   1    0.96    1.01
  -2  10  -2    9.00    1.72
   2  10   2    8.06    2.19
  -2  10  -2    9.57    2.00
   2  10   2    8.31    1.67
  -2  10  -3    4.16    1.31
   2  10   3    2.98    1.89
  -2  10  -3    3.10    1.43
   2  10   3    2.18    1.10
   2  10   4    2.59    1.31
  -2  10  -4    2.82    1.17
   2  10   4    2.73    1.84
  -2  10  -4    1.61    1.31
  -2  10  -5   23.64    2.41
   2  10   5   20.50    2.89
  -2  10  -5   21.94    2.69
   2  10   5   22.14    2.59
  -2  10  -6   -0.30    0.85
   2  10   6    1.11    1.05
  -2  10  -6    1.03    1.03
  -2  10  -6    0.60    1.24
  -2  10  -7   15.56    1.82
  -2  10  -7   14.62    2.20
   2  10   7   10.83    1.90
  -2  10  -8    1.76    0.88
  -2  10  -8    2.33    1.18
   2  10   8    2.93    1.19
   2  10   9    6.93    1.48
  -2  10  -9    5.25    1.06
  -2  10  -9    6.00    1.49
  -2  10  -9    6.17    1.42
   2  10  10    1.71    1.05
  -2  10 -10    3.14    0.82
  -2  10 -10    3.81    1.20
  -2  10 -11    0.79    0.76
   2  10  11    0.92    0.89
  -2  10 -12    5.51    1.12
   2  10  12    4.42    1.12
  -2  10 -13    0.12    0.48
  -2  10 -13    0.82    0.80
   2  10  13    0.44    0.71
  -2  10 -14    0.13    0.39
  -2  10 -14   -0.06    0.54
  -2  10 -15    1.64    0.57
  -2  10 -16    0.30    0.40
   2  11 -13    4.41    0.76
  -2  11  13    4.00    0.85
  -2  11  13    3.98    0.94
   2  11 -12    0.66    0.46
   2  11 -12    1.10    0.60
  -2  11  12    0.83    0.59
  -2  11  12    0.38    0.74
  -2  11  12    1.72    0.97
   2  11 -11    3.12    0.72
  -2  11  11    2.06    0.95
  -2  11  11    1.59    0.77
   2  11 -11    2.76    0.84
  -2  11  11    0.88    0.95
   2  11 -10   26.48    2.31
  -2  11  10   22.44    2.32
  -2  11  10   25.21    2.36
   2  11 -10   22.73    2.00
  -2  11  10   22.11    2.46
   2  11 -10   25.64    2.13
   2  11  -9   -0.18    0.55
   2  11  -9    0.29    0.66
  -2  11   9    0.67    0.98
   2  11  -9    0.20    0.80
  -2  11   9    0.15    0.71
  -2  11   9    0.78    1.15
  -2  11   8   22.76    2.51
  -2  11   8   25.98    2.59
   2  11  -8   25.41    2.40
  -2  11   8   22.93    2.66
   2  11  -8   30.44    2.53
   2  11  -7    1.50    1.01
  -2  11   7    1.97    1.18
  -2  11   7    2.58    1.13
  -2  11   7    0.57    1.32
   2  11  -7    0.93    0.78
  -2  11   6    3.30    1.51
   2  11  -6    0.85    1.05
  -2  11   6    1.78    1.20
   2  11  -6    0.76    0.82
  -2  11   6    0.08    1.09
   2  11  -5    0.73    1.09
  -2  11   5    1.10    0.99
  -2  11   5    0.60    1.05
  -2  11   5    0.59    1.09
  -2  11   4   10.20    1.75
  -2  11   4    9.83    1.77
   2  11  -4   11.46    1.89
  -2  11   4   11.72    2.04
   2  11  -3   19.10    2.42
  -2  11   3   18.30    2.27
  -2  11   3   18.93    2.37
   2  11  -3   20.58    2.08
  -2  11   3   19.30    2.49
   2  11  -2   15.01    2.21
  -2  11   2   15.35    2.04
  -2  11   2   14.25    2.21
  -2  11   2   17.71    2.26
   2  11  -2   16.13    1.84
   2  11  -1    1.90    1.44
  -2  11   1    1.04    1.06
   2  11  -1    1.00    0.76
  -2  11   1    1.65    1.23
   2  11   0    0.22    0.74
  -2  11   0    1.09    0.98
   2  11   0    1.35    1.42
  -2  11   0   -0.67    1.21
  -2  11  -1    6.99    1.37
   2  11   1    7.69    1.86
   2  11   1    9.23    1.52
  -2  11  -1    6.06    1.58
  -2  11  -2    7.29    1.65
  -2  11  -2    5.54    1.25
   2  11   2    5.39    1.68
   2  11   2    5.79    1.26
  -2  11  -3    3.11    1.03
   2  11   3    4.99    1.66
   2  11   3    4.10    1.07
  -2  11  -3    2.47    1.19
   2  11   4    0.92    0.81
  -2  11  -4   -0.06    0.68
   2  11   4    1.16    1.26
  -2  11  -4    0.76    0.94
  -2  11  -4    0.68    0.96
  -2  11  -5   13.85    1.94
  -2  11  -5   14.75    1.62
   2  11   5   12.82    1.69
   2  11   5   14.63    2.17
  -2  11  -5   14.45    1.91
   2  11   6   17.68    2.36
  -2  11  -6   18.94    2.25
  -2  11  -6   19.91    1.83
   2  11   6   19.72    2.02
  -2  11  -7    4.51    0.87
   2  11   7    4.71    1.44
  -2  11  -7    4.89    1.19
   2  11   7    4.19    1.04
  -2  11  -8    4.33    1.10
   2  11   8    4.32    1.43
  -2  11  -8    4.45    1.14
   2  11   8    4.13    0.97
   2  11   9   15.35    2.03
  -2  11  -9   18.62    1.93
  -2  11  -9   17.88    1.91
   2  11   9   13.25    1.54
  -2  11 -10    0.44    0.55
   2  11  10    2.24    1.07
   2  11  11    5.12    1.19
  -2  11 -11    5.00    0.85
   2  11  12    4.30    1.01
  -2  11 -13    0.46    0.37
   2  12  -9   23.21    1.80
  -2  12   8    1.07    0.66
   2  12  -8    0.84    0.51
   2  12  -7    4.50    0.72
   2  12  -7    5.67    0.93
   2  12  -7    3.90    0.68
  -2  12   7    4.22    0.80
  -2  12   7    6.56    1.09
   2  12  -6   10.22    1.13
  -2  12   6    8.29    1.11
   2  12  -6    7.91    1.07
  -2  12   6   11.83    1.43
   2  12  -5   -0.36    0.59
  -2  12   5    0.42    0.72
   2  12  -5    0.31    0.51
  -2  12   5    0.04    0.59
  -2  12   4    0.37    0.72
   2  12  -4    0.10    0.63
  -2  12   4    0.46    0.60
   2  12  -4   -0.06    0.55
   2  12  -3    4.43    0.97
  -2  12   3    4.18    0.87
  -2  12   3    4.80    1.06
   2  12  -2    2.49    0.92
  -2  12   2    3.37    0.79
  -2  12   2    4.06    1.01
   2  12  -1   -0.29    0.74
  -2  12   1    0.80    0.59
  -2  12   1    1.52    0.79
   2  12   0    1.52    0.84
  -2  12   0    1.86    0.65
   2  12   0    1.58    0.94
  -2  12   0    1.25    0.75
  -2  12   0    1.32    0.82
   2  12   1    5.06    1.10
   2  12   1    4.99    0.82
  -2  12  -1    4.65    0.83
   2  12   1    7.98    1.29
  -2  12  -1    7.12    1.22
  -2  12  -1    6.25    1.15
   2  12   2    0.59    0.47
   2  12   2    1.28    0.86
  -2  12  -2    0.32    0.63
   2  12   2    0.57    0.82
  -2  12  -2    0.42    0.77
   2  12   3    0.69    0.87
  -2  12  -3    0.13    0.57
  -2  12  -4    0.18    0.56
   2  12   4    0.67    0.80
   2  12   5    9.53    1.37
  -2  12  -5    9.04    1.22
  -2  12  -5    8.70    1.28
  -2  12  -6    3.47    0.84
   2  12   6    3.51    0.94
  -2  12  -6    3.13    0.77
   2  12   7    0.52    0.67
  -2  12  -7   -0.24    0.44
  -2  12  -7    0.50    0.47
   2  12   8    0.78    0.65
  -2  12  -8    0.34    0.41
  -2  12  -9    4.10    0.66
  -3   0  26   -0.06    0.66
   3   0 -26   -0.26    0.54
  -3   0  25    0.61    1.03
  -3   0  25    0.81    0.98
   3   0 -25    0.91    0.76
   3   0 -24    0.57    0.83
  -3   0  24    0.90    1.22
  -3   0  23   -0.92    1.38
   3   0 -23    0.13    1.03
  -3   0  22    1.62    1.63
  -3   0  21    1.26    1.51
  -3   0  21    0.43    1.32
  -3   0  20    2.30    1.85
   3   0 -19    2.55    1.21
  -3   0  19    5.71    1.96
   3   0 -18    1.63    1.04
  -3   0  18    4.11    1.78
   3   0 -17    1.28    1.01
  -3   0  17    0.15    1.44
   3   0 -16    1.28    0.92
  -3   0  16    1.52    1.31
  -3   0  16    0.14    1.17
   3   0 -15    0.47    0.76
  -3   0  15    1.01    1.25
  -3   0  15    1.19    1.31
  -3   0  15    0.85    1.09
  -3   0  14    0.51    1.16
  -3   0  14   -0.46    0.99
   3   0 -14    0.58    0.74
  -3   0  14    0.19    0.93
  -3   0  13    0.98    1.02
  -3   0  13    0.51    0.85
  -3   0  12    0.60    0.45
   3   0 -12    0.53    0.52
  -3   0  12    0.54    0.81
   3   0 -12   -0.16    0.68
  -3   0  12    1.09    0.89
  -3   0  12    0.40    0.84
   3   0 -11    1.28    0.61
  -3   0  11    2.56    1.05
  -3   0  11    1.31    0.54
   3   0 -11    1.97    0.71
  -3   0  11    2.09    0.86
   3   0 -11    1.16    0.76
  -3   0  11    1.38    0.81
  -3   0  11    1.99    1.10
   3   0 -10    0.72    0.54
  -3   0  10    0.82    0.46
  -3   0  10    1.56    0.80
  -3   0  10    1.00    0.82
  -3   0  10    0.79    0.85
   3   0 -10    1.32    0.81
  -3   0   9    5.72    1.24
  -3   0   9    6.12    0.83
   3   0  -9    5.58    1.21
   3   0  -9    5.51    0.84
   3   0  -9    3.55    0.76
  -3   0   9    6.98    1.48
  -3   0   8    1.32    0.78
  -3   0   8    0.90    0.65
  -3   0   8    1.63    1.10
  -3   0   7    9.11    1.23
  -3   0   7    7.32    1.41
  -3   0   6   75.65    4.57
  -3   0   6   58.78    4.69
  -3   0   5  109.10    6.60
   3   0  -4  187.61   10.64
  -3   0   4  201.30   10.94
  -3   0   3  242.55   12.50
   3   0  -3  228.09   12.77
  -3   0   3  227.27   12.43
   3   0  -2  307.47   16.41
  -3   0   2  285.79   16.84
  -3   0   2  303.17   16.50
   3   0  -1  211.12   12.39
  -3   0   1  246.51   12.45
  -3   0   1  215.43   12.71
   3   0   0  151.82    9.08
  -3   0   0  168.67    9.01
   3   0   1  163.40    9.20
   3   0   2  128.01    7.16
   3   0   2  133.80    7.51
   3   0   3   20.02    1.45
   3   0   3   19.65    1.68
   3   0   4   10.97    1.32
   3   0   4   10.43    1.00
   3   0   5   37.41    2.64
   3   0   5   31.98    1.90
   3   0   5   36.64    2.38
   3   0   6    3.61    0.70
   3   0   6    4.57    0.87
   3   0   7    3.44    0.68
  -3   0  -7    3.02    0.74
   3   0   7    4.27    0.93
  -3   0  -8    9.96    1.63
  -3   0  -8   12.70    1.43
   3   0   8   12.64    1.39
  -3   0  -8   12.91    1.47
  -3   0  -9    0.84    0.71
  -3   0  -9   -0.06    0.47
   3   0   9    0.81    0.57
  -3   0  -9   -0.10    0.71
  -3   0 -10    1.04    0.63
  -3   0 -10    0.81    0.74
   3   0  10    0.93    0.61
  -3   0 -10    0.34    0.79
   3   0  11    2.64    0.82
  -3   0 -11    2.86    0.78
  -3   0 -11    1.73    0.94
  -3   0 -11    1.76    0.79
  -3   0 -12    0.33    0.73
  -3   0 -12    0.55    0.70
  -3   0 -12    0.27    0.93
  -3   0 -13    4.93    1.10
  -3   0 -13    3.87    1.35
  -3   0 -13    5.18    1.19
  -3   0 -14    2.29    1.28
  -3   0 -14    5.05    1.23
  -3   0 -14    3.59    1.18
  -3   0 -15    0.80    1.08
  -3   0 -15    2.27    1.07
  -3   0 -16    1.65    0.99
  -3   0 -16    0.17    1.10
  -3   0 -17   -0.21    1.27
  -3   0 -17    0.51    1.31
  -3   0 -18    4.31    1.75
   3   0  18    2.97    1.62
  -3   0 -18    4.74    1.55
   3   0  19    0.15    1.23
  -3   0 -19   -0.21    1.14
  -3   0 -19    1.54    1.31
  -3   0 -19    1.19    1.40
  -3   0 -20    1.44    1.16
  -3   0 -20    0.96    1.22
  -3   0 -20   -0.16    0.99
   3   0  20    0.75    1.40
   3   0  21   -0.14    1.24
  -3   0 -21    1.30    1.09
  -3   0 -21    0.20    0.99
  -3   0 -21   -0.45    1.05
  -3   0 -22    0.64    1.02
  -3   0 -22    0.37    0.83
   3   0  22    1.06    1.23
  -3   0 -22   -0.65    0.74
  -3   0 -23    0.79    0.94
   3   0  23    1.48    1.27
  -3   0 -23    0.36    0.57
   3   0  24    0.67    0.76
   3   0  24    0.09    0.78
  -3   0 -24    0.06    0.76
  -3   0 -25    0.26    0.56
  -3   0 -25    0.09    0.56
   3   1 -26    1.13    0.65
  -3   1  26    1.50    0.79
  -3   1  25    3.98    1.25
   3  -1 -25    2.91    0.93
  -3  -1  25    2.12    1.01
  -3   1  25    2.63    1.16
   3   1 -25    3.12    1.00
  -3   1  24    4.45    1.50
  -3   1  24    5.91    1.64
  -3  -1  24    3.96    1.38
   3  -1 -24    4.57    1.25
   3   1 -24    4.68    1.33
  -3  -1  23   18.11    2.52
   3  -1 -23   24.22    2.82
  -3   1  23   25.27    3.16
  -3  -1  23   18.97    2.73
  -3   1  22    7.45    2.15
  -3  -1  22    8.17    2.07
  -3  -1  22    4.43    1.73
   3  -1 -22    5.85    1.70
  -3  -1  21    1.65    1.54
  -3   1  21    0.82    1.74
   3   1 -20   40.89    3.93
  -3   1  20   37.64    4.07
  -3   1  20   43.37    4.75
  -3  -1  20   46.86    4.61
   3   1 -19    4.17    1.39
  -3   1  19    4.45    1.69
  -3   1  19    6.86    2.26
  -3  -1  19    6.06    1.90
  -3   1  18   16.29    2.69
   3   1 -18   15.56    2.24
  -3   1  18   23.52    3.34
  -3  -1  18   18.14    2.83
  -3  -1  18   17.07    2.79
   3   1 -17    5.13    1.56
  -3  -1  17    6.81    1.87
  -3  -1  17    2.94    1.49
   3  -1 -16    5.64    1.39
   3   1 -16    8.80    1.65
  -3  -1  16    6.62    1.77
  -3  -1  16   10.82    2.02
   3  -1 -15   87.81    6.41
   3   1 -15   93.45    6.50
  -3  -1  15   97.54    6.98
  -3   1  15  108.41    7.60
  -3  -1  15  109.08    7.31
   3  -1 -14    3.48    0.96
   3   1 -14    2.79    1.02
  -3   1  14    5.11    1.60
  -3  -1  14    2.68    1.13
  -3  -1  14    3.30    1.22
  -3   1  13   45.21    3.88
   3   1 -13   40.28    3.22
  -3   1  13   35.80    3.55
  -3  -1  13   40.72    3.50
  -3   1  13   36.99    3.46
   3  -1 -13   34.82    3.06
  -3  -1  13   44.96    3.69
   3   1 -13   39.17    3.19
   3  -1 -12    6.44    1.08
   3   1 -12    7.32    1.18
  -3   1  12    6.88    1.56
   3   1 -12    7.04    1.14
  -3  -1  12    8.00    1.43
  -3  -1  12    4.58    1.31
  -3  -1  12    7.50    1.18
   3  -1 -12    4.88    1.13
  -3   1  12    8.90    1.62
  -3  -1  12    6.63    1.32
   3   1 -11   42.95    2.81
   3   1 -11   36.38    2.69
  -3  -1  11   30.08    2.64
  -3  -1  11   32.43    3.41
   3  -1 -11   31.08    2.50
   3  -1 -11   27.70    2.59
  -3   1  11   29.45    3.08
  -3   1  11   39.17    3.25
   3   1 -11   28.21    2.75
  -3   1  11   26.01    2.93
  -3  -1  11   31.18    2.95
  -3  -1  11   34.03    2.89
   3  -1 -11   24.43    2.67
  -3  -1  10   14.72    1.73
   3   1 -10   40.07    2.37
   3  -1 -10   15.31    1.67
   3   1 -10   25.94    2.15
   3   1 -10   16.15    2.05
  -3  -1  10   33.59    2.54
  -3  -1  10   20.43    2.62
  -3   1  10   24.87    2.66
  -3   1  10   21.17    2.37
  -3  -1  10   29.33    2.48
  -3   1  10   19.13    2.31
  -3   1  10   13.88    1.95
   3  -1 -10   16.97    1.88
   3   1  -9   49.89    3.38
   3   1  -9   47.35    3.41
   3  -1  -9   45.77    3.48
  -3   1   9   56.89    4.17
  -3  -1   9   47.32    3.40
  -3   1   9   49.25    3.74
  -3  -1   9   51.29    3.74
   3   1  -9   50.25    3.79
  -3   1   9   48.04    3.58
  -3  -1   9   54.28    3.92
  -3  -1   9   45.12    4.11
  -3  -1   8  392.84   21.19
  -3  -1   8  400.48   20.76
  -3   1   8  386.22   21.38
  -3  -1   8  386.82   21.14
  -3  -1   8  350.23   21.54
  -3  -1   8  382.95   21.00
   3  -1  -8  361.71   20.85
   3   1  -8  370.37   21.13
  -3   1   8  354.53   20.87
  -3  -1   7   87.73    5.22
  -3  -1   7   86.99    5.46
   3   1  -7   79.77    5.60
  -3   1   7   94.33    5.89
  -3  -1   7   85.95    6.09
   3   1  -6  505.07   29.06
   3  -1  -6  574.46   28.85
  -3  -1   6  562.81   28.63
  -3   1   6  546.88   29.23
  -3  -1   6  545.16   28.81
   3  -1  -6  473.23   28.76
  -3  -1   6  474.84   29.37
  -3   1   5   91.24    5.80
   3  -1  -5  107.84    6.02
  -3   1   5  102.54    6.30
  -3  -1   5   94.22    5.81
  -3  -1   5  101.81    5.65
  -3  -1   4   32.92    2.25
   3  -1  -4   35.11    2.46
   3  -1  -4   35.17    2.83
  -3   1   4   31.16    2.19
  -3  -1   4   31.91    2.02
   3  -1  -3  163.04    8.96
  -3   1   3  160.40    9.03
  -3  -1   3  136.52    9.20
   3  -1  -2    0.92    0.66
  -3  -1   2    0.82    0.33
  -3   1   2    0.90    0.60
  -3   1   1  258.05   13.69
  -3  -1   1  239.21   14.27
   3  -1  -1  255.90   14.24
   3  -1  -1  244.85   14.38
  -3   1   1  257.73   14.22
  -3   1   0   18.82    1.20
   3  -1   0   16.49    1.24
   3   1   0   16.12    1.05
  -3   1   0   16.35    1.60
  -3  -1   0   15.71    1.62
   3  -1   1  179.56   10.01
  -3   1  -1  199.00   10.47
  -3   1  -1  191.54    9.95
   3   1   1  183.15    9.78
   3  -1   1  166.34   10.50
  -3  -1  -1  172.50   10.37
   3  -1   1  173.63   10.43
   3  -1   2  236.67   13.48
   3   1   2  240.75   12.97
   3  -1   2  228.59   13.43
  -3  -1  -2  232.29   13.23
   3  -1   2  249.92   12.89
   3   1   2  224.95   13.12
   3  -1   3   56.68    3.84
   3   1   3   51.45    3.42
   3  -1   3   59.07    3.18
   3   1   3   55.36    3.44
   3  -1   3   57.11    3.80
   3   1   4  161.75    9.25
   3  -1   4  162.16    9.67
   3  -1   4  169.41    9.55
   3   1   4  179.57    9.52
   3  -1   4  172.48    9.89
   3   1   5   46.05    3.01
   3   1   5   58.92    3.33
   3  -1   5   51.28    3.52
   3  -1   5   64.65    3.75
   3  -1   6   56.69    3.95
   3   1   6   63.10    3.63
   3  -1   6   63.40    4.37
   3  -1   6   56.74    3.85
   3  -1   7   71.30    5.02
  -3   1  -7   87.86    5.27
   3  -1   7   89.21    5.59
   3  -1   7   73.49    4.77
   3   1   7   69.72    4.49
  -3  -1  -7  147.39    6.86
  -3  -1  -7  127.03    5.73
   3  -1   7   66.68    4.56
   3  -1   8   60.13    3.89
   3  -1   8   56.16    4.00
  -3  -1  -8   71.57    4.59
  -3   1  -8   67.26    4.37
   3  -1   8   65.46    4.55
  -3  -1  -8   71.32    4.51
  -3   1  -8   65.59    4.50
   3  -1   8   71.78    4.99
  -3   1  -8   85.68    5.27
  -3  -1  -8   92.92    5.57
  -3  -1  -9  386.31   21.59
   3  -1   9  371.62   21.34
  -3   1  -9  364.11   20.50
   3  -1   9  366.03   20.85
   3   1   9  340.54   20.49
  -3  -1  -9  386.82   20.73
  -3   1  -9  375.03   20.71
   3   1   9  373.26   20.57
  -3   1  -9  384.67   21.48
   3   1  10  182.03   10.70
  -3   1 -10  174.52   10.56
   3  -1  10  182.70   11.01
  -3  -1 -10  185.75   10.80
  -3   1 -10  188.38   10.82
   3   1  10  164.96   10.60
  -3   1 -10  180.40   10.91
  -3  -1 -10  192.52   11.75
   3  -1  10  175.12   11.37
  -3   1 -10  191.28   11.62
  -3   1 -11    4.92    1.19
   3   1  11    3.24    0.90
  -3  -1 -11    6.52    1.19
  -3   1 -11    4.13    1.31
   3   1  11    2.46    0.78
  -3  -1 -11    5.16    1.12
  -3   1 -11    5.08    1.12
  -3   1 -11    5.86    1.10
  -3  -1 -11    7.38    1.68
  -3  -1 -12   27.42    3.13
  -3   1 -12   11.03    1.67
  -3  -1 -12   15.69    1.84
  -3  -1 -12   10.94    1.69
  -3   1 -12    9.72    1.51
  -3   1 -12   22.78    2.94
  -3  -1 -13   10.88    1.68
  -3  -1 -13   11.56    1.66
  -3   1 -13   13.31    2.18
  -3   1 -13    8.73    1.56
  -3   1 -13   10.88    1.65
  -3  -1 -13   10.27    2.05
  -3  -1 -14   75.90    5.78
  -3  -1 -14   56.53    4.14
  -3  -1 -14   51.50    4.08
  -3   1 -14   33.67    3.48
  -3   1 -14   28.08    3.35
  -3   1 -14   70.32    5.63
  -3  -1 -15   43.16    3.86
   3   1  15   42.99    4.05
  -3   1 -15   41.70    3.81
  -3  -1 -15   46.83    4.70
  -3   1 -15   45.28    4.55
  -3   1 -16   38.36    3.66
  -3  -1 -16   42.04    4.50
   3   1  16   41.77    4.09
  -3  -1 -16   38.81    3.71
  -3   1 -16   39.31    4.31
  -3  -1 -17    7.02    1.76
  -3   1 -17    5.14    1.39
   3   1  17    3.76    1.60
  -3  -1 -17   10.44    2.45
  -3   1 -17    9.80    2.33
   3   1  18    4.52    1.66
  -3  -1 -18    4.83    1.50
  -3   1 -18    1.60    1.26
  -3  -1 -18    4.37    1.79
  -3   1 -18    3.22    1.58
  -3   1 -19   53.05    4.65
  -3  -1 -19   59.56    4.95
  -3   1 -19   66.76    5.06
  -3  -1 -19   56.89    4.72
   3   1  19   47.51    5.02
  -3  -1 -19   61.82    5.81
  -3   1 -19   60.48    5.58
  -3   1 -20    7.90    1.63
  -3  -1 -20    7.12    1.80
   3   1  20    8.51    2.07
  -3   1 -20    8.03    1.77
  -3  -1 -20    7.49    1.61
  -3   1 -20    5.82    1.71
  -3  -1 -20    8.81    2.14
   3  -1  20    9.25    2.14
  -3  -1 -21   27.17    2.71
  -3   1 -21   27.50    2.86
  -3   1 -21   24.88    2.58
   3   1  21   23.86    3.06
   3  -1  21   27.69    3.43
  -3   1 -21   24.13    3.08
  -3  -1 -21   19.39    2.61
  -3  -1 -21   23.71    2.80
   3  -1  22   16.81    2.62
   3   1  22   17.37    2.46
  -3  -1 -22   21.25    2.49
  -3   1 -22   19.70    2.28
  -3   1 -22   16.84    1.90
  -3  -1 -22   10.30    1.85
   3   1  23    1.72    1.04
  -3  -1 -23    2.66    1.13
  -3   1 -23    2.11    0.79
  -3   1 -23    2.37    0.99
   3   1  23    0.61    1.02
   3  -1  23    1.98    1.29
  -3  -1 -23    1.39    0.88
  -3  -1 -24    5.56    0.99
  -3   1 -24    7.49    1.24
   3   1  24    4.76    1.14
  -3  -1 -24    8.42    1.32
   3  -1  24    5.76    1.42
  -3   1 -25    0.06    0.40
  -3   1 -25    0.04    0.52
  -3  -1 -25   -0.47    0.66
   3   2 -26    0.95    0.55
  -3   2  25   -0.08    0.85
  -3  -2  25    1.36    0.78
  -3   2  25    1.44    1.01
   3  -2 -25    0.20    0.48
   3   2 -25   -0.08    0.70
  -3   2  24    1.92    1.25
  -3  -2  24    2.29    1.10
  -3   2  24    3.54    1.44
   3  -2 -24    3.24    1.02
   3   2 -24    4.20    1.28
  -3   2  23    1.27    1.34
  -3   2  23    0.81    1.44
  -3  -2  23    0.56    1.17
  -3  -2  23    0.12    1.05
   3  -2 -23    0.44    0.79
  -3   2  22    5.48    1.90
  -3   2  22    3.35    1.73
  -3  -2  22    6.09    1.75
   3  -2 -22    3.06    1.24
   3   2 -21   28.73    3.14
  -3  -2  21   37.74    3.91
   3  -2 -21   35.58    3.82
  -3   2  21   37.38    4.31
  -3  -2  20    2.73    1.71
  -3  -2  20    7.26    1.93
  -3   2  20    7.45    2.50
   3   2 -20    3.15    1.42
  -3  -2  19    9.36    2.13
  -3   2  19    8.63    2.43
  -3  -2  19    4.60    1.98
   3   2 -19    9.32    1.78
  -3   2  18   30.38    3.49
   3   2 -18   34.89    3.33
  -3   2  18   32.86    4.14
  -3  -2  18   32.61    3.70
  -3  -2  18   30.74    3.53
   3   2 -17   70.65    5.36
  -3   2  17   64.80    5.74
  -3   2  17   67.23    6.25
  -3  -2  17   77.69    5.94
  -3  -2  17   70.97    5.77
   3   2 -16    0.74    0.98
  -3   2  16    1.51    1.24
  -3   2  16    5.70    2.09
  -3  -2  16    0.95    1.28
  -3  -2  16    2.33    1.34
   3   2 -15    8.32    1.69
   3   2 -15   14.53    1.87
  -3   2  15    5.99    1.77
  -3  -2  15    5.52    1.69
  -3  -2  15    7.86    1.75
  -3   2  15   12.38    2.49
   3   2 -14   76.61    5.63
  -3   2  14   80.87    6.33
   3   2 -14   81.02    5.65
  -3   2  14   87.40    6.58
  -3  -2  14   80.30    6.01
   3   2 -13   58.90    4.38
  -3   2  13   53.80    4.92
   3   2 -13   63.13    4.50
  -3   2  13   66.56    5.24
  -3  -2  13   58.60    4.71
   3   2 -12    6.63    1.26
   3   2 -12    7.88    1.30
  -3   2  12    8.09    1.71
  -3  -2  12    8.65    1.60
  -3   2  12   11.11    2.03
   3  -2 -11    4.06    0.92
   3   2 -11    6.70    1.17
   3   2 -11    7.46    1.13
  -3  -2  11    7.30    1.32
  -3  -2  11    5.53    1.10
  -3   2  11    6.70    1.57
  -3   2  11    9.10    1.60
  -3  -2  11    7.11    1.37
   3  -2 -10   16.12    1.59
   3   2 -10   14.47    1.63
  -3   2  10   17.72    1.96
  -3  -2  10   18.65    1.85
  -3   2  10   16.91    2.18
  -3   2  10   14.10    1.91
  -3   2  10   20.31    2.22
  -3   2  10   19.00    2.35
  -3  -2  10   17.52    1.90
  -3  -2  10   21.19    2.29
   3  -2 -10   16.40    1.80
   3   2 -10   18.63    1.82
   3   2 -10   17.22    1.94
  -3  -2  10   14.80    2.33
   3   2  -9   10.98    1.36
   3  -2  -9    7.37    1.02
  -3  -2   9    8.62    1.19
  -3   2   9   10.14    1.40
  -3   2   9   10.34    1.55
  -3   2   9   12.20    1.96
  -3  -2   9    7.57    1.23
   3  -2  -9    9.13    1.29
  -3   2   9    8.83    1.62
   3   2  -9    6.90    1.27
  -3   2   9    2.32    1.50
   3   2  -9   13.86    1.35
  -3  -2   9   11.45    1.98
  -3  -2   9   11.88    1.85
  -3   2   8   11.37    1.69
   3   2  -8   10.70    1.36
  -3   2   8    9.63    1.33
  -3  -2   8   10.70    1.30
   3  -2  -8   10.64    1.35
  -3  -2   8    9.85    1.23
   3   2  -8    9.82    1.44
  -3   2   8   11.02    1.52
  -3   2   8   10.90    1.74
   3   2  -8    9.72    1.18
   3  -2  -7  183.61    9.99
  -3   2   7  165.64    9.87
   3   2  -7  172.43   10.07
  -3   2   7  152.27   10.20
  -3   2   7  172.63   10.37
   3  -2  -7  151.84    9.76
  -3  -2   7  187.61    9.75
  -3  -2   7  168.39    9.69
  -3   2   7  158.57    9.79
  -3  -2   6  180.03    9.66
   3  -2  -6  165.89    9.85
   3   2  -6  152.82   10.02
  -3   2   6  169.50    9.92
   3  -2  -6  181.03   10.07
   3  -2  -6  166.87   10.41
  -3  -2   5    9.45    0.96
   3  -2  -5    8.30    1.07
  -3   2   5    9.05    1.20
   3  -2  -5   13.76    1.56
   3  -2  -5   12.79    1.86
  -3  -2   4  172.97    9.70
   3  -2  -4  170.55   10.59
   3  -2  -4  195.88   10.49
   3  -2  -4  169.43   10.07
   3   2  -4  182.48   10.40
  -3   2   4  183.19   10.15
   3   2  -3   12.23    1.45
   3  -2  -3   10.38    1.39
  -3   2   3   12.38    1.55
   3  -2  -3   11.58    1.24
  -3  -2   3   13.54    1.03
  -3  -2   2  164.18    8.86
   3   2  -2  156.06    8.77
   3  -2  -2  165.73    9.62
   3  -2  -2  167.65    9.18
   3   2  -2  169.46    9.48
  -3   2   2  162.46    9.64
   3  -2  -1    5.62    1.21
   3  -2  -1    6.09    0.88
  -3   2   1    4.24    1.09
   3  -2  -1    5.35    0.77
   3   2  -1    7.04    0.62
   3   2   0  106.11    6.35
   3   2   0  101.40    5.92
   3  -2   0  110.72    6.14
   3  -2   0  109.81    6.30
  -3   2   0  112.18    6.70
  -3   2   0  108.39    6.20
   3  -2   1    2.30    0.66
   3  -2   1    4.01    0.63
  -3   2  -1    2.91    0.99
   3   2   2   36.14    2.46
   3  -2   2   34.01    2.86
  -3  -2  -2   34.03    2.60
  -3   2  -2   38.77    2.47
   3  -2   2   39.25    2.32
   3   2   2   34.32    2.38
   3   2   3  158.39    8.53
  -3   2  -3  160.94    8.50
   3   2   3  144.71    8.40
   3   2   3  145.78    8.20
   3  -2   3  161.98    9.13
   3   2   3  154.72    8.23
  -3  -2  -3  128.62    8.47
   3   2   4  108.98    6.64
   3   2   4  113.56    6.39
   3  -2   4  126.92    7.35
   3   2   4  118.13    6.45
  -3  -2  -4  107.37    6.48
   3   2   5   22.64    1.78
   3  -2   5   23.34    2.26
   3   2   5   17.53    1.52
   3  -2   6   10.50    1.34
   3  -2   6   10.77    1.49
   3   2   6   14.60    1.37
  -3   2  -6   18.25    1.82
   3  -2   6   13.25    1.75
   3   2   6    8.70    1.13
   3  -2   7   21.72    1.82
  -3   2  -7   18.83    2.03
  -3   2  -7   18.41    1.86
  -3   2  -7   20.83    2.09
  -3  -2  -7   20.05    1.95
  -3   2  -7   17.93    1.85
   3   2   7   21.15    1.71
  -3  -2  -7   19.43    1.95
   3  -2   7   21.45    2.08
   3  -2   7   22.82    2.37
   3   2   7   19.61    1.74
   3   2   8   49.54    3.19
  -3   2  -8   43.70    3.41
   3  -2   8   50.79    3.29
  -3  -2  -8   46.41    3.49
  -3   2  -8   46.94    3.51
   3  -2   8   44.82    3.64
  -3  -2  -8   45.60    3.52
   3   2   8   45.30    3.34
  -3   2  -8   47.40    3.59
   3  -2   8   47.90    4.03
  -3   2  -9    3.89    0.92
  -3   2  -9    4.12    0.95
  -3  -2  -9   10.51    1.50
  -3  -2  -9    8.12    1.23
  -3   2  -9    6.28    1.30
  -3   2  -9    6.83    1.30
   3  -2   9    6.67    1.25
   3   2   9    4.72    0.77
  -3   2  -9    9.04    1.56
   3  -2   9    5.40    1.31
   3   2   9    3.83    0.93
   3  -2  10    7.02    1.33
  -3   2 -10    8.01    1.43
  -3   2 -10    7.95    1.42
   3   2  10    7.34    1.24
  -3   2 -10    6.23    1.14
  -3  -2 -10    9.18    1.39
  -3   2 -10    7.70    1.35
  -3   2 -10   10.62    1.72
  -3   2 -11   16.15    1.95
  -3   2 -11   16.05    1.97
  -3   2 -11   15.27    2.18
  -3  -2 -11   17.51    2.00
  -3   2 -11   16.94    1.89
   3   2  11   16.42    1.94
  -3   2 -11   13.92    1.87
   3   2  11   16.13    1.93
  -3   2 -12   14.36    2.05
   3   2  12   10.77    1.87
  -3  -2 -12   36.79    2.79
  -3   2 -12   20.76    2.19
  -3   2 -12   24.78    2.98
  -3  -2 -12   26.14    2.59
  -3  -2 -13   53.58    4.16
  -3   2 -13   36.36    3.66
   3   2  13   48.97    4.16
  -3  -2 -13   53.75    4.12
  -3   2 -13   40.98    3.88
  -3   2 -14   35.35    3.73
  -3   2 -14   31.38    3.17
  -3  -2 -14   28.37    3.08
  -3   2 -14   33.31    3.16
   3   2  14   32.16    3.30
  -3  -2 -14   31.52    3.17
  -3   2 -15    9.78    1.77
  -3  -2 -15    8.74    1.85
   3   2  15   10.76    1.97
  -3   2 -15    7.62    1.92
  -3  -2 -16   68.76    5.17
  -3   2 -16   59.22    5.00
   3   2  17    7.92    2.12
  -3   2 -17   10.01    1.84
  -3   2 -17   18.11    2.82
  -3  -2 -17   16.79    2.28
  -3   2 -18    7.40    1.60
  -3  -2 -18    8.92    1.83
   3   2  18    6.45    1.89
  -3   2 -18    6.81    1.87
   3   2  19   19.71    2.86
  -3   2 -19   21.04    2.49
  -3   2 -19   21.99    2.68
  -3  -2 -19   22.53    2.67
  -3  -2 -19   17.06    2.66
  -3   2 -19   22.35    3.01
  -3  -2 -20   42.06    3.83
  -3  -2 -20   48.23    4.27
  -3   2 -20   53.20    4.23
   3   2  20   38.17    4.15
  -3   2 -20   42.17    3.78
  -3   2 -20   43.03    4.38
  -3   2 -21    7.11    1.55
  -3   2 -21    4.08    1.19
   3   2  21    4.81    1.63
  -3  -2 -21    5.85    1.65
   3  -2  21    6.59    2.04
  -3   2 -21    5.65    1.53
   3   2  21    4.03    1.54
  -3  -2 -21    2.91    1.25
   3   2  22   -0.11    0.94
  -3  -2 -22    0.62    1.03
   3   2  22    0.32    0.98
   3  -2  22   -0.13    1.18
  -3   2 -22    0.78    0.79
  -3  -2 -22    0.73    0.84
  -3   2 -22    0.25    0.90
   3  -2  23    3.31    1.27
  -3  -2 -23    2.32    1.12
   3   2  23    1.85    0.94
  -3   2 -23    2.77    1.00
  -3  -2 -23    1.96    0.87
  -3   2 -24    0.32    0.49
   3  -2  24    0.36    0.94
  -3   2 -24   -0.17    0.62
  -3  -2 -24    0.38    0.56
  -3   2 -25    0.38    0.51
  -3   3  25    0.07    0.70
  -3   3  25    0.57    0.93
   3   3 -25    0.36    0.56
  -3  -3  24    0.52    0.77
  -3  -3  24   -0.25    0.92
  -3   3  24   -0.74    1.17
  -3   3  24    1.85    1.16
   3   3 -24    0.19    0.70
  -3  -3  23    2.08    1.04
  -3   3  23    2.82    1.50
   3  -3 -23    0.69    0.68
  -3   3  23    2.38    1.44
  -3   3  22    4.11    1.68
  -3  -3  22    4.43    1.48
  -3   3  22    4.27    1.92
   3  -3 -22    2.51    1.03
  -3  -3  21    0.28    1.33
  -3   3  21    3.33    1.87
  -3   3  21    2.11    1.72
  -3  -3  21    0.48    1.14
   3  -3 -21    0.83    0.94
  -3   3  20    7.88    2.24
  -3  -3  20    7.10    1.83
  -3   3  20    6.37    2.29
   3  -3 -20    7.11    1.64
  -3   3  19   10.92    2.53
  -3  -3  19   13.82    2.33
  -3   3  19   18.47    3.34
  -3  -3  19   10.09    1.98
   3  -3 -19   11.78    2.06
   3   3 -18   71.61    5.58
  -3   3  18   76.15    6.71
  -3  -3  18   71.78    5.89
  -3  -3  18   74.49    5.89
  -3  -3  17   12.69    2.16
   3   3 -17   13.02    2.20
  -3   3  17   14.26    2.91
  -3  -3  17   14.36    2.34
   3   3 -16  154.55    9.70
  -3   3  16  136.08    9.91
  -3   3  16  149.80   10.73
   3   3 -16  157.28    9.78
  -3  -3  16  153.94   10.13
   3   3 -15   88.83    6.08
  -3   3  15   72.36    6.18
  -3  -3  15   76.25    6.21
   3   3 -15   92.69    6.28
  -3   3  15   87.54    7.00
   3   3 -14   22.11    2.41
   3   3 -14   17.62    2.33
  -3   3  14   18.70    2.62
  -3   3  14   25.46    3.33
  -3  -3  14   19.36    2.58
   3   3 -13    3.18    1.21
   3   3 -13    5.50    1.23
  -3   3  13    2.83    1.36
  -3  -3  13    2.44    1.22
  -3   3  13    3.61    1.60
   3   3 -12    6.35    1.33
  -3   3  12    7.96    1.78
   3   3 -12    7.64    1.37
  -3   3  12    6.75    1.66
  -3  -3  12    6.41    1.52
   3   3 -11  101.80    6.65
   3   3 -11  105.50    6.83
  -3   3  11   93.67    7.09
  -3   3  11  103.12    7.29
  -3  -3  11  111.58    7.32
  -3   3  10   13.09    1.77
   3   3 -10   15.01    1.65
   3   3 -10   16.92    1.90
  -3   3  10   13.56    2.02
  -3   3  10   18.45    2.24
  -3  -3  10   12.79    2.05
   3   3  -9   13.07    1.64
   3  -3  -9   12.92    1.57
  -3   3   9   12.76    1.85
   3   3  -9   10.33    1.61
  -3   3   9    6.59    1.97
  -3   3   9   11.93    1.79
  -3  -3   9   12.45    1.94
  -3  -3   9   11.99    1.40
   3   3  -9   12.09    1.46
  -3   3   9   11.61    1.64
   3  -3  -8   11.15    1.50
  -3  -3   8   13.10    1.84
  -3   3   8   12.17    1.76
   3   3  -8   14.47    1.52
  -3   3   8   13.14    1.82
   3   3  -8   11.63    1.64
  -3   3   8    6.63    1.94
   3  -3  -8   11.91    1.53
  -3  -3   8   11.66    1.32
  -3  -3   8   14.56    1.98
   3   3  -8   11.60    1.56
  -3   3   8   13.83    1.72
  -3   3   8   14.78    1.74
   3  -3  -8   13.05    1.93
   3   3  -7   22.38    2.17
   3   3  -7   23.92    2.31
  -3   3   7   24.87    2.49
  -3   3   7   22.68    2.26
  -3  -3   7   26.03    2.53
  -3   3   7   13.82    2.43
  -3   3   7   22.37    2.34
   3  -3  -7   21.74    2.09
  -3  -3   7   23.99    1.86
  -3   3   7   22.44    2.23
   3   3  -7   23.81    2.04
   3  -3  -7   21.92    2.51
  -3  -3   7   24.51    1.92
   3  -3  -7   23.45    2.26
  -3  -3   7   21.98    2.35
   3   3  -6   37.07    2.63
  -3   3   6   39.38    3.01
  -3   3   6   16.64    2.50
   3  -3  -6   24.77    2.24
   3  -3  -6   24.92    2.41
  -3  -3   6   19.78    1.83
  -3   3   6   24.74    2.45
  -3  -3   6   21.07    2.43
  -3  -3   6   33.19    2.03
  -3   3   6   25.16    2.36
   3  -3  -6   25.34    2.76
  -3  -3   6   30.17    2.68
   3  -3  -5   14.13    1.89
  -3  -3   5   11.21    1.70
   3   3  -5   11.64    1.58
  -3   3   5    9.90    1.89
  -3  -3   5   10.94    1.06
  -3  -3   5   14.51    1.10
   3  -3  -5   13.67    1.48
  -3   3   5   14.16    1.58
  -3   3   5   15.31    1.89
  -3  -3   5   10.55    1.69
   3  -3  -5   15.40    1.73
   3  -3  -4    0.77    0.64
  -3  -3   4    0.96    0.53
  -3  -3   4    0.41    0.27
  -3  -3   4    0.59    0.27
   3  -3  -4    0.28    0.72
   3   3  -4    0.23    0.79
  -3   3   4    0.48    0.75
   3  -3  -4    0.32    0.90
   3   3  -3  111.44    6.79
   3  -3  -3   98.37    6.99
   3  -3  -3  111.10    7.05
   3  -3  -3  112.14    6.62
   3   3  -3  113.00    6.28
  -3   3   3  111.33    7.17
  -3  -3   3  106.23    6.40
  -3  -3   2   12.19    1.20
   3   3  -2   17.29    1.65
   3  -3  -2   14.77    1.86
   3  -3  -2   13.47    1.38
  -3   3   2   14.48    1.80
   3   3  -2   13.25    1.18
   3  -3  -1  608.53   33.43
   3   3  -1  600.13   33.41
   3  -3  -1  690.74   34.13
   3  -3  -1  623.93   33.27
   3   3  -1  570.54   33.02
  -3   3   1  710.67   34.13
   3   3   0  423.96   24.46
   3  -3   0  458.55   24.36
  -3   3   0  472.58   24.57
  -3   3   0  442.33   25.01
   3  -3   0  439.03   24.61
   3   3   1   22.24    1.89
  -3   3  -1   22.29    1.93
  -3   3  -1   22.74    2.29
   3  -3   1   24.42    2.13
  -3   3  -2    8.17    1.07
   3  -3   2   12.19    1.63
   3  -3   2    8.92    1.37
   3   3   3    1.17    0.30
   3   3   3    1.28    0.60
  -3   3  -3    0.98    0.54
   3   3   3    1.24    0.58
   3  -3   3    1.37    0.82
  -3   3  -4   12.14    1.28
   3   3   4    9.32    1.01
  -3   3  -4   13.96    1.65
  -3  -3  -4   11.50    1.73
   3   3   4   14.13    1.43
   3  -3   4   13.53    1.79
  -3  -3  -4   15.05    1.88
  -3   3  -5  143.46    7.81
  -3   3  -5  128.97    7.84
   3   3   5  120.23    7.22
  -3  -3  -5  126.11    7.62
   3   3   5  145.08    7.72
  -3   3  -5  138.04    7.48
  -3   3  -5  128.96    7.56
  -3  -3  -5  133.18    7.68
   3  -3   5  134.81    8.29
   3   3   5  127.16    7.59
  -3  -3  -5  122.44    8.06
  -3   3  -6   11.08    1.43
   3   3   6    5.78    0.94
  -3  -3  -6   11.16    1.46
  -3  -3  -6   11.07    1.47
   3   3   6    8.04    1.22
  -3   3  -6    8.72    1.23
  -3   3  -6   10.05    1.69
   3  -3   6    6.93    1.51
   3   3   6    8.12    1.17
  -3  -3  -6    8.01    1.44
   3  -3   6    6.35    1.18
  -3  -3  -7    3.58    1.10
   3   3   7    1.09    0.70
  -3   3  -7    1.49    0.89
   3   3   7    2.89    0.79
   3  -3   7    1.97    0.79
  -3   3  -7    2.01    0.72
  -3   3  -7    1.87    0.93
  -3  -3  -7    3.10    1.00
  -3   3  -7    2.61    1.45
   3  -3   7    1.31    0.95
  -3  -3  -7    3.04    1.14
   3   3   7    1.83    0.70
  -3  -3  -8   10.31    1.56
  -3   3  -8   10.20    1.49
  -3   3  -8    8.04    1.41
   3  -3   8    7.66    1.25
   3   3   8    7.77    1.30
  -3   3  -8    9.61    1.33
  -3  -3  -8   10.01    1.48
   3   3   8    7.90    1.22
   3   3   8    8.43    1.17
  -3   3  -8   11.39    1.87
   3  -3   8    5.83    1.48
   3   3   9   25.25    2.61
  -3   3  -9   29.54    2.63
  -3   3  -9   30.47    2.69
  -3  -3  -9   28.34    2.68
  -3  -3  -9   27.78    2.64
  -3   3  -9   24.24    2.44
  -3   3  -9   25.50    2.66
  -3   3  -9   30.51    2.79
  -3   3 -10   29.42    2.84
  -3  -3 -10   31.16    2.91
  -3   3 -10   22.63    2.28
  -3   3 -10   21.98    2.68
  -3   3 -11    6.60    1.44
  -3   3 -11    8.81    1.76
  -3   3 -11    6.80    1.27
  -3   3 -11    5.67    1.34
  -3  -3 -11    5.67    1.42
  -3   3 -11    4.72    1.40
  -3  -3 -11    6.18    1.66
  -3   3 -12    4.82    1.23
  -3  -3 -12    4.34    1.43
  -3  -3 -12    5.57    1.47
  -3   3 -12    5.37    1.17
   3   3  12    5.96    1.34
  -3  -3 -12    5.26    1.62
  -3   3 -12    4.41    1.32
  -3  -3 -13   46.18    4.01
  -3  -3 -13   48.14    4.18
  -3   3 -13   46.67    4.12
  -3   3 -13   47.96    4.03
   3   3  13   47.40    4.17
  -3  -3 -13   45.94    4.73
  -3   3 -13   46.23    4.32
  -3  -3 -14   98.41    6.58
  -3   3 -14   80.24    6.12
   3   3  14   71.18    6.16
  -3  -3 -14   95.11    6.50
  -3   3 -14   69.51    6.06
  -3  -3 -14   94.09    7.38
  -3   3 -14  100.88    7.02
  -3   3 -15   46.36    4.45
  -3  -3 -15   78.45    5.11
  -3   3 -15   94.31    6.05
  -3   3 -16   11.82    2.10
  -3  -3 -16   10.05    1.99
  -3   3 -16    9.11    1.72
   3   3  16    5.44    1.72
  -3   3 -17   44.90    4.03
  -3  -3 -17   33.31    3.22
  -3   3 -17   17.94    2.58
   3   3  17   12.28    2.71
   3   3  18   13.33    2.28
   3   3  18   14.37    2.47
  -3   3 -18   10.36    1.87
  -3   3 -18   10.80    2.07
  -3   3 -19   18.03    2.55
  -3   3 -19   19.19    2.30
  -3   3 -19   21.06    2.56
  -3  -3 -19   19.64    2.69
   3   3  19   17.19    2.60
  -3  -3 -19   15.27    2.63
   3   3  20   14.76    2.38
  -3   3 -20   16.82    2.10
  -3   3 -20   18.85    2.38
  -3  -3 -20   15.88    2.47
   3   3  20   14.93    2.32
  -3   3 -20   14.23    2.20
  -3  -3 -20   14.73    2.40
   3   3  21    6.17    1.59
  -3   3 -21    7.44    1.37
   3   3  21    6.56    1.55
  -3   3 -21   10.94    1.74
  -3  -3 -21    7.75    1.72
  -3  -3 -21    8.85    1.73
   3   3  22   -0.09    0.85
  -3   3 -22    0.31    0.86
  -3  -3 -22    0.95    1.08
   3  -3  22    0.87    1.27
  -3   3 -22    0.45    0.63
  -3  -3 -22    0.61    0.89
  -3  -3 -23   -0.20    0.84
   3  -3  23    0.73    1.01
  -3   3 -23    1.33    0.78
  -3  -3 -23    0.25    0.73
  -3  -3 -24   12.17    1.60
  -3   3 -24   15.01    1.47
   3  -3  24   15.69    1.89
  -3  -3 -24    9.65    1.34
  -3   4  25    0.33    0.69
  -3   4  24    1.97    1.04
  -3  -4  24    1.28    0.86
  -3   4  24    2.50    1.14
   3   4 -24    0.83    0.66
  -3   4  23    0.92    1.33
  -3  -4  23    0.80    0.74
  -3   4  23    1.89    1.18
  -3   4  22   13.59    2.30
  -3   4  22   13.68    2.45
  -3  -4  22   12.20    1.85
  -3  -4  22    9.06    1.89
  -3   4  21   17.63    2.69
  -3  -4  21   13.65    2.11
  -3   4  21   14.33    2.73
  -3  -4  21   14.93    2.57
  -3   4  20   52.49    5.38
  -3  -4  20   57.48    4.74
  -3   4  20   52.97    5.16
  -3   4  19   80.88    6.91
  -3  -4  19   76.98    6.03
  -3  -4  19   77.58    5.85
   3  -4 -19   73.71    5.77
  -3   4  19   75.21    6.58
  -3  -4  18    9.60    1.91
  -3   4  18   13.57    2.89
  -3  -4  18    5.48    1.55
  -3   4  18   15.16    3.38
   3  -4 -18    3.04    1.16
  -3   4  17   31.28    4.12
  -3  -4  17   29.58    3.38
   3  -4 -17   29.86    3.21
  -3   4  17   31.18    3.92
   3   4 -17   34.70    3.33
   3   4 -16   45.30    3.93
  -3   4  16   44.74    4.85
   3  -4 -16   40.39    3.89
  -3  -4  16   44.20    4.18
  -3   4  16   40.73    4.51
  -3  -4  15    7.51    1.84
   3   4 -15    8.48    1.74
  -3   4  15    8.14    2.34
  -3   4  15   10.02    2.38
  -3   4  14   14.34    2.50
  -3   4  14   42.05    4.53
   3   4 -14   34.32    3.12
  -3  -4  14   19.43    2.79
  -3   4  14   37.23    3.83
   3   4 -13   51.60    4.06
   3   4 -13   51.62    4.24
  -3   4  13   43.48    4.15
  -3   4  13   47.84    4.77
  -3  -4  13   48.03    4.35
  -3   4  13   48.75    4.63
   3   4 -12   16.15    2.07
   3   4 -12   20.34    2.43
  -3   4  12   14.09    2.18
  -3   4  12   17.36    2.53
  -3   4  12   20.46    2.89
  -3   4  11    6.39    1.61
   3   4 -11    8.00    1.58
  -3  -4  11    7.00    1.79
  -3   4  11    8.21    1.90
  -3   4  11    9.42    1.72
   3   4 -11    4.93    1.24
  -3   4  10    3.32    1.20
   3   4 -10    2.60    1.30
   3   4 -10    1.69    0.91
  -3   4  10    4.33    1.45
  -3   4  10    2.05    1.06
  -3  -4  10    2.16    1.38
  -3   4   9   11.65    1.83
   3   4  -9    9.64    1.48
  -3   4   9   10.88    1.86
   3   4  -9   11.77    1.70
  -3   4   9   10.77    1.79
  -3  -4   9   12.02    1.97
  -3   4   8    7.86    1.45
   3   4  -8    8.73    1.46
  -3   4   8   10.07    1.58
  -3   4   8    6.23    1.44
  -3   4   8    2.75    1.83
  -3  -4   8    8.88    1.80
  -3   4   8    9.23    1.69
   3   4  -8    6.82    1.25
  -3  -4   8    9.10    1.80
   3  -4  -8    5.99    1.48
   3   4  -7   56.90    3.11
  -3   4   7   51.65    3.47
   3  -4  -7   27.26    2.78
  -3   4   7    7.91    2.46
   3  -4  -7   13.16    2.14
  -3   4   7   55.54    3.64
  -3   4   7   44.79    3.58
  -3  -4   7   16.84    2.48
   3  -4  -7   25.25    2.99
  -3   4   7   22.01    2.60
  -3  -4   7   20.57    2.60
   3   4  -6  150.23    8.58
  -3   4   6  156.38    9.07
   3   4  -6  123.99    8.64
   3  -4  -6  134.91    9.16
   3  -4  -6  140.14    8.68
  -3   4   6  140.67    9.02
  -3   4   6  138.23    8.64
  -3   4   6  154.11    9.46
  -3  -4   6  153.57    9.08
   3  -4  -6  148.23    9.03
  -3   4   6  155.35    8.99
  -3  -4   6  148.11    8.84
   3   4  -5   26.04    2.29
  -3   4   5   25.42    2.57
  -3   4   5   23.30    2.45
   3   4  -5   25.97    2.45
  -3  -4   5   27.90    2.30
  -3   4   5   20.17    2.91
   3   4  -5   24.91    1.94
  -3   4   5   26.49    2.78
   3  -4  -5   24.69    2.30
  -3   4   5   26.74    2.49
  -3   4   5   28.32    2.71
  -3   4   5   25.29    2.37
  -3  -4   5   27.36    2.72
   3  -4  -5   25.10    2.71
  -3  -4   5   24.14    1.67
   3  -4  -5   28.53    2.71
  -3  -4   5   25.14    2.55
   3  -4  -4   18.06    2.18
  -3  -4   4   15.25    2.05
  -3   4   4   22.91    2.44
   3   4  -4   18.99    1.79
  -3   4   4   20.27    2.12
  -3  -4   4   10.66    1.01
  -3   4   4   20.50    1.99
   3  -4  -4   19.36    2.19
  -3   4   4   21.57    2.08
  -3   4   4   15.28    2.54
   3  -4  -4   18.54    1.80
  -3   4   4   20.07    2.11
   3   4  -4   19.89    1.98
  -3  -4   4   20.12    1.76
   3   4  -4   20.47    1.54
  -3  -4   4   19.27    2.30
  -3   4   4   20.88    2.13
  -3  -4   4   16.00    1.03
  -3  -4   3   30.55    2.81
  -3  -4   3   29.49    2.35
  -3   4   3   38.09    2.97
   3   4  -3   29.14    2.46
   3   4  -3   27.25    2.54
   3  -4  -3   28.74    2.44
  -3   4   3   24.55    2.61
   3  -4  -3   29.52    2.95
  -3  -4   3   26.10    2.78
  -3   4   3   31.12    2.68
  -3   4   3   30.05    3.00
   3   4  -3   29.95    2.22
  -3   4   3   31.96    2.79
   3   4  -2   69.67    5.00
   3   4  -2   80.10    4.79
  -3   4   2   59.27    5.38
   3  -4  -2   71.59    4.87
   3  -4  -2   77.12    5.54
  -3   4   2   66.00    5.17
  -3  -4   2   78.21    4.85
  -3   4   2   73.71    5.15
  -3   4   2   83.46    5.71
  -3  -4   2   76.38    5.57
  -3   4   2   95.28    5.57
  -3  -4   2   86.59    5.55
  -3  -4   1   39.66    3.56
   3  -4  -1   44.87    3.34
  -3   4   1   41.24    3.34
   3   4  -1   41.86    3.18
   3  -4  -1   45.54    3.78
  -3   4   1   29.50    3.44
  -3   4   1   43.86    3.43
  -3   4   1   43.23    3.45
  -3   4   1   42.53    3.33
  -3  -4   1   42.34    3.67
  -3   4   1   45.41    3.69
   3   4  -1   43.64    2.98
   3  -4   0   17.18    1.93
   3  -4   0   16.18    2.21
  -3  -4   0   12.55    1.96
   3   4   0   15.13    1.54
   3   4   0   12.44    1.55
  -3   4   0    8.99    2.06
  -3   4   0   18.10    1.97
  -3   4   0   22.36    2.13
  -3  -4   0   11.87    2.00
  -3   4   0   18.49    2.16
  -3   4   0   18.84    2.33
  -3   4   0   13.79    1.65
  -3   4  -1   63.28    4.23
  -3  -4  -1   55.58    4.59
  -3   4  -1   77.87    4.78
   3   4   1   55.73    4.01
  -3   4  -1   44.20    4.35
  -3   4  -1   56.14    4.27
  -3   4  -1   68.48    4.77
   3  -4   1   66.77    4.51
  -3  -4  -2   25.35    2.67
  -3   4  -2   23.42    2.38
  -3  -4  -2   32.16    2.93
  -3   4  -2   28.66    2.36
  -3   4  -2   32.60    2.62
  -3   4  -2   23.52    2.51
  -3   4  -2   26.89    2.63
   3  -4   2   25.00    2.44
  -3   4  -3   10.78    1.33
  -3  -4  -3   14.06    1.85
   3  -4   3   10.49    1.52
  -3   4  -3   10.57    1.52
  -3   4  -3   11.23    1.45
   3   4   3    7.04    0.66
   3  -4   3   11.71    1.76
  -3   4  -3   15.33    1.48
  -3  -4  -3   11.52    1.70
  -3  -4  -4    8.43    1.51
  -3   4  -4    7.58    1.52
   3   4   4    4.96    1.09
  -3   4  -4    4.46    0.85
  -3   4  -4    4.80    1.00
   3   4   4    1.61    0.46
   3  -4   4    4.94    1.29
  -3   4  -4    6.40    1.00
  -3  -4  -5  132.42    6.78
   3  -4   5   78.96    5.49
  -3   4  -5  103.48    5.80
   3   4   5   47.15    4.56
  -3  -4  -5  116.06    6.43
  -3  -4  -5   84.10    5.62
   3  -4   5   77.75    5.92
   3   4   5   91.79    5.62
  -3   4  -5   97.10    5.57
  -3   4  -5   67.21    5.08
  -3   4  -5  113.76    6.08
   3   4   5   65.51    5.18
  -3   4  -5  106.87    5.42
  -3  -4  -6  156.53   10.82
  -3   4  -6  189.43   10.58
   3  -4   6  187.85   10.57
   3   4   6  161.72   10.39
  -3   4  -6  158.07   10.18
  -3   4  -6  179.84   10.18
  -3  -4  -6  157.28   10.37
  -3  -4  -6  166.61   10.38
  -3   4  -6  174.12   10.20
   3   4   6  182.70   10.48
  -3   4  -6  170.22   10.32
   3  -4   6  168.58   11.10
  -3   4  -6  186.18   10.68
   3   4   7    4.42    1.07
  -3  -4  -7    1.26    1.19
  -3   4  -7    5.96    1.36
   3   4   7    4.17    0.99
  -3   4  -7    3.96    1.26
   3  -4   7    5.08    1.18
  -3  -4  -7    4.78    1.27
  -3  -4  -7    8.18    1.48
  -3   4  -7    3.97    0.99
  -3   4  -7    5.95    1.57
  -3   4  -7    4.09    0.92
   3   4   8    5.95    1.19
   3   4   8    1.93    0.75
   3  -4   8    1.58    0.91
  -3   4  -8    2.41    1.30
   3   4   8    0.56    0.64
  -3  -4  -8    3.86    1.33
  -3   4  -8    4.84    1.57
  -3  -4  -8    5.84    1.45
  -3   4  -8    2.20    0.87
   3   4   9    7.67    1.37
  -3   4  -9    7.38    1.33
  -3   4  -9    7.50    1.48
  -3  -4  -9    6.49    1.41
  -3   4  -9    6.81    1.38
  -3   4  -9    7.66    1.79
  -3  -4  -9    7.33    1.56
   3   4  10    2.08    1.04
  -3   4 -10    2.49    0.88
  -3   4 -10    2.53    1.53
  -3  -4 -10    6.64    1.57
  -3  -4 -10    6.51    1.54
  -3   4 -10    2.09    0.89
  -3   4 -11   32.41    3.27
  -3  -4 -11   35.62    3.45
  -3   4 -11   33.20    3.18
  -3   4 -11   33.58    3.33
  -3   4 -11   36.40    3.60
   3   4  11   35.60    3.36
  -3   4 -12   15.77    2.40
  -3  -4 -12   41.78    3.39
  -3   4 -12   14.88    2.21
   3   4  12   33.67    3.19
  -3   4 -13   75.83    5.66
  -3  -4 -13   70.61    5.49
  -3  -4 -13   68.99    5.58
  -3   4 -13   75.17    5.53
   3   4  13   60.60    5.47
  -3  -4 -14    6.14    1.96
   3   4  14    6.18    1.74
  -3   4 -14    5.20    1.41
  -3   4 -14    2.40    1.17
  -3  -4 -15   12.09    2.44
  -3   4 -15    8.38    1.85
   3   4  15    5.63    1.74
   3   4  16    8.38    1.98
   3   4  16   17.76    2.64
  -3  -4 -16   15.53    2.82
  -3   4 -16   13.03    2.10
  -3   4 -17   35.23    3.32
   3   4  17   26.49    3.17
  -3  -4 -17   26.46    3.55
   3   4  17   26.45    3.39
  -3   4 -18   25.81    2.92
  -3  -4 -18   35.41    4.19
   3   4  18   34.99    3.69
  -3   4 -19   14.95    2.29
  -3   4 -19   17.87    2.32
  -3  -4 -19   23.24    3.22
   3   4  19   23.76    2.94
   3   4  20    5.55    1.55
  -3   4 -20    7.12    1.52
  -3   4 -20    6.19    1.23
  -3  -4 -20    9.31    1.96
  -3  -4 -20    4.24    1.49
  -3  -4 -21    5.76    1.58
  -3   4 -21    7.30    1.34
   3   4  21    5.59    1.38
  -3   4 -21    3.00    0.92
  -3  -4 -21    2.35    1.13
  -3  -4 -22    0.10    0.91
  -3   4 -22    0.81    0.71
   3  -4  22    1.55    1.26
  -3  -4 -22    0.38    0.83
  -3  -4 -23   -0.16    0.64
  -3   4 -23    1.06    0.63
   3  -4  23    0.09    0.90
  -3  -4 -23    0.74    0.68
  -3  -4 -24    0.56    0.46
   3  -4  24    0.13    0.63
  -3   4 -24    0.30    0.45
  -3   5  24    1.00    0.81
  -3   5  24   -0.12    0.67
  -3   5  23    4.20    1.28
  -3   5  23    5.28    1.45
   3   5 -23    4.63    0.99
   3  -5 -23    3.38    0.81
  -3   5  22   10.37    1.93
  -3  -5  22    8.65    1.76
  -3   5  22   10.10    1.98
   3   5 -22    8.08    1.28
  -3   5  21    7.89    2.01
   3   5 -21   11.87    1.64
  -3   5  21   14.72    2.54
  -3  -5  21    9.79    2.17
   3   5 -20    7.38    1.45
  -3   5  20    5.17    2.07
  -3  -5  20    2.95    1.14
  -3   5  19    0.30    1.49
   3   5 -19    3.95    1.41
  -3  -5  19    2.61    1.12
  -3  -5  19    2.22    1.16
  -3   5  19    1.97    1.98
  -3   5  18   12.17    2.62
  -3  -5  18   12.28    2.01
  -3  -5  18   13.87    2.10
  -3   5  18   18.46    3.34
   3   5 -18   18.47    2.34
  -3  -5  17   45.70    4.19
   3   5 -17   47.25    4.12
  -3   5  17   45.90    5.21
  -3   5  17   45.78    4.88
   3   5 -16  108.02    7.02
  -3   5  16   97.34    8.03
  -3   5  16   82.75    7.46
  -3  -5  16   91.81    6.97
   3   5 -15   49.84    3.97
  -3   5  15   44.02    5.00
  -3  -5  15   29.20    3.52
  -3   5  15   32.38    4.07
   3   5 -14  146.36    9.29
  -3   5  14  132.59   10.23
  -3  -5  14  143.89    9.65
  -3   5  14  141.79   10.11
   3   5 -13  156.49    9.97
  -3   5  13  157.61   10.99
  -3  -5  13  156.33   10.39
  -3   5  13  153.45   10.72
  -3   5  12    3.64    1.65
  -3   5  12    4.04    1.35
   3   5 -12    4.67    1.40
  -3   5  12    5.15    2.04
  -3   5  11   43.11    4.17
   3   5 -11   49.82    4.14
  -3   5  11   70.36    5.39
  -3  -5  11   40.12    4.26
  -3   5  11   70.31    5.26
  -3   5  10   14.25    2.38
  -3   5  10    8.95    1.80
   3   5 -10   14.05    1.94
  -3  -5  10   10.36    2.04
  -3   5  10   11.46    1.91
  -3   5  10   14.69    2.27
  -3   5   9    7.77    1.69
   3   5  -9    4.44    1.53
  -3   5   9    3.93    1.51
   3   5  -9    6.38    1.33
  -3  -5   9    6.15    1.62
  -3   5   9    5.95    1.44
  -3   5   9    3.80    1.35
   3   5  -8   90.36    5.51
   3   5  -8   81.03    5.12
  -3   5   8   66.48    5.14
  -3   5   8   79.62    5.79
  -3  -5   8   38.23    4.66
  -3   5   8   76.19    5.41
  -3   5   8  115.45    6.25
  -3  -5   8   54.52    4.85
  -3   5   7  109.67    7.59
   3   5  -7  112.25    7.30
  -3   5   7  129.39    8.13
   3   5  -7  123.38    7.60
  -3  -5   7   93.65    7.42
  -3  -5   7   99.67    7.30
  -3   5   7  114.46    7.63
  -3   5   7  142.88    8.12
  -3  -5   6   81.21    5.64
   3   5  -6   77.41    4.84
  -3   5   6   70.50    5.62
  -3   5   6   70.82    5.32
  -3   5   6   70.75    5.37
   3   5  -6   69.64    5.10
  -3   5   6   70.45    5.44
  -3  -5   6   77.88    5.34
   3   5  -5   78.24    5.39
  -3   5   5   91.51    5.84
  -3   5   5   93.50    6.12
   3   5  -5   75.12    5.00
  -3   5   5   73.52    5.31
  -3   5   5   81.86    5.65
  -3  -5   5   64.80    5.55
   3   5  -5   77.50    5.04
  -3   5   5   85.17    5.80
  -3  -5   5   73.69    5.32
  -3  -5   5   81.58    5.58
   3   5  -4   86.43    5.97
  -3   5   4   96.64    6.28
  -3  -5   4   84.68    6.11
  -3   5   4   88.19    6.43
  -3  -5   4   90.13    5.93
  -3   5   4   90.35    6.03
   3   5  -4   88.72    5.68
  -3  -5   4   88.12    6.43
  -3   5   4   96.29    6.30
   3   5  -4   89.88    5.63
  -3   5   4   95.15    6.34
  -3  -5   3  122.80    8.25
  -3  -5   3  129.41    7.94
  -3   5   3  133.28    8.28
   3   5  -3  121.24    8.01
   3   5  -3  111.68    8.02
  -3   5   3  123.35    8.07
  -3   5   3  138.49    8.58
  -3   5   3  133.73    8.35
  -3   5   3  137.15    8.34
  -3  -5   3  145.17    8.76
   3   5  -3  132.34    7.81
  -3  -5   2  103.92    8.58
  -3   5   2  161.77    9.29
   3   5  -2  135.47    8.40
  -3   5   2  163.48    9.32
  -3   5   2  161.51    9.11
  -3   5   2  148.70    8.98
  -3  -5   2   84.14    8.57
   3   5  -2  146.54    8.72
  -3   5   2  219.23    9.55
  -3  -5   1   87.90    6.12
  -3   5   1   77.56    5.82
  -3   5   1   92.44    6.01
  -3   5   1   92.29    5.91
  -3  -5   1   78.45    6.19
  -3   5   1   85.00    6.08
   3   5  -1   80.11    5.53
  -3   5   1   98.29    6.11
  -3   5   0   74.48    4.35
  -3  -5   0   34.06    3.81
   3  -5   0   42.10    3.84
  -3   5   0   72.18    4.62
  -3   5   0   44.09    3.80
  -3   5   0   45.52    3.96
  -3  -5   0   52.98    4.42
  -3   5   0   57.13    4.23
   3   5   0   49.05    3.68
  -3  -5  -1  326.77   19.33
   3  -5   1  331.52   19.15
  -3   5  -1  307.91   18.82
  -3  -5  -1  340.01   19.56
  -3   5  -1  351.04   19.05
  -3   5  -1  328.43   19.05
  -3   5  -1  329.04   18.92
  -3   5  -1  337.12   18.96
  -3  -5  -2  128.03    6.87
  -3   5  -2   77.84    5.53
  -3   5  -2   96.21    5.94
  -3   5  -2   87.23    6.15
  -3  -5  -2   95.24    6.24
  -3   5  -2   74.40    5.42
   3  -5   2   50.96    5.32
  -3   5  -3   49.67    3.87
   3  -5   3   37.06    3.95
   3   5   3   31.08    3.60
  -3   5  -3   65.25    4.28
   3  -5   3   41.01    4.12
  -3  -5  -3   77.59    4.89
  -3   5  -3   59.23    3.96
  -3  -5  -3   68.90    4.79
  -3   5  -3   57.32    4.31
  -3  -5  -4   95.63    6.23
   3  -5   4   61.06    5.58
  -3   5  -4   86.27    5.68
  -3   5  -4   86.87    5.90
  -3  -5  -4   99.18    6.36
  -3   5  -4   66.10    5.28
  -3   5  -4   71.35    5.52
  -3   5  -4   85.13    5.45
  -3  -5  -5   51.74    3.87
  -3   5  -5   21.38    2.80
  -3   5  -5   38.65    3.10
  -3   5  -5   34.17    2.79
  -3   5  -5   20.63    2.66
  -3  -5  -5   48.87    3.98
  -3  -5  -6  155.58   10.72
  -3   5  -6  180.33   10.53
   3   5   6  161.85   10.20
  -3   5  -6  165.45   10.14
  -3   5  -6  167.33   10.32
  -3  -5  -6  168.90   10.88
  -3   5  -6  167.43   10.08
  -3  -5  -7  130.81    9.46
  -3   5  -7  147.07    9.27
  -3   5  -7  140.11    8.89
  -3   5  -7  145.62    9.05
  -3   5  -7  158.06    9.46
  -3  -5  -7  138.45    9.60
  -3   5  -7  146.89    8.87
   3   5   7  130.67    8.87
  -3   5  -8    6.33    1.60
  -3   5  -8    3.28    1.37
  -3   5  -8    5.57    1.28
  -3  -5  -8    3.63    1.41
   3   5   8    4.52    1.13
  -3   5  -8    6.19    1.96
  -3   5  -8    4.16    1.08
  -3  -5  -8    3.54    1.53
  -3   5  -9   15.07    2.51
  -3   5  -9   12.33    2.14
  -3  -5  -9   10.53    2.13
  -3   5  -9   15.14    2.18
  -3   5  -9   14.02    1.94
   3   5   9   14.23    1.93
  -3  -5  -9   11.73    2.22
  -3   5 -10   84.11    5.78
  -3   5 -10   78.32    5.76
  -3   5 -10   76.80    5.96
  -3   5 -10   89.12    6.35
  -3  -5 -10   71.66    6.27
   3   5  10   81.76    5.91
  -3  -5 -10   65.03    6.14
  -3  -5 -11    4.41    1.56
  -3   5 -11    6.13    1.89
  -3   5 -11    4.93    1.34
   3   5  11    5.59    1.53
  -3  -5 -11    9.98    1.99
  -3   5 -11    3.63    1.30
  -3  -5 -11    5.32    1.81
  -3  -5 -12   70.14    6.10
  -3  -5 -12   86.93    6.09
  -3   5 -12   72.11    5.33
  -3  -5 -12   55.41    5.77
  -3   5 -12   41.97    4.80
   3   5  12   83.73    5.73
  -3  -5 -13   65.59    6.39
  -3   5 -13   69.35    5.83
  -3   5 -13   68.11    6.12
  -3  -5 -14   58.23    5.74
  -3   5 -14   67.94    5.46
  -3   5 -14   68.51    5.32
   3   5  14   61.70    5.47
  -3  -5 -15   81.99    6.80
  -3   5 -15   67.02    5.74
   3   5  15   83.54    6.39
  -3  -5 -16   40.04    4.21
   3   5  16   30.47    3.63
  -3   5 -16   30.90    3.32
  -3  -5 -17   23.54    3.19
  -3   5 -17   19.79    2.46
   3   5  17   20.12    2.81
   3   5  18    7.85    1.87
  -3  -5 -18    7.71    1.88
  -3   5 -18   10.73    1.68
  -3  -5 -19    1.91    1.24
  -3   5 -19    2.53    0.95
  -3   5 -19    4.90    1.27
   3   5  19    3.83    1.37
   3   5  20    4.13    1.28
  -3  -5 -20    8.69    1.70
  -3   5 -20    7.30    1.19
  -3   5 -20    8.53    1.50
  -3  -5 -20    5.63    1.52
  -3  -5 -21    2.12    1.01
  -3   5 -21   -0.24    0.58
  -3   5 -21    1.23    0.85
  -3  -5 -21    0.30    0.95
  -3  -5 -22    1.40    0.76
   3  -5  22    3.68    1.27
  -3   5 -22    3.08    0.82
  -3  -5 -22    2.96    0.98
   3  -5  23    0.35    0.70
  -3   5 -23    1.00    0.49
  -3  -5 -23    0.30    0.52
  -3   6  23    1.49    0.77
   3   6 -22    0.29    0.52
  -3  -6  22    0.09    0.93
  -3   6  22    0.50    0.93
   3   6 -21    5.33    1.03
  -3  -6  21    4.28    1.60
  -3   6  21    5.16    1.51
  -3   6  20    8.09    1.95
   3   6 -20    6.22    1.22
   3  -6 -20    4.63    1.06
  -3   6  19    2.04    1.56
   3   6 -19    4.44    1.24
  -3   6  18    0.59    1.49
   3   6 -18    2.19    1.14
   3   6 -18    1.03    1.19
  -3  -6  18    0.96    0.92
   3   6 -17   25.14    2.73
  -3   6  17   21.98    3.27
   3   6 -17   22.37    2.65
  -3  -6  17   22.41    2.61
  -3   6  16    1.13    1.67
   3   6 -16    0.60    1.24
   3   6 -16    1.45    1.22
  -3  -6  16    0.65    0.98
  -3   6  15    4.39    2.08
   3   6 -15    5.44    1.71
   3   6 -15    3.18    1.45
  -3  -6  15    3.61    1.51
   3   6 -14   23.63    2.80
   3   6 -14   25.27    3.00
  -3  -6  14   19.98    2.81
  -3   6  14   27.91    3.63
   3   6 -13   34.96    3.48
   3   6 -13   35.39    3.67
  -3   6  13   38.97    4.39
   3   6 -12  166.64   10.26
  -3   6  12  148.70   10.88
   3   6 -11  120.78    7.59
  -3   6  11  103.52    7.33
  -3   6  11   92.77    8.08
  -3   6  11  113.48    8.19
  -3   6  10   13.15    2.38
  -3   6  10   10.80    2.57
  -3   6  10    5.13    1.41
   3   6 -10    6.64    1.63
   3   6 -10    5.74    1.19
  -3  -6  10    5.76    1.76
   3   6  -9   27.90    2.86
  -3   6   9   24.18    3.34
  -3   6   9   25.92    2.81
  -3  -6   9   27.84    3.11
  -3   6   9   25.89    3.22
   3   6  -8   25.25    2.68
  -3   6   8   16.91    2.40
  -3   6   8   25.82    3.18
  -3  -6   8   26.26    2.95
  -3   6   8   29.94    3.29
   3   6  -7   62.83    4.44
  -3   6   7   49.46    4.27
  -3   6   7   74.89    5.47
  -3   6   7   71.32    5.18
  -3  -6   7   34.39    3.93
  -3  -6   7   54.50    4.53
  -3   6   6  164.06   10.13
   3   6  -6  165.80   10.16
  -3   6   6  164.98   10.23
  -3   6   6  167.82   10.85
  -3  -6   6  141.97    9.86
  -3  -6   6  153.88   10.34
   3   6  -6  162.67    9.68
  -3   6   6  175.20   10.69
   3   6  -5   54.89    4.11
   3   6  -5   59.03    3.80
  -3   6   5   68.67    4.67
  -3   6   5   90.93    5.58
  -3   6   5   43.44    3.93
  -3  -6   5   44.30    3.88
  -3   6   5   86.72    4.75
  -3   6   5  103.66    5.62
  -3   6   4   21.13    2.45
   3   6  -4   20.93    2.23
  -3   6   4   13.33    1.97
  -3   6   4   14.62    2.26
  -3   6   4    7.60    1.86
  -3  -6   4   19.29    2.15
  -3  -6   4    4.47    1.71
   3   6  -4   14.87    1.60
   3   6  -3   19.24    1.93
  -3   6   3   19.78    2.47
  -3   6   3   24.85    2.93
  -3  -6   3   22.67    2.44
  -3   6   3   20.42    2.45
  -3  -6   3   12.02    2.31
  -3   6   3   28.26    2.81
  -3  -6   2   60.94    4.82
   3   6  -2   66.47    4.89
  -3   6   2   59.52    5.09
  -3  -6   2   63.19    5.29
  -3   6   2   71.20    5.05
   3   6  -2   58.68    4.38
  -3   6   2   70.40    5.12
  -3  -6   1    9.34    1.80
  -3   6   1   16.29    2.32
   3   6  -1   14.32    2.04
  -3   6   1   17.68    2.18
  -3   6   1   15.64    2.25
  -3  -6   1   12.45    2.12
   3   6  -1   15.23    1.74
  -3   6   1   16.34    2.18
  -3  -6   0    8.82    1.78
  -3   6   0   14.16    2.20
  -3   6   0   18.88    2.19
  -3   6   0   12.01    2.11
   3   6   0   14.96    1.76
  -3   6   0    9.36    2.05
  -3  -6   0    8.36    1.94
  -3  -6  -1   54.03    4.56
   3   6   1   50.67    4.11
  -3   6  -1   59.33    4.60
  -3   6  -1   57.79    4.21
  -3  -6  -1   58.10    5.01
  -3   6  -1   43.98    4.33
  -3   6  -1   58.50    4.69
  -3  -6  -2   25.84    2.94
  -3   6  -2   29.63    2.99
  -3   6  -2   30.72    3.21
  -3   6  -2   26.50    2.94
  -3  -6  -2   25.02    3.08
  -3   6  -2   26.41    2.72
   3   6   2   27.35    2.64
  -3  -6  -3   26.47    2.96
  -3   6  -3   26.47    2.81
  -3  -6  -3   26.33    3.12
  -3   6  -3   27.76    2.89
  -3   6  -3   30.65    3.11
  -3   6  -3   25.23    2.62
   3   6   3   22.98    2.47
  -3  -6  -4  119.74    8.66
  -3   6  -4  124.31    8.06
  -3   6  -4  136.19    8.61
  -3   6  -4  147.15    8.74
  -3  -6  -4  121.32    8.85
  -3   6  -4  133.61    8.32
   3   6   4  118.65    8.14
  -3  -6  -5  138.15    9.98
  -3  -6  -5  132.13    9.57
  -3   6  -5  144.09    9.07
  -3   6  -5  145.58    9.41
  -3   6  -5  144.47    9.09
  -3   6  -5  158.38    9.79
   3   6   5  147.04    9.25
  -3  -6  -6   72.64    6.09
  -3   6  -6   89.68    6.24
  -3   6  -6   82.60    5.76
  -3   6  -6   89.70    6.32
  -3   6  -6   83.96    5.76
   3   6   6   76.91    5.78
  -3  -6  -6   74.08    6.29
  -3  -6  -7   37.27    3.71
  -3   6  -7   41.34    3.76
  -3   6  -7   34.96    3.29
  -3  -6  -7   29.05    3.57
  -3   6  -7   39.03    3.49
   3   6   7   32.24    3.27
  -3   6  -7   38.16    3.30
  -3  -6  -8   13.29    2.34
  -3   6  -8   12.58    2.34
  -3   6  -8   20.13    2.41
  -3   6  -8   13.87    2.17
   3   6   8   21.81    2.46
  -3   6  -8   13.27    1.94
  -3  -6  -8   13.42    2.62
  -3  -6  -9    9.49    2.02
  -3   6  -9   16.86    2.44
  -3   6  -9   14.00    2.20
  -3   6  -9   13.90    2.07
   3   6   9   13.33    2.08
  -3   6  -9   16.30    2.85
  -3  -6  -9   11.98    2.33
  -3  -6 -10   69.55    6.04
  -3   6 -10   52.64    5.23
  -3   6 -10   80.94    5.75
   3   6  10   82.98    5.76
  -3  -6 -10   79.97    6.42
  -3   6 -10   59.77    5.25
  -3  -6 -11   84.39    6.47
  -3   6 -11   52.43    5.49
  -3   6 -11   68.59    5.68
  -3  -6 -11   86.06    6.65
   3   6  11  100.97    6.41
  -3  -6 -12   17.79    2.86
  -3   6 -12   25.68    2.95
  -3   6 -12   18.80    2.74
  -3  -6 -12   25.51    3.44
   3   6  12   30.75    3.25
  -3  -6 -13   15.92    2.72
  -3   6 -13   19.41    2.64
  -3   6 -13   21.73    2.83
   3   6  13   28.01    3.16
  -3  -6 -13   21.85    3.26
   3   6  14    5.10    1.66
  -3  -6 -14    3.62    1.51
  -3   6 -14    5.24    1.41
  -3   6 -14    3.43    1.54
  -3  -6 -14    5.33    2.03
   3   6  15    1.46    1.30
  -3  -6 -15    1.53    1.32
  -3   6 -15    1.76    1.09
  -3  -6 -15    0.33    1.39
  -3   6 -16    6.43    1.51
  -3  -6 -16    9.80    1.98
   3   6  16   10.73    2.05
  -3  -6 -16   12.97    2.51
  -3   6 -17    4.57    1.23
  -3  -6 -17    2.16    1.22
  -3  -6 -17    3.79    1.55
   3   6  17    2.60    1.39
  -3  -6 -18    2.99    1.21
  -3   6 -18    2.29    0.88
  -3  -6 -18    3.44    1.51
   3   6  18    1.88    1.18
  -3  -6 -19    7.72    1.49
  -3   6 -19    6.95    1.17
  -3   6 -19    8.91    1.44
  -3  -6 -19    7.22    1.74
  -3  -6 -20    0.89    0.73
  -3   6 -20    1.12    0.55
  -3   6 -20    0.80    0.73
  -3   6 -21   -0.38    0.59
  -3  -6 -21    0.11    0.44
   3  -6  22    2.24    0.87
  -3   6 -22    2.95    0.64
  -3   7  22    3.53    0.89
   3   7 -21   12.38    1.27
  -3  -7  21    8.84    1.66
  -3   7  21   11.95    1.72
  -3   7  21   10.21    1.58
   3   7 -20   21.38    1.93
  -3   7  20   18.98    2.38
   3   7 -19    0.78    0.74
  -3   7  19    0.11    1.26
   3   7 -18    2.22    1.01
   3   7 -18    0.81    0.97
  -3   7  18    1.51    1.47
   3   7 -17    7.11    1.50
  -3  -7  17    3.31    1.05
  -3   7  17    3.46    1.76
   3   7 -16    1.37    1.16
   3   7 -16    0.80    1.06
  -3  -7  16   -0.09    0.83
  -3   7  16    1.48    1.62
   3   7 -15   11.21    1.92
   3   7 -15   11.55    1.89
  -3  -7  15    5.90    1.56
  -3   7  15    8.34    2.31
   3   7 -14   12.19    2.06
   3   7 -14   13.62    2.06
  -3  -7  14    7.12    1.76
  -3   7  14    9.81    2.46
   3   7 -13   15.87    2.42
   3   7 -13   13.90    2.19
  -3   7  13   14.82    2.94
   3   7 -12   23.44    3.07
   3   7 -12   22.92    2.79
  -3   7  12   25.30    3.50
   3   7 -11  109.13    7.44
   3   7 -11  103.84    7.10
   3   7 -11   92.40    6.60
  -3   7  11   94.03    7.71
   3   7 -10   45.24    4.24
   3   7 -10   43.15    3.90
   3   7 -10   43.05    3.62
  -3  -7  10   38.88    3.87
  -3   7  10   41.48    4.50
   3   7  -9   54.57    4.69
  -3  -7   9   45.29    4.27
   3   7  -9   51.71    4.38
  -3   7   9   45.80    4.10
  -3   7   9   51.68    4.94
   3   7  -8   31.76    3.71
   3   7  -8   40.17    3.71
  -3   7   8   40.02    3.62
  -3  -7   8   40.13    3.77
  -3   7   8   41.36    4.26
  -3   7   7   15.51    2.16
   3   7  -7   14.13    2.22
  -3  -7   7   12.29    2.22
  -3   7   7   13.72    2.66
   3   7  -6  165.37   10.50
  -3   7   6  159.17   10.44
  -3  -7   6  167.57   10.62
   3   7  -6  147.38    9.96
  -3   7   5   16.49    2.29
   3   7  -5   16.50    2.36
  -3  -7   5   20.93    2.63
   3   7  -5   14.80    1.84
  -3  -7   5   14.19    1.98
  -3   7   5   15.69    2.51
  -3   7   4   97.77    6.76
   3   7  -4   89.63    6.70
  -3   7   4   91.82    6.47
   3   7  -4   90.26    6.20
  -3   7   4   97.23    7.12
  -3  -7   4  103.41    7.03
  -3  -7   4   92.30    6.38
  -3   7   3  171.49   10.83
   3   7  -3  167.95   10.87
  -3   7   3  171.19   11.19
  -3   7   3  179.12   10.77
  -3  -7   3  172.30   11.15
   3   7  -3  173.83   10.41
  -3  -7   3  163.64   10.45
   3   7  -2   34.99    3.10
  -3   7   2   38.57    3.62
  -3  -7   2   34.09    3.23
   3   7  -2   37.81    3.65
  -3   7   2   40.42    3.60
  -3  -7   2   35.38    3.77
  -3   7   2   38.55    3.79
   3   7  -1   80.43    5.48
   3   7  -1   69.64    4.73
  -3   7   1   65.96    5.26
  -3   7   1   65.86    5.36
  -3  -7   1   82.82    5.81
  -3   7   1   70.88    5.32
  -3  -7   0   94.18    6.90
  -3   7   0  110.79    7.23
   3   7   0   96.50    7.19
  -3  -7   0   98.94    7.54
   3   7   0  100.32    6.80
  -3   7   0  106.55    7.37
  -3   7   0  109.28    7.23
  -3  -7  -1   28.92    2.96
  -3   7  -1   28.23    3.12
  -3   7  -1   30.26    2.90
  -3   7  -1   30.61    2.76
  -3   7  -1   31.85    3.31
  -3  -7  -1   27.93    3.37
  -3   7  -1   36.56    3.45
   3   7   1   33.03    3.02
  -3  -7  -2  110.85    8.24
  -3   7  -2   88.88    8.20
  -3   7  -2  138.59    8.24
  -3   7  -2  129.22    8.06
  -3   7  -2  164.84    8.93
  -3   7  -2  153.23    9.04
  -3  -7  -2  134.24    9.16
   3   7   2  122.33    8.20
  -3  -7  -3   67.60    5.55
  -3   7  -3   72.73    5.74
  -3   7  -3   77.55    5.33
  -3   7  -3   75.03    5.88
  -3  -7  -3   65.54    5.99
  -3   7  -3   81.90    5.77
   3   7   3   83.38    5.65
  -3   7  -3   76.89    5.33
  -3  -7  -4    9.81    1.81
  -3   7  -4    9.13    2.09
  -3   7  -4   11.48    1.74
  -3   7  -4   11.51    1.61
  -3   7  -4    9.37    2.36
  -3  -7  -4    8.83    2.15
  -3   7  -4   11.64    1.84
   3   7   4   10.30    1.75
  -3  -7  -5  185.87   12.24
  -3   7  -5  185.19   11.53
  -3   7  -5  191.71   11.75
  -3   7  -5  210.88   12.55
  -3   7  -5  206.50   12.13
  -3  -7  -5  190.40   12.85
   3   7   5  198.01   12.08
  -3  -7  -6    6.06    1.63
  -3   7  -6    8.93    1.83
  -3   7  -6    9.20    1.40
  -3   7  -6   10.41    2.55
  -3  -7  -6    6.78    2.18
  -3   7  -6    8.44    1.68
   3   7   6   12.10    1.91
  -3  -7  -7   23.51    3.04
  -3   7  -7   27.35    3.03
  -3   7  -7   19.58    2.87
  -3   7  -7   28.32    3.80
  -3  -7  -7   30.12    3.55
  -3   7  -7   33.10    3.07
   3   7   7   30.77    3.11
  -3  -7  -8   28.58    3.45
  -3   7  -8   35.00    3.85
  -3   7  -8   35.70    3.42
  -3   7  -8   38.36    3.44
  -3   7  -8   30.19    3.45
  -3  -7  -8   34.38    3.98
   3   7   8   37.01    3.53
  -3  -7  -9   28.51    3.23
   3   7   9   34.30    3.35
  -3  -7  -9   28.53    3.72
  -3   7  -9   23.12    2.94
  -3  -7 -10   36.56    4.23
  -3   7 -10   48.89    4.49
  -3   7 -10   44.67    4.47
  -3  -7 -10   55.74    5.28
   3   7  10   67.06    4.87
  -3  -7 -11   11.22    2.18
  -3   7 -11   16.06    2.45
  -3   7 -11   16.64    2.47
  -3  -7 -11   19.32    3.01
   3   7  11   18.77    2.51
  -3  -7 -12   12.96    2.28
  -3   7 -12   19.02    2.62
  -3   7 -12   17.34    2.51
   3   7  12   20.26    2.64
  -3  -7 -12   17.91    2.95
   3   7  13   18.07    2.59
  -3  -7 -13   19.42    2.63
  -3   7 -13   20.26    2.64
  -3   7 -13   18.22    2.47
  -3  -7 -13   18.83    2.93
  -3  -7 -14   19.62    2.58
  -3   7 -14   19.25    2.49
  -3   7 -14   24.72    2.78
  -3  -7 -14   18.16    2.86
   3   7  14   17.37    2.53
  -3  -7 -15    2.36    1.11
  -3   7 -15    2.01    1.05
  -3  -7 -15    3.40    1.51
   3   7  15    3.33    1.33
  -3  -7 -16   15.89    2.50
  -3  -7 -16   11.92    1.83
  -3   7 -16   14.66    1.92
   3   7  16    9.59    1.78
  -3  -7 -17    1.26    0.80
  -3   7 -17    0.78    0.74
  -3  -7 -17    2.60    1.38
  -3   7 -18    0.76    0.59
  -3  -7 -18    1.30    1.06
  -3   7 -19    5.94    0.90
  -3   7 -19    6.28    1.07
  -3  -7 -19    7.88    1.48
  -3   7 -20    3.27    0.77
  -3  -7 -20    3.23    1.00
  -3   7 -21    1.55    0.50
  -3  -7 -21    1.13    0.58
   3   8 -20   -0.11    0.38
  -3  -8  20    0.63    0.88
  -3   8  20   -0.38    0.71
  -3   8  20   -0.06    0.63
   3   8 -19    1.63    0.60
  -3   8  19    2.25    1.13
  -3   8  19    1.10    0.95
   3   8 -18    5.09    0.98
  -3   8  18    3.32    1.36
  -3   8  18    4.96    1.47
   3   8 -17    6.79    1.29
  -3   8  17    4.18    1.59
  -3   8  17    4.63    1.59
   3   8 -16   15.24    2.02
   3   8 -16   17.54    2.09
  -3   8  16   18.29    2.74
  -3   8  16   14.65    2.49
   3   8 -15   10.77    1.81
   3   8 -15    9.98    1.71
  -3   8  15    9.86    2.24
  -3  -8  15    7.28    1.41
  -3   8  15   10.28    2.24
   3   8 -14   12.65    1.95
   3   8 -14   11.39    1.88
  -3   8  14   12.42    2.43
  -3  -8  14   11.60    1.84
  -3   8  14   11.19    2.41
   3   8 -13   27.23    2.98
   3   8 -13   34.49    3.32
  -3   8  13   32.94    3.89
  -3  -8  13   26.00    2.96
  -3   8  13   25.95    3.55
   3   8 -12   87.31    6.35
   3   8 -12   91.56    6.63
  -3   8  12   84.02    7.19
  -3   8  12   83.45    7.02
   3   8 -11   45.96    4.10
   3   8 -11   47.68    4.42
  -3   8  11   40.17    4.75
   3   8 -11   43.60    3.66
  -3   8  11   48.66    4.84
   3   8 -10    5.78    1.84
   3   8 -10    5.92    1.69
  -3   8  10    6.12    2.21
  -3   8  10    4.88    2.35
   3   8 -10    3.85    1.16
   3   8  -9   37.72    3.71
  -3   8   9   35.57    4.34
   3   8  -9   36.17    3.41
  -3  -8   9   41.11    3.61
   3   8  -9   40.06    4.04
  -3   8   9   34.12    4.10
   3   8  -8  112.02    7.34
   3   8  -8   98.25    6.87
  -3   8   8   75.67    6.28
  -3   8   8   87.57    7.57
  -3  -8   8  101.56    6.72
  -3   8   8   94.80    7.44
   3   8  -7   88.80    6.64
   3   8  -7   93.57    6.51
  -3   8   7   73.22    6.05
  -3   8   7   73.16    6.91
  -3  -8   7   86.75    6.19
  -3   8   7   98.29    7.22
   3   8  -6   67.72    5.96
   3   8  -6   74.42    5.83
  -3   8   6   75.83    5.67
  -3  -8   6   78.34    5.82
   3   8  -6   77.49    5.43
  -3   8   6   79.62    6.46
  -3  -8   5   31.04    3.15
  -3   8   5   31.79    3.69
   3   8  -5   24.93    3.13
   3   8  -5   26.67    2.63
   3   8  -4   69.67    5.81
   3   8  -4   79.31    5.39
  -3  -8   4   80.94    5.89
  -3   8   4   83.17    6.37
  -3   8   3   30.77    3.24
   3   8  -3   29.64    3.36
  -3  -8   3   29.59    3.26
  -3   8   3   27.42    3.00
   3   8  -3   28.49    2.78
  -3   8   3   26.83    3.41
   3   8  -2  115.89    7.33
  -3   8   2  107.78    7.82
   3   8  -2  115.06    7.92
  -3  -8   2  106.93    7.81
  -3   8   2   98.09    7.47
  -3   8   2  115.23    8.11
  -3   8   1   32.95    3.32
   3   8  -1   27.00    3.29
  -3   8   1   26.18    2.98
  -3   8   1   32.05    3.48
  -3   8   1   32.35    3.36
  -3  -8   1   26.40    3.32
   3   8  -1   28.29    2.84
  -3   8   0   22.24    2.93
   3   8   0   23.94    3.06
  -3   8   0   22.68    2.66
  -3   8   0   16.98    2.73
   3   8   0   22.98    2.49
  -3  -8   0   20.30    2.90
  -3   8   0   25.78    3.13
  -3   8  -1  112.23    7.81
  -3   8  -1  102.18    7.20
   3   8   1  101.90    7.78
  -3   8  -1  106.32    6.87
   3   8   1  106.45    7.22
  -3   8  -1  106.48    7.64
  -3  -8  -1  100.25    7.83
  -3   8  -1  121.53    7.90
  -3   8  -2   24.61    3.10
  -3   8  -2   24.27    2.65
  -3   8  -2   27.26    2.55
  -3   8  -2   26.37    3.34
  -3  -8  -2   24.83    3.22
  -3   8  -2   24.02    2.98
   3   8   2   25.41    2.71
  -3   8  -3   88.92    6.43
  -3   8  -3   89.83    6.29
   3   8   3   89.54    6.64
  -3   8  -3  109.35    7.27
  -3  -8  -3   98.24    7.39
  -3   8  -3   98.25    6.99
  -3   8  -3  106.42    7.16
  -3   8  -4   37.65    3.66
  -3   8  -4   27.56    2.84
  -3   8  -4   30.15    2.87
  -3   8  -4   34.00    3.71
  -3  -8  -4   30.91    3.57
  -3   8  -4   34.07    3.34
   3   8   4   32.17    3.23
  -3   8  -5   63.57    4.51
  -3   8  -5   56.79    5.09
  -3   8  -5   57.13    4.55
  -3  -8  -5   48.78    5.13
  -3   8  -5   72.37    5.23
   3   8   5   61.15    4.85
   3   8   6   89.06    6.49
  -3   8  -6   85.03    5.90
  -3   8  -6   90.76    6.93
  -3   8  -6   86.30    6.13
  -3   8  -6   89.38    6.78
  -3  -8  -6   87.39    7.00
  -3   8  -6   94.25    6.52
  -3   8  -7   73.03    6.05
  -3  -8  -7   75.68    6.45
  -3   8  -7   86.73    6.08
   3   8   7   76.88    5.88
  -3   8  -8   20.77    2.87
  -3  -8  -8   24.77    3.41
   3   8   8   21.95    2.68
  -3   8  -9    7.52    1.80
  -3  -8  -9    3.59    1.67
   3   8   9    5.89    1.55
  -3   8 -10   21.33    2.77
  -3   8 -10   17.82    2.84
  -3  -8 -10   21.07    3.12
  -3   8 -11   38.23    4.25
  -3   8 -11   38.68    4.01
  -3  -8 -11   55.54    5.17
   3   8  11   50.41    4.22
  -3   8 -12   16.14    2.53
  -3   8 -12   16.73    2.42
   3   8  12   17.12    2.34
  -3  -8 -12   16.85    2.77
   3   8  13    5.83    1.52
  -3   8 -13    2.45    1.15
  -3   8 -13    5.74    1.42
  -3  -8 -13    6.35    1.88
  -3   8 -14   16.84    2.10
  -3   8 -14   13.74    1.95
  -3  -8 -14   15.16    2.45
   3   8  14   10.11    1.77
  -3  -8 -15   32.76    3.53
  -3   8 -15   37.51    3.21
  -3   8 -16    3.27    0.93
  -3  -8 -16    3.57    1.32
  -3   8 -17    4.97    0.92
  -3  -8 -17    4.94    1.28
  -3   8 -18    3.29    0.63
  -3   8 -18    4.33    0.87
  -3  -8 -18    3.62    1.04
  -3   8 -19    1.05    0.53
  -3  -8 -19    0.59    0.59
   3   9 -18   16.09    1.34
  -3   9  18   14.43    1.64
  -3   9  18   12.62    1.54
   3   9 -17    5.41    0.88
  -3   9  17    4.23    1.14
  -3   9  17    3.35    1.05
   3   9 -16    2.70    0.83
  -3   9  16    4.73    1.28
  -3   9  16    3.90    1.29
   3   9 -15    3.75    1.05
  -3   9  15    3.45    1.35
   3   9 -15    3.32    1.03
  -3   9  15    3.35    1.38
   3   9 -14    7.44    1.40
   3   9 -14    6.58    1.36
  -3   9  14    7.42    1.87
  -3  -9  14    3.83    1.02
  -3   9  14    8.09    1.89
   3   9 -13    5.45    1.35
   3   9 -13    3.69    1.19
  -3   9  13    5.43    1.73
  -3  -9  13    2.43    1.01
  -3   9  13    4.87    1.79
   3   9 -12   36.08    3.19
   3   9 -12   38.17    3.27
  -3   9  12   34.37    3.78
  -3   9  12   31.03    3.57
   3   9 -11    3.82    1.60
   3   9 -11    3.97    1.42
  -3   9  11    4.62    1.94
  -3   9  11    5.24    1.87
   3   9 -10   25.65    2.75
   3   9 -10   26.04    2.93
  -3   9  10   30.36    3.54
  -3   9  10   28.65    3.36
   3   9  -9    8.02    1.96
   3   9  -9    4.69    1.21
   3   9  -9    4.96    1.62
  -3   9   9    7.21    2.06
  -3   9   9    8.44    2.26
   3   9  -8  196.48   12.09
   3   9  -8  189.43   11.81
  -3   9   8  183.62   12.44
  -3   9   8  177.11   12.34
   3   9  -7   55.02    4.85
   3   9  -7   54.44    4.68
  -3   9   7   51.31    5.09
  -3   9   7   53.41    5.15
   3   9  -6   21.99    3.07
   3   9  -6   21.78    2.92
  -3   9   6   28.62    3.58
  -3   9   6   28.35    3.46
  -3   9   5   10.85    2.03
   3   9  -5   18.33    2.61
   3   9  -5   17.27    2.75
  -3   9   5   20.03    3.01
   3   9  -5   14.47    1.87
  -3   9   5   17.94    2.86
  -3   9   4   17.09    2.33
   3   9  -4   18.66    2.69
  -3   9   4   18.99    3.08
  -3   9   4   18.05    2.87
   3   9  -4   16.16    2.05
  -3   9   3   97.21    8.54
   3   9  -3  156.02    9.15
  -3   9   3  127.07    8.57
  -3   9   3  138.12    9.55
  -3  -9   3  123.49    8.35
   3   9  -3  120.67    8.10
  -3   9   3  146.87    9.34
  -3   9   2   18.91    2.55
  -3   9   2   24.16    2.78
   3   9  -2   22.10    2.42
  -3   9   2   21.61    3.10
   3   9  -2   22.97    2.97
  -3  -9   2   24.89    2.73
  -3   9   2   22.99    3.04
  -3   9   1   20.73    2.98
   3   9  -1   28.73    3.40
  -3   9   1   25.04    2.83
  -3   9   1   25.43    3.35
   3   9  -1   28.22    2.65
  -3  -9   1   24.10    2.88
  -3   9   1   22.77    3.13
  -3   9   0   31.84    3.27
  -3   9   0   25.88    2.87
   3   9   0   27.37    3.32
  -3   9   0   34.44    3.76
  -3  -9   0   28.59    3.14
   3   9   0   28.02    2.80
  -3   9   0   30.76    3.40
  -3   9  -1   20.38    2.86
  -3   9  -1   16.03    2.17
  -3   9  -1   19.62    2.93
   3   9   1   17.85    2.90
  -3  -9  -1   12.27    2.40
   3   9   1   19.09    2.20
  -3   9  -1   18.44    2.67
  -3   9  -2  175.10   10.75
  -3   9  -2  153.49   10.06
   3   9   2  146.98   10.59
  -3   9  -2  190.40   11.22
  -3  -9  -2  156.47   10.59
  -3   9  -2  173.42   10.72
   3   9   2  155.18   10.13
  -3   9  -3   16.94    2.02
  -3  -9  -3   10.82    2.34
  -3   9  -3   12.17    2.33
   3   9   3   14.59    2.66
   3   9   3   16.02    2.06
  -3   9  -3   16.18    2.42
  -3   9  -4   17.57    2.02
  -3  -9  -4   14.79    2.37
   3   9   4   17.13    2.71
  -3   9  -4   16.32    2.39
   3   9   4   14.46    2.07
  -3   9  -5   27.08    2.52
  -3  -9  -5   23.44    2.95
  -3   9  -5   27.23    3.09
  -3   9  -5   26.61    3.00
   3   9   5   23.47    2.70
  -3   9  -6   51.64    4.53
  -3   9  -6   58.08    4.55
  -3  -9  -6   43.82    4.44
   3   9   6   50.01    4.18
  -3   9  -7  144.39    9.95
  -3  -9  -7  136.12   10.07
   3   9   7  144.80    9.59
  -3   9  -8    9.41    1.80
  -3  -9  -8    4.88    1.59
   3   9   8    6.26    1.44
  -3   9  -9   37.20    3.42
  -3   9  -9   34.59    3.48
  -3  -9  -9   27.08    3.21
   3   9   9   27.42    2.93
  -3   9 -10    5.17    1.48
  -3   9 -10    7.39    1.60
  -3  -9 -10    4.67    1.50
   3   9  10    4.83    1.30
  -3   9 -11   46.31    4.02
  -3  -9 -11   41.12    3.99
   3   9  11   37.06    3.50
  -3   9 -12    1.99    1.03
  -3   9 -12    3.37    1.13
  -3  -9 -12    4.28    1.40
  -3   9 -13   10.79    1.63
  -3   9 -13   11.33    1.66
  -3  -9 -13   10.29    1.77
  -3   9 -14    4.16    1.02
  -3   9 -14    5.23    1.13
  -3  -9 -14    3.48    1.12
  -3  -9 -15    1.48    0.90
  -3   9 -15    0.47    0.56
  -3  -9 -16    1.54    0.69
  -3  10  16    3.50    0.78
   3  10 -15    0.85    0.49
  -3  10  15    1.28    0.76
  -3  10  15    0.91    0.74
   3  10 -14    0.63    0.58
   3  10 -14    0.60    0.63
  -3  10  14    0.51    0.75
  -3  10  14    1.47    0.89
   3  10 -13    2.34    0.85
   3  10 -13    2.85    0.91
  -3  10  13    2.55    1.12
  -3  10  13    3.10    1.25
   3  10 -12    6.11    1.22
   3  10 -12    5.93    1.18
  -3  10  12    5.97    1.49
  -3 -10  12    2.40    0.83
  -3  10  12    3.81    1.36
   3  10 -11   16.17    1.92
   3  10 -11   18.45    2.04
  -3  10  11   18.03    2.32
  -3 -10  11   12.09    1.68
  -3  10  11   14.77    2.19
   3  10 -10   12.31    1.93
   3  10 -10   12.74    1.83
  -3  10  10   12.99    2.17
  -3  10  10   12.29    2.16
   3  10  -9    9.27    1.78
   3  10  -9    5.93    1.10
   3  10  -9    7.32    1.50
  -3  10   9    4.60    1.59
  -3  10   9    6.44    1.68
   3  10  -8   14.29    2.11
   3  10  -8   12.57    1.97
  -3  10   8   16.85    2.40
  -3  10   8   12.40    2.23
   3  10  -7   27.26    3.03
   3  10  -7   26.13    2.81
  -3  10   7   26.02    3.12
   3  10  -7   24.04    2.54
  -3  10   7   22.40    2.98
   3  10  -6    8.73    2.03
   3  10  -6    8.44    1.84
  -3  10   6   12.88    2.27
  -3  10   6    9.03    1.74
  -3  10   6   13.64    2.35
   3  10  -5   14.04    2.39
   3  10  -5   16.92    2.28
  -3  10   5   12.35    2.29
  -3  10   5   13.42    2.00
  -3  10   5   12.82    2.29
   3  10  -4    3.18    1.74
   3  10  -4    4.99    1.62
  -3  10   4    2.73    1.46
  -3  10   4    4.01    1.35
  -3  10   4    2.93    1.14
  -3  10   4    4.75    1.73
   3  10  -3   54.08    4.52
  -3  10   3   63.18    5.04
  -3  10   3   54.66    4.28
  -3  10   3   59.42    4.82
   3  10  -3   55.85    4.00
  -3  10   2   13.18    2.01
  -3  10   2   17.18    2.52
   3  10  -2   14.46    2.38
  -3  10   2   15.19    2.08
  -3  10   2   18.11    2.57
   3  10  -2   17.70    1.93
   3  10  -1   20.41    2.77
  -3  10   1   20.31    2.36
  -3  10   1   21.46    2.88
   3  10  -1   25.51    2.37
  -3  10   1   21.10    2.79
  -3  10   0   22.82    2.41
   3  10   0   23.30    2.92
  -3  10   0   22.68    2.91
   3  10   0   21.40    2.25
  -3  10   0   24.84    2.87
  -3  10  -1   15.18    1.91
   3  10   1   17.18    2.52
   3  10   1   13.92    1.79
  -3  10  -1   15.36    2.29
  -3  10  -2   59.82    4.50
  -3  10  -2   69.76    5.17
   3  10   2   64.26    5.22
   3  10   2   61.55    4.56
  -3  10  -3    3.39    1.01
   3  10   3    4.07    1.72
  -3  10  -3    4.14    1.43
   3  10   3    4.24    1.05
   3  10   4   10.32    2.19
  -3  10  -4    8.60    1.76
  -3  10  -4   11.75    1.94
   3  10   4   11.39    1.57
   3  10   5    9.82    2.09
  -3  10  -5    8.03    1.66
  -3  10  -5   10.90    1.83
   3  10   5    9.19    1.43
   3  10   6   16.52    2.54
  -3  10  -6   13.56    2.11
  -3 -10  -6   12.91    2.06
   3  10   6   18.27    1.90
  -3  10  -7   15.95    2.08
   3  10   7   15.22    2.36
  -3 -10  -7   11.10    1.76
  -3  10  -8    3.24    1.21
   3  10   8    3.76    1.56
  -3 -10  -8    1.35    1.03
  -3  10  -8    2.35    1.12
   3  10   9   10.40    1.90
  -3  10  -9   11.56    1.86
  -3  10  -9   10.28    1.65
  -3 -10  -9    9.73    1.49
  -3 -10 -10    9.25    1.46
  -3  10 -10   10.13    1.60
   3  10  10   10.87    1.86
  -3  10 -10   10.76    1.60
  -3  10 -11    8.20    1.37
   3  10  11    5.28    1.41
  -3  10 -11    8.08    1.32
  -3 -10 -11    7.63    1.21
   3  10  12    0.37    0.86
  -3  10 -12    1.51    0.81
  -3  10 -12    0.70    0.62
  -3  10 -13    0.56    0.55
  -3  10 -13    1.03    0.61
   3  10  13   -0.06    0.78
   3  10  14    0.91    0.62
  -3  10 -14    2.30    0.65
  -3  10 -14    1.20    0.50
   3  11 -13    4.25    0.65
   3  11 -12    1.77    0.53
   3  11 -12    2.03    0.61
  -3  11  12    1.71    0.68
  -3  11  12    2.00    0.69
   3  11 -11    2.96    0.69
   3  11 -11    1.58    0.65
  -3  11  11    2.29    0.76
  -3  11  11    1.81    0.78
   3  11 -10    4.59    0.89
   3  11 -10    5.32    0.95
  -3  11  10    3.76    0.83
  -3  11  10    4.86    1.10
  -3  11  10    5.04    1.12
   3  11  -9    5.46    1.06
   3  11  -9    4.09    1.02
  -3  11   9    4.87    0.96
  -3  11   9    7.15    1.29
  -3 -11   9    2.98    0.77
  -3  11   9    4.93    1.21
   3  11  -8    2.49    0.99
   3  11  -8    1.48    0.85
  -3  11   8    2.50    0.86
  -3  11   8    1.81    0.98
  -3  11   8    2.60    1.11
   3  11  -7    5.86    1.29
  -3  11   7    7.67    1.45
   3  11  -7    5.77    1.21
  -3  11   7    4.92    1.01
  -3  11   7    7.62    1.42
   3  11  -7    3.46    0.86
   3  11  -6    2.18    0.75
   3  11  -6    3.66    1.27
   3  11  -6    2.32    0.95
  -3  11   6    2.12    0.87
  -3  11   6    2.25    1.05
  -3  11   6    2.72    1.09
   3  11  -5   21.72    2.37
   3  11  -5   18.77    2.16
  -3  11   5   17.00    1.88
  -3  11   5   23.47    2.48
  -3  11   5   21.67    2.36
   3  11  -4    1.48    1.19
   3  11  -4    2.29    1.08
  -3  11   4    0.54    0.72
  -3  11   4    1.45    1.04
  -3  11   4    1.53    1.07
   3  11  -3   15.36    2.07
  -3  11   3   13.45    1.61
  -3  11   3   16.92    2.12
   3  11  -3   12.84    1.86
  -3  11   3   15.07    1.98
   3  11  -2   16.53    2.04
   3  11  -2   12.47    2.01
  -3  11   2   11.78    1.52
  -3  11   2   14.41    1.95
   3  11  -1   10.74    1.78
   3  11  -1   11.90    2.03
  -3  11   1   12.27    1.80
   3  11   0   10.82    1.81
  -3  11   0   13.36    1.85
   3  11   1   13.52    1.93
  -3  11  -1   10.95    1.67
  -3  11  -1   15.70    1.94
   3  11   2   12.00    1.88
  -3  11  -2   12.73    1.73
   3  11   3    1.32    1.08
  -3  11  -3    0.57    0.75
  -3  11  -3    1.66    0.94
   3  11   4   12.05    1.91
  -3  11  -4   10.30    1.60
  -3  11  -4   14.11    1.79
   3  11   5    2.63    1.20
  -3  11  -5    1.45    0.82
   3  11   6    3.39    1.21
  -3  11  -6    3.27    0.97
  -3  11  -7    1.71    0.77
  -3  11  -7    1.54    0.85
   3  11   7    1.32    0.94
  -3  11  -8    5.18    1.02
   3  11   8    5.47    1.20
  -3  11  -8    3.93    1.00
  -3  11  -9    1.71    0.76
   3  11   9    2.30    0.91
  -3  11  -9    2.35    0.76
  -3  11 -10    0.39    0.55
   3  11  10    1.51    0.74
  -3  11 -10    0.20    0.47
  -3  11 -11    3.51    0.69
  -3  11 -11    4.74    0.80
   3  11  11    3.19    0.77
  -3  11 -12    5.10    0.72
   3  12  -8    0.91    0.42
   3  12  -7    2.97    0.60
   3  12  -7    3.09    0.63
  -3  12   7    3.15    0.69
   3  12  -6    2.55    0.64
   3  12  -6    2.10    0.65
  -3  12   6    2.10    0.66
   3  12  -5   20.29    1.83
   3  12  -5   21.81    1.85
  -3  12   5   21.30    1.88
   3  12  -4    8.45    1.12
   3  12  -4    9.03    1.20
  -3  12   4    9.37    1.19
   3  12  -3    6.72    1.08
   3  12  -3    7.76    1.07
  -3  12   3    4.56    0.77
   3  12  -3    3.94    0.75
  -3  12   3    7.73    1.07
   3  12  -2   25.68    2.12
   3  12  -2   27.54    2.10
  -3  12   2   28.65    2.15
   3  12  -1    7.69    1.18
   3  12  -1    8.23    1.15
  -3  12   1    7.02    1.06
  -3  12   0    3.77    0.81
   3  12   0    6.98    1.15
   3  12   0    6.19    1.03
  -3  12   0    7.87    1.11
   3  12   1   20.79    1.94
   3  12   1   20.43    1.89
  -3  12  -1   15.00    1.61
  -3  12  -1   22.67    1.92
   3  12   2    6.11    1.10
   3  12   2    5.50    0.99
  -3  12  -2    3.24    0.76
   3  12   3    7.97    1.18
  -3  12  -3    5.02    0.88
   3  12   3    8.11    1.12
   3  12   4   20.56    1.85
   3  12   4   17.06    1.69
  -3  12  -4   17.98    1.65
   3  12   5    2.28    0.68
  -3  12  -5    1.14    0.60
  -3  12  -5    0.79    0.44
  -3  12  -6    0.83    0.50
   3  12   6    1.54    0.60
  -3  12  -6    0.68    0.42
   4   0 -25    6.91    1.22
  -4   0  24    1.66    0.89
  -4   0  24    2.19    0.99
   4   0 -24    2.32    1.01
  -4   0  23    0.10    0.91
  -4   0  23    0.31    1.04
  -4   0  22    2.60    1.48
  -4   0  22    4.21    1.56
  -4   0  21   15.22    2.57
  -4   0  21   12.24    2.31
  -4   0  20    0.65    1.49
  -4   0  20    2.46    1.64
  -4   0  19   17.75    3.06
  -4   0  19   16.99    2.82
   4   0 -18  240.13   14.24
  -4   0  18  219.50   14.85
  -4   0  18  252.83   15.32
  -4   0  17   92.10    7.30
  -4   0  17   96.02    7.34
   4   0 -17   91.09    6.41
   4   0 -16   50.88    3.96
  -4   0  16   42.89    4.42
  -4   0  16   36.32    4.35
  -4   0  16   49.72    4.44
   4   0 -15   39.99    3.48
  -4   0  15   32.71    3.85
  -4   0  15   34.62    4.16
  -4   0  15   40.63    3.89
   4   0 -14   41.11    3.44
  -4   0  14   47.78    4.25
  -4   0  14   40.50    4.30
  -4   0  13  178.14   10.45
   4   0 -13  159.28    9.61
  -4   0  12   70.09    5.84
  -4   0  12   58.82    5.23
  -4   0  11  549.86   30.34
   4   0 -11  639.92   29.24
  -4   0  11  542.81   29.67
  -4   0  11  612.54   29.74
  -4   0  10  260.64   22.30
  -4   0  10  343.77   22.34
   4   0 -10  404.25   22.01
  -4   0  10  348.18   22.89
  -4   0  10  476.66   22.67
  -4   0   9 1091.05   57.44
  -4   0   9 1655.06   58.08
   4   0  -9 1026.52   56.60
  -4   0   9  704.10   56.64
  -4   0   9  852.75   57.35
  -4   0   9 1265.00   58.20
  -4   0   9 1224.79   57.21
   4   0  -9 1185.03   57.62
  -4   0   8   70.02    4.76
  -4   0   8   86.28    5.07
  -4   0   8   40.96    3.85
  -4   0   8   97.86    5.67
  -4   0   8  106.06    5.86
  -4   0   8  106.03    5.03
  -4   0   8   65.29    4.74
  -4   0   7 1299.49   53.61
  -4   0   7 1049.75   52.62
  -4   0   7  802.67   52.33
  -4   0   7 1406.41   53.96
  -4   0   7  772.61   51.69
  -4   0   7 1176.36   52.55
  -4   0   7 1114.34   52.63
  -4   0   6  593.20   12.11
  -4   0   6  521.46    9.96
  -4   0   5  357.08   20.02
  -4   0   5  394.42   20.10
  -4   0   5  368.35   21.28
  -4   0   5  408.06   21.48
   4   0  -4  618.03   31.15
  -4   0   4  539.24   31.35
  -4   0   4  550.85   31.96
  -4   0   3  113.28    8.34
   4   0  -3  183.24    8.40
  -4   0   2  260.13   14.54
   4   0  -2  264.52   14.44
  -4   0   1   32.14    2.23
   4   0  -1   31.10    2.21
   4   0   0   10.44    1.11
   4   0   1   60.39    3.87
   4   0   3  156.83    9.13
   4   0   4  162.46    4.44
   4   0   4   14.67    1.84
  -4   0  -5 1225.84   60.59
   4   0   5 1157.64   60.55
   4   0   5 1079.66   59.65
   4   0   5 1180.78   60.15
   4   0   6 1765.99   95.25
  -4   0  -6 1836.02   95.64
   4   0   6 1761.07   95.66
  -4   0  -7  145.68    8.71
   4   0   7  144.29    8.78
  -4   0  -7  149.24    8.83
   4   0   7  153.00    9.26
  -4   0  -7  153.56    9.09
   4   0   8 1737.63   94.58
  -4   0  -8 1724.37   94.35
  -4   0  -8 1898.24   94.67
  -4   0  -8 1841.15   94.85
   4   0   8 1670.25   95.10
  -4   0  -8 1719.95   95.03
   4   0   9  829.44   47.20
  -4   0  -9  883.55   46.96
  -4   0  -9  898.18   47.26
  -4   0  -9  910.15   47.47
   4   0   9  842.64   47.81
  -4   0  -9  839.34   47.65
  -4   0  -9  865.96   48.24
  -4   0 -10  872.25   46.15
   4   0  10  751.98   47.01
  -4   0 -10  879.84   46.50
  -4   0 -10  863.16   46.66
  -4   0 -10  869.22   47.61
  -4   0 -11  155.71   11.02
  -4   0 -11  166.77   10.06
  -4   0 -12  246.29   14.09
  -4   0 -12  216.30   14.97
  -4   0 -13   14.07    1.91
  -4   0 -13    6.98    1.87
  -4   0 -14   59.95    4.88
  -4   0 -14   65.30    5.06
  -4   0 -14   65.04    5.86
  -4   0 -15   49.39    4.09
  -4   0 -15   37.11    4.50
  -4   0 -15   42.80    3.93
  -4   0 -16   19.51    2.86
  -4   0 -16   18.03    3.17
  -4   0 -17   64.36    5.75
  -4   0 -17   59.13    5.85
  -4   0 -18   11.20    2.03
  -4   0 -18    5.75    1.66
   4   0  18    7.13    1.77
  -4   0 -18    5.28    1.48
   4   0  19    2.84    1.40
  -4   0 -19    4.47    1.58
  -4   0 -19    3.29    1.43
  -4   0 -19    3.56    1.19
  -4   0 -20    6.13    1.53
   4   0  20    3.18    1.37
  -4   0 -20    2.10    0.95
  -4   0 -21   10.84    1.72
   4   0  21    7.77    1.66
  -4   0 -22    0.62    0.86
   4   0  22   -0.09    0.77
  -4   0 -23    5.81    1.30
  -4   0 -23    6.70    1.36
  -4   0 -24    1.93    0.71
  -4   0 -24    4.52    0.94
  -4   1  25    3.77    0.92
   4  -1 -25    1.22    0.57
   4   1 -25    1.96    0.87
  -4   1  24   -0.08    0.84
  -4  -1  24    0.42    0.74
   4  -1 -24    0.17    0.60
  -4  -1  24    1.00    0.81
  -4   1  24    0.34    0.92
   4   1 -24    0.50    0.78
  -4  -1  23    3.64    1.40
  -4   1  23    4.73    1.33
  -4  -1  23    4.36    1.32
  -4   1  23    3.33    1.35
   4  -1 -23    5.71    1.36
  -4  -1  22    2.83    1.54
  -4  -1  22    2.10    1.21
  -4   1  22    2.22    1.31
  -4   1  22    2.27    1.44
  -4   1  21   12.80    2.20
  -4  -1  21   13.20    2.57
  -4  -1  21    8.99    1.94
  -4   1  21   10.99    2.26
   4   1 -20    5.88    1.43
  -4   1  20    5.76    1.92
  -4  -1  20    5.82    1.74
   4   1 -19   18.61    2.37
  -4  -1  19   17.58    2.89
  -4   1  19   25.02    3.33
  -4  -1  19   23.74    3.06
  -4   1  19   19.70    3.05
   4   1 -18   44.30    3.87
  -4   1  18   45.81    4.76
  -4   1  18   47.23    4.73
  -4  -1  18   44.22    4.42
  -4  -1  18   37.93    4.41
   4   1 -17   56.60    4.59
  -4   1  17   51.89    5.41
  -4   1  17   65.25    5.62
  -4  -1  17   61.54    5.31
  -4  -1  17   47.17    5.24
  -4  -1  17   66.96    5.36
   4   1 -16   13.30    1.85
  -4   1  16    9.77    2.08
  -4  -1  16   13.06    2.43
  -4   1  16   11.53    2.68
  -4   1  16   12.89    2.49
  -4  -1  16   16.06    2.43
  -4  -1  16   10.09    2.57
   4  -1 -15    8.94    1.50
   4   1 -15    9.88    1.61
  -4   1  15    9.59    2.17
  -4  -1  15    8.06    2.30
  -4   1  15    8.41    1.93
  -4  -1  15    7.83    1.93
  -4  -1  15   10.38    2.08
   4   1 -14   68.19    4.97
   4  -1 -14   65.92    4.85
  -4  -1  14   70.83    5.53
  -4   1  14   71.67    5.80
  -4  -1  14   74.82    5.63
  -4   1  14   66.71    5.67
   4  -1 -13    5.36    1.07
  -4   1  13    8.50    1.80
   4   1 -13    6.74    1.22
  -4  -1  13    6.22    1.50
  -4   1  13    7.03    1.78
  -4  -1  13    7.05    1.58
  -4   1  13    3.83    1.46
   4  -1 -12   41.33    3.18
   4   1 -12   40.73    3.30
  -4   1  12   39.89    3.93
  -4   1  12   43.65    3.89
  -4  -1  12   40.47    3.61
  -4   1  12   38.93    3.57
   4  -1 -11  169.58    8.47
   4   1 -11  183.82    8.70
  -4   1  11  207.26    9.60
  -4   1  11  159.42    9.22
  -4  -1  11   91.94    8.26
  -4   1  11  167.71    8.96
  -4   1  11  115.30    8.95
   4   1 -11   94.07    8.05
   4  -1 -10   99.85    6.71
   4   1 -10  133.31    7.09
  -4   1  10   95.57    7.53
  -4   1  10  108.97    7.38
  -4   1  10  110.16    7.72
  -4  -1  10  126.50    7.45
  -4  -1  10  118.82    7.58
  -4   1  10  118.36    7.30
   4   1 -10   88.10    6.72
   4   1  -9    8.53    1.08
   4  -1  -9    6.73    0.97
   4   1  -9    9.67    1.21
  -4   1   9    9.27    1.65
  -4   1   9    5.96    1.03
  -4  -1   9    7.37    1.35
  -4   1   9   10.92    1.52
   4   1  -9   10.50    1.60
  -4   1   9   15.52    2.09
  -4   1   9    9.67    1.74
  -4  -1   9   10.14    1.77
  -4   1   9    9.61    1.40
  -4  -1   9    8.35    1.43
  -4  -1   9   10.35    1.90
   4   1  -8  120.49    7.37
   4   1  -8  126.42    8.07
  -4   1   8  128.15    7.52
   4   1  -8  125.64    7.47
  -4  -1   8  130.54    7.89
  -4  -1   8  115.94    7.23
  -4   1   8   97.22    7.81
  -4   1   8  142.53    7.99
  -4   1   8  131.91    8.35
   4  -1  -8  127.49    7.75
  -4   1   8  125.02    7.71
  -4  -1   8  131.93    8.11
  -4  -1   8  127.33    7.83
  -4  -1   8  131.60    8.67
  -4  -1   8  132.27    8.12
   4   1  -7  164.38    9.40
   4  -1  -7  142.19    8.89
  -4  -1   7  151.02    8.88
  -4  -1   7  130.74    8.31
  -4   1   7  182.98    9.74
  -4   1   7  167.81    9.43
  -4  -1   7  130.09    9.01
  -4   1   7  168.54    8.98
  -4   1   7  141.68    8.61
  -4  -1   7  156.29    9.18
   4  -1  -6   64.04    4.02
   4  -1  -6   59.72    4.07
  -4  -1   6   56.17    4.27
  -4   1   6   60.66    4.58
  -4   1   6   56.25    3.99
  -4   1   6   61.04    3.82
  -4  -1   6   59.00    4.43
   4  -1  -5   47.04    2.38
  -4   1   5   55.49    2.84
  -4   1   5   44.51    2.94
  -4   1   5   48.32    3.00
  -4  -1   5   47.22    3.18
   4  -1  -5   37.15    2.07
   4   1  -5   83.41    3.63
  -4  -1   5   25.28    2.30
  -4  -1   4   99.78    6.05
  -4   1   4  108.70    6.64
   4  -1  -4  112.22    6.49
  -4  -1   4  110.93    7.11
   4   1  -4  104.18    6.73
  -4  -1   3  139.04    8.22
  -4   1   3  123.17    6.99
   4  -1  -3  136.05    7.67
  -4  -1   3  127.84    7.13
  -4   1   3  136.78    7.85
   4   1  -3  119.34    7.82
  -4   1   2  221.78   11.45
  -4  -1   2  204.48   12.52
   4  -1  -2  195.03   12.11
  -4   1   2  199.13   12.21
   4  -1  -2  203.99   12.61
   4  -1  -1  329.33   17.64
  -4   1   1  321.17   17.62
  -4  -1   1  301.07   17.81
   4  -1  -1  301.48   17.95
  -4  -1   0  139.04    5.56
   4   1   0  143.75    3.99
   4  -1   1   68.20    4.73
   4   1   1   82.09    4.71
   4  -1   1   80.44    4.95
   4  -1   2   56.91    4.22
   4  -1   2   68.54    4.29
   4  -1   3   16.37    1.27
   4  -1   3   33.64    2.32
   4   1   3   29.17    1.68
   4   1   4   90.21    5.19
  -4  -1  -4   84.83    6.05
   4  -1   4   85.58    5.72
   4   1   4   83.04    5.23
   4  -1   4  104.19    5.85
   4   1   4   82.02    5.00
   4   1   5   26.81    2.12
  -4   1  -5   36.95    2.81
   4   1   5   30.13    2.23
  -4  -1  -5   30.78    2.58
   4  -1   5   40.54    3.03
   4   1   5   29.23    2.41
   4  -1   6  154.33    8.12
   4  -1   6  169.74    8.78
  -4   1  -6  168.98    8.53
  -4  -1  -6  164.61    8.11
  -4   1  -6  169.54    8.16
   4   1   6  157.80    7.58
   4   1   6  157.25    7.84
  -4   1  -6  151.96    8.29
  -4  -1  -6  161.44    8.34
  -4  -1  -6  171.26    8.92
   4   1   6  142.31    8.09
   4  -1   7   40.26    3.35
  -4   1  -7   37.80    3.60
  -4  -1  -7   68.53    4.06
   4  -1   7   46.65    3.81
  -4   1  -7   61.46    3.92
  -4  -1  -7   68.37    4.18
  -4   1  -7   62.07    4.19
   4   1   7   45.57    3.83
   4  -1   7   87.70    4.97
  -4  -1  -7   85.27    5.02
  -4   1  -7   41.19    3.76
   4   1   7   49.85    3.65
  -4   1  -8   13.71    1.70
   4   1   8   14.22    1.73
   4  -1   8   14.79    1.69
  -4   1  -8   16.04    1.73
  -4  -1  -8   12.55    1.57
  -4   1  -8   12.95    1.53
  -4  -1  -8   14.83    1.74
   4  -1   8   14.90    1.93
   4   1   8   13.05    1.45
  -4   1  -8   12.60    1.68
  -4  -1  -8   13.66    1.98
   4  -1   9  219.88   13.09
   4   1   9  206.23   12.68
  -4   1  -9  230.38   12.87
  -4   1  -9  223.76   12.88
  -4  -1  -9  228.70   12.99
  -4  -1  -9  223.28   13.63
  -4   1  -9  242.46   13.05
  -4  -1  -9  220.02   13.09
  -4   1  -9  243.72   13.32
   4   1   9  195.20   13.17
   4  -1   9  219.16   13.68
  -4   1  -9  221.83   13.77
   4   1   9  207.58   12.78
  -4   1 -10  270.74   15.37
  -4   1 -10  256.01   16.34
  -4  -1 -10  259.95   15.53
  -4   1 -10  275.00   15.51
  -4  -1 -10  275.83   15.68
  -4   1 -10  260.50   15.71
  -4   1 -11    9.28    1.66
  -4  -1 -11    6.35    1.42
  -4  -1 -11   11.76    1.67
  -4   1 -11    6.11    1.65
  -4   1 -12    3.04    0.95
  -4  -1 -12    3.16    1.15
  -4  -1 -12    3.06    1.45
  -4   1 -12    1.22    1.11
  -4  -1 -13   32.60    3.01
  -4   1 -13   40.87    3.17
   4   1  13   17.27    2.42
  -4  -1 -13   29.99    4.08
  -4   1 -13   19.76    3.06
  -4   1 -13   28.02    2.99
  -4  -1 -14   10.40    1.96
  -4  -1 -14   13.91    2.07
  -4   1 -14   11.15    1.85
  -4   1 -14   11.81    1.95
   4   1  14   12.19    1.89
  -4   1 -14    6.77    1.91
  -4  -1 -15   19.87    2.50
  -4   1 -15   17.71    2.37
   4   1  15   22.09    2.61
  -4   1 -15   18.97    2.46
  -4  -1 -15   18.19    2.52
  -4   1 -15   13.06    2.55
  -4  -1 -16   24.84    3.09
  -4  -1 -16   52.45    3.97
  -4   1 -16   46.69    3.69
   4   1  16   26.51    3.14
  -4   1 -16   24.44    2.99
  -4  -1 -16   25.63    3.36
  -4   1 -16   21.99    3.37
  -4   1 -17   15.09    2.29
  -4  -1 -17   16.38    2.40
   4   1  17   13.18    2.25
  -4  -1 -17   15.78    2.54
  -4  -1 -18    8.38    1.86
  -4   1 -18    3.82    1.55
  -4  -1 -18   13.18    2.11
  -4   1 -18   16.23    2.24
   4   1  18    6.88    1.75
  -4  -1 -18    5.19    1.55
  -4  -1 -19    3.67    1.40
  -4  -1 -19    4.44    1.68
   4   1  19    2.73    1.33
  -4   1 -19    5.02    1.56
  -4   1 -19    1.23    1.15
   4  -1  19    2.01    1.32
  -4  -1 -19    3.28    1.24
  -4  -1 -20    4.12    1.33
   4   1  20    3.51    1.29
  -4   1 -20    2.61    1.23
   4  -1  20    4.79    1.59
  -4  -1 -20    2.01    1.05
   4  -1  21    2.38    1.22
  -4  -1 -21    3.54    1.22
  -4   1 -21    2.10    1.07
  -4  -1 -21    1.98    0.93
  -4  -1 -22    0.23    0.88
  -4   1 -22    1.39    0.87
   4  -1  22    1.44    1.00
  -4  -1 -22    0.52    0.67
  -4  -1 -23    0.09    0.80
  -4   1 -23    0.24    0.66
  -4  -1 -23    1.59    0.99
  -4   1 -23    1.51    0.70
  -4   1 -23    0.71    0.86
  -4  -1 -24    8.09    1.28
  -4  -1 -24   11.47    1.37
  -4   1 -24   12.62    1.39
  -4   2  25    9.57    1.33
  -4   2  24   10.99    1.55
  -4  -2  24    9.25    1.55
  -4   2  24   13.35    1.82
   4  -2 -24    9.70    1.35
  -4  -2  23   25.29    2.91
   4  -2 -23   23.33    2.48
  -4   2  23   28.79    3.02
  -4  -2  23   21.68    2.35
  -4   2  23   26.86    2.76
  -4  -2  22   29.20    3.49
  -4   2  22   34.36    3.57
  -4  -2  22   25.94    2.89
   4  -2 -22   32.16    3.15
  -4   2  22   31.22    3.28
  -4   2  21   10.02    2.08
   4   2 -21    9.60    1.61
  -4   2  21    9.46    2.21
  -4  -2  21    9.09    1.85
  -4  -2  21    6.42    1.79
   4  -2 -21    9.95    1.87
  -4   2  20    0.85    1.33
   4   2 -20    1.28    1.03
  -4   2  20    1.09    1.52
  -4   2  20    2.10    1.32
  -4  -2  20    0.99    1.16
  -4  -2  20    2.24    1.53
   4   2 -19  159.96    9.51
  -4   2  19  133.00    9.79
  -4   2  19  138.95   10.27
  -4  -2  19  140.68    9.82
  -4  -2  19  134.09   10.20
  -4   2  19  146.53   10.13
  -4   2  18   31.11    3.62
  -4  -2  18   31.42    3.46
  -4  -2  18   23.59    3.61
  -4   2  18   24.26    3.57
   4   2 -18   29.81    2.99
  -4  -2  18   31.89    3.57
   4   2 -17   41.96    3.74
  -4   2  17   39.47    4.30
  -4  -2  17   30.38    4.35
  -4   2  17   43.87    4.58
  -4  -2  17   45.13    4.20
  -4  -2  17   43.09    4.26
   4   2 -16   66.64    4.76
  -4   2  16   64.24    5.66
  -4  -2  16   56.76    5.07
  -4   2  16   48.64    5.17
  -4  -2  16   54.12    5.03
   4   2 -15   14.70    2.02
  -4   2  15   10.38    2.42
  -4   2  15   17.31    2.80
  -4  -2  15   15.39    2.37
  -4  -2  15   12.19    2.06
   4   2 -14   37.58    3.25
  -4   2  14   27.87    3.65
   4   2 -14   31.87    3.05
  -4   2  14   37.44    3.89
  -4  -2  14   37.91    3.55
  -4  -2  14   38.73    3.74
  -4   2  13   15.15    2.30
  -4   2  13   14.18    2.54
  -4   2  13   22.73    2.84
  -4  -2  13   19.28    2.31
   4   2 -13   17.12    2.09
  -4  -2  13   18.29    2.47
   4   2 -13   18.37    2.02
   4   2 -12   73.09    5.27
   4   2 -12   78.39    5.48
  -4   2  12   73.36    6.16
  -4   2  12   97.71    6.40
  -4   2  12   89.94    6.29
  -4   2  12   64.30    5.67
  -4  -2  12   84.12    5.94
  -4   2  11  108.02    7.95
   4   2 -11  116.98    7.09
   4   2 -11  123.08    7.26
  -4   2  11   89.28    7.48
  -4   2  11  112.21    7.72
  -4   2  11  117.06    7.82
   4   2 -10   58.71    4.05
   4   2 -10   58.24    4.17
  -4   2  10   51.78    4.74
  -4   2  10   60.75    4.85
  -4   2  10   52.70    4.58
  -4   2  10   59.04    4.62
  -4  -2  10   60.05    4.74
   4   2  -9  418.63   22.51
  -4   2   9  386.05   23.40
  -4   2   9  341.41   22.99
  -4   2   9  397.81   23.08
  -4   2   9  370.70   23.17
  -4  -2   9  461.72   23.41
   4   2  -9  420.56   22.69
  -4  -2   9  458.79   23.31
   4   2  -8  165.38    9.86
   4   2  -8  176.19   10.08
   4   2  -8  182.69   10.62
   4  -2  -8  175.96   10.21
  -4   2   8  180.90   10.86
  -4   2   8  125.92   10.27
  -4   2   8  172.88   10.43
  -4   2   8  168.36   10.13
  -4   2   8  170.35   10.66
  -4  -2   8  162.29   11.07
  -4   2   8  161.04   10.07
   4  -2  -8  170.61   10.18
  -4  -2   8  186.73   10.61
  -4  -2   8  194.65   10.74
   4  -2  -7  402.63   20.40
   4   2  -7  380.60   20.00
   4   2  -7  372.47   20.16
  -4   2   7  343.09   20.80
  -4  -2   7  360.25   19.94
  -4   2   7  351.41   20.44
   4  -2  -7  369.83   20.29
  -4  -2   7  426.89   20.91
  -4   2   7  344.12   20.70
  -4   2   7  361.65   20.22
  -4   2   7  367.11   20.19
  -4  -2   7  397.26   20.72
   4   2  -6   82.44    5.37
   4   2  -6   76.52    4.83
  -4  -2   6   65.10    4.40
  -4   2   6   71.73    5.38
   4  -2  -6   82.15    5.07
  -4   2   6   76.90    5.40
  -4   2   6   60.96    5.20
  -4   2   6   80.09    5.43
  -4  -2   6   86.23    5.43
   4  -2  -6   71.80    4.87
  -4   2   6   72.72    4.80
  -4   2   6   73.58    4.82
  -4  -2   6   73.91    5.67
  -4  -2   6   78.57    5.37
  -4  -2   5  281.43    9.47
   4   2  -5  338.60    9.61
  -4   2   5  267.28    9.31
   4  -2  -5  275.13    8.40
  -4  -2   5  239.88    8.88
  -4   2   5  236.13    8.81
  -4  -2   5  273.68    9.96
   4  -2  -5  236.70    9.30
  -4  -2   4   37.87    5.44
   4   2  -4  137.59    6.62
  -4  -2   4   80.29    6.01
  -4   2   4  160.87    7.02
  -4   2   4  119.60    6.52
   4  -2  -4   85.12    5.60
   4  -2  -4  112.87    6.16
  -4   2   4  101.00    6.20
  -4  -2   4   99.85    6.60
   4   2  -3   24.24    2.29
  -4   2   3   21.81    2.32
  -4   2   3   28.17    2.51
   4  -2  -3   25.58    2.30
   4  -2  -3   20.60    1.87
  -4   2   3   27.79    2.45
  -4  -2   3   19.98    2.32
   4  -2  -3   25.35    2.56
  -4  -2   3   27.41    2.63
  -4  -2   2   61.55    4.77
   4   2  -2   74.39    4.65
  -4   2   2   61.62    3.93
  -4   2   2   79.81    4.98
   4  -2  -2   43.11    4.21
   4  -2  -2   54.48    4.07
  -4   2   2   83.35    4.86
  -4   2   2   66.26    4.69
   4  -2  -2   83.80    5.12
  -4  -2   2   83.13    5.03
   4   2  -1  135.69    7.75
  -4  -2   1  137.35    7.97
   4  -2  -1  155.03    8.13
  -4   2   1  129.31    7.09
  -4   2   1  126.65    7.77
   4  -2  -1  150.68    8.27
   4   2   0  178.37    9.93
   4  -2   0  156.04    9.44
   4  -2   0  154.99   10.06
   4  -2   0  162.32    9.50
  -4   2   0  165.14   10.06
   4  -2   0  184.66   10.45
  -4   2   0  182.14    9.42
  -4  -2   0  165.09   10.07
  -4  -2  -1   57.11    4.98
   4   2   1   82.47    4.68
  -4   2  -1   76.49    4.21
   4  -2   1   82.51    5.21
   4  -2   1   62.79    4.18
  -4   2  -1   63.52    4.71
  -4   2  -1   60.10    4.77
  -4   2  -1   74.03    4.99
  -4  -2  -1   77.61    4.84
   4  -2   1   68.03    4.33
   4   2   2   21.28    1.70
  -4  -2  -2   11.42    1.84
   4  -2   2   14.59    1.29
   4  -2   2   23.80    2.26
  -4   2  -2   17.96    1.95
  -4   2  -2   16.24    1.97
  -4  -2  -2   19.02    1.82
   4  -2   2   21.48    1.69
   4   2   3  140.85    7.99
   4  -2   3  151.24    8.74
  -4  -2  -3  153.26    9.13
  -4   2  -3  146.83    8.67
  -4  -2  -3  148.50    8.85
   4   2   3  126.10    7.75
  -4  -2  -3  129.07    8.08
   4  -2   3  149.42    8.75
  -4  -2  -4  416.90   21.05
   4   2   4  386.99   19.53
   4   2   4  308.20   19.28
  -4  -2  -4  399.52   20.64
  -4  -2  -4  410.45   20.04
   4   2   4  305.14   19.20
  -4   2  -4  400.32   20.24
  -4   2  -4  394.85   20.35
   4  -2   4  425.00   20.65
   4  -2   4  413.39   20.48
   4   2   4  387.97   19.59
   4   2   5   22.15    1.91
  -4  -2  -5   23.72    2.71
  -4   2  -5   22.31    2.16
   4   2   5   17.27    1.61
  -4   2  -5   29.66    2.46
  -4  -2  -5   44.92    2.58
  -4   2  -5   42.16    2.47
  -4  -2  -5   28.08    2.32
   4   2   5   19.33    1.70
  -4   2  -5   21.87    2.34
   4  -2   5   36.79    2.97
   4   2   5   22.16    1.82
   4  -2   5   61.23    3.31
  -4  -2  -5   45.77    3.21
  -4   2  -6   85.48    4.18
  -4  -2  -6  102.56    4.03
   4   2   6   40.35    2.57
  -4   2  -6   68.83    3.27
  -4  -2  -6   55.65    3.43
  -4   2  -6   80.33    4.45
   4   2   6   40.67    2.43
  -4   2  -7   88.18    5.46
  -4   2  -7   66.43    4.91
   4  -2   7   53.69    4.66
  -4  -2  -7   94.45    5.35
  -4   2  -7   86.26    5.19
  -4  -2  -7   65.32    5.06
  -4   2  -7   46.98    4.89
   4  -2   7   96.45    6.09
  -4  -2  -7  142.35    6.71
   4  -2   7  114.03    5.63
  -4   2  -8  123.97   10.03
  -4   2  -8  225.58   10.87
  -4  -2  -8  221.57   10.80
  -4   2  -8  215.27   10.77
  -4  -2  -8  159.15   10.56
  -4   2  -8  165.04   10.67
  -4   2  -8  121.54   10.24
   4  -2   8  188.35   11.41
  -4  -2  -9   50.07    4.09
  -4   2  -9   25.58    3.26
  -4   2  -9   52.07    3.57
  -4   2  -9   41.13    3.56
  -4  -2  -9   46.28    3.49
  -4   2  -9   45.74    3.39
  -4  -2  -9   34.66    3.30
  -4   2  -9   36.82    3.38
  -4   2 -10   38.10    3.02
  -4  -2 -10   40.12    3.14
  -4   2 -10   37.06    2.82
  -4  -2 -10   32.77    2.88
  -4   2 -10   20.55    2.50
  -4  -2 -10   54.41    4.49
  -4   2 -11   69.55    5.47
  -4   2 -11   98.63    5.81
  -4  -2 -11   78.66    5.67
  -4   2 -11   79.54    5.61
  -4  -2 -11   76.07    5.69
  -4  -2 -11   88.87    6.53
  -4   2 -11   68.72    6.02
  -4   2 -12   18.47    2.17
  -4  -2 -12   15.82    2.06
  -4   2 -12    9.50    1.96
  -4   2 -12   14.08    1.83
  -4   2 -12    7.36    1.68
  -4  -2 -12   14.23    2.39
  -4   2 -13   21.35    2.68
  -4  -2 -13   28.52    2.93
  -4   2 -13   28.39    2.81
  -4  -2 -13   22.84    3.16
  -4   2 -13   20.38    2.92
  -4   2 -14   20.72    2.59
  -4  -2 -14   25.26    2.78
  -4   2 -14   22.55    2.56
  -4   2 -14   19.38    2.88
  -4  -2 -14   19.07    2.85
  -4   2 -15   56.40    5.46
  -4  -2 -15   65.04    5.10
  -4   2 -15   65.75    4.96
  -4   2 -15   60.67    5.05
  -4  -2 -15   61.63    5.09
  -4  -2 -15   50.80    5.22
  -4  -2 -16   31.92    3.37
  -4  -2 -16   23.64    3.02
  -4   2 -16   30.34    3.14
  -4   2 -16   30.50    3.19
  -4  -2 -16   30.27    3.59
  -4   2 -16   20.14    3.11
  -4  -2 -17   12.67    2.16
  -4  -2 -17   15.99    2.48
  -4   2 -17    9.68    1.85
  -4   2 -17   17.35    2.27
  -4  -2 -17    8.37    2.07
  -4  -2 -18  124.27    7.88
  -4   2 -18  128.20    7.77
  -4  -2 -18  107.78    7.56
  -4  -2 -18   82.74    7.49
  -4   2 -18   96.99    7.32
  -4   2 -19    1.21    1.08
  -4   2 -19    1.93    1.21
  -4  -2 -19    2.93    1.61
  -4  -2 -19    2.80    1.33
  -4  -2 -19    0.65    0.97
   4  -2  20    3.46    1.49
  -4   2 -20    2.25    1.14
  -4  -2 -20    4.37    1.38
  -4  -2 -20    3.48    1.27
  -4   2 -21   12.75    1.73
   4  -2  21   14.70    2.16
  -4  -2 -21   11.88    1.77
  -4  -2 -22   23.73    2.76
  -4   2 -22   19.12    2.26
  -4  -2 -22   23.27    2.39
  -4   2 -22   28.14    2.35
   4  -2  22   27.58    2.79
  -4  -2 -23   13.28    1.80
  -4  -2 -23   10.45    1.31
  -4   2 -23   13.18    1.59
   4  -2  23    9.79    1.49
  -4   2 -23   12.79    1.31
  -4  -2 -24    3.27    0.81
  -4   2 -24    5.67    0.93
   4   3 -25    5.72    0.95
  -4   3  24    1.21    0.77
  -4  -3  24    1.04    0.84
  -4   3  24    2.15    1.05
  -4   3  23    4.57    1.26
  -4  -3  23    3.19    1.41
  -4   3  23    6.07    1.55
   4   3 -22   37.29    3.10
  -4   3  22   38.32    3.81
  -4   3  22   33.54    3.45
   4   3 -21   21.13    2.29
  -4  -3  21   16.74    2.19
  -4   3  21   21.38    2.97
  -4  -3  21   17.14    2.62
   4  -3 -21   16.84    2.14
  -4   3  21   23.02    2.86
  -4   3  20    3.59    1.68
  -4  -3  20    1.07    1.53
   4   3 -20    1.68    1.06
  -4   3  20    2.78    1.71
  -4  -3  20    1.41    1.14
   4  -3 -20    0.44    0.69
  -4   3  19    6.60    2.04
  -4   3  19    6.22    2.11
   4   3 -19    3.85    1.30
  -4   3  19    3.31    1.35
  -4  -3  19    5.26    2.08
  -4  -3  19    4.48    1.44
  -4  -3  19    4.82    1.68
   4  -3 -19    3.09    1.17
   4   3 -18   81.56    5.81
  -4   3  18   67.79    5.88
  -4   3  18   81.81    6.82
  -4  -3  18   70.73    5.85
  -4  -3  18   81.95    6.28
  -4   3  18   74.48    6.40
   4   3 -17   76.32    5.59
  -4   3  17   66.69    5.86
  -4   3  17   77.64    6.63
  -4  -3  17   71.71    5.75
  -4  -3  17   77.54    6.11
  -4   3  17   70.86    6.22
   4   3 -16   76.53    5.46
  -4   3  16   63.78    5.69
  -4   3  16   68.61    6.14
  -4  -3  16   67.20    5.46
  -4   3  16   67.80    5.84
  -4  -3  16   66.10    5.72
  -4   3  15  104.57    7.89
   4   3 -15  138.54    7.74
  -4   3  15   75.52    7.47
  -4   3  15  139.27    8.92
  -4  -3  15   83.19    7.16
  -4  -3  15  147.16    8.39
   4   3 -15   99.02    7.17
   4   3 -14   29.69    2.92
   4   3 -14   32.27    3.15
  -4   3  14   32.64    3.69
  -4   3  14   33.50    3.83
  -4  -3  14   32.50    3.54
  -4   3  14   30.72    3.45
   4   3 -13   51.65    4.03
   4   3 -13   58.79    4.33
  -4   3  13   46.16    4.73
  -4   3  13   52.96    4.82
  -4  -3  13   54.50    4.62
  -4   3  13   40.42    4.28
   4   3 -12   74.77    5.56
   4   3 -12   86.31    5.90
  -4   3  12   75.17    6.32
  -4   3  12   85.43    6.62
  -4   3  12   91.98    6.63
  -4  -3  12   92.82    6.42
  -4   3  12   77.78    6.11
   4   3 -11   63.54    4.90
   4   3 -11   79.23    5.28
  -4   3  11   77.95    5.94
  -4   3  11   84.91    6.22
  -4   3  11   75.67    5.76
  -4   3  11   62.02    5.22
  -4  -3  11   93.75    6.24
  -4   3  11   60.32    5.27
   4   3 -10   58.93    4.35
   4   3 -10   67.15    4.70
  -4   3  10   54.85    4.99
  -4   3  10   77.54    5.66
  -4   3  10   67.64    5.13
  -4   3  10   52.68    4.64
  -4  -3  10   78.09    5.39
  -4   3  10   54.69    4.67
  -4   3   9   37.85    3.39
   4   3  -9   36.09    2.93
   4   3  -9   37.28    3.16
  -4   3   9   35.73    3.60
  -4  -3   9   39.89    3.69
  -4   3   9   28.77    3.64
  -4   3   9   37.46    3.46
  -4   3   9   35.42    3.19
  -4  -3   9   45.88    3.87
   4   3  -8   15.30    1.79
   4   3  -8   14.15    1.55
  -4   3   8   14.79    2.14
  -4   3   8   13.74    2.49
  -4   3   8   14.79    2.01
  -4   3   8   12.28    1.70
  -4   3   8   11.26    1.78
  -4   3   8   13.99    1.77
  -4  -3   8   19.48    2.31
   4   3  -7   56.27    3.74
   4   3  -7   52.56    3.45
  -4   3   7   78.70    5.10
  -4   3   7   54.01    4.04
   4  -3  -7   36.85    3.55
  -4   3   7   43.37    3.88
  -4   3   7   37.59    3.85
  -4   3   7   61.40    4.51
  -4   3   7   34.01    3.38
   4  -3  -7   49.29    4.36
   4  -3  -7   53.58    3.86
  -4  -3   7   44.65    3.93
   4   3  -6  176.62   10.73
   4   3  -6  186.14   10.55
   4   3  -6  182.49   11.06
  -4   3   6  181.40   11.34
  -4   3   6  169.79   11.27
  -4   3   6  183.40   11.12
   4  -3  -6  178.57   10.81
  -4   3   6  177.07   11.15
  -4   3   6  195.90   11.56
   4  -3  -6  188.93   11.10
   4  -3  -6  189.54   11.68
  -4   3   6  170.18   10.74
  -4  -3   6  198.82   11.32
  -4  -3   5   66.82    5.57
   4   3  -5   82.16    5.10
   4   3  -5   82.67    5.58
  -4   3   5   71.59    5.68
  -4   3   5   92.58    6.12
  -4   3   5   80.87    5.59
   4  -3  -5   80.24    5.32
  -4   3   5   85.16    5.75
   4  -3  -5   86.38    5.71
  -4   3   5   76.89    5.83
   4  -3  -5   86.49    6.13
  -4  -3   4   75.64    5.40
   4   3  -4   73.67    5.01
   4  -3  -4   82.13    5.31
  -4   3   4   70.24    5.13
  -4   3   4   69.14    5.20
  -4   3   4   66.02    5.31
  -4   3   4   70.63    5.01
   4  -3  -4   73.38    4.78
  -4   3   4   72.72    5.38
  -4   3   4   67.71    5.23
   4  -3  -4   63.19    5.33
  -4  -3   3  235.09   13.38
   4   3  -3  220.74   12.84
  -4   3   3  211.94   13.19
  -4   3   3  209.34   12.85
   4  -3  -3  222.42   13.11
   4  -3  -3  221.76   12.61
  -4   3   3  218.41   13.05
  -4   3   3  238.54   13.39
  -4  -3   3  205.04   13.19
  -4  -3   2  174.33   10.43
   4   3  -2  169.75    9.84
  -4   3   2  154.03   10.07
  -4   3   2  158.32   10.18
  -4   3   2  129.39    9.90
   4  -3  -2  173.44   10.22
   4  -3  -2  169.65    9.60
  -4  -3   2  161.34   10.27
  -4   3   2  158.28   10.04
   4  -3  -2  167.54   10.45
  -4   3   2  175.84    9.58
  -4   3   2  175.09   10.31
  -4  -3   1  315.89   18.03
   4   3  -1  315.12   17.33
  -4   3   1  283.83   17.57
   4  -3  -1  316.45   17.84
  -4   3   1  291.77   17.63
   4   3  -1  308.12   16.45
   4  -3  -1  304.40   17.05
  -4   3   1  311.38   17.78
  -4   3   1  316.70   17.68
  -4  -3   1  283.95   17.76
  -4   3   1  263.86   17.56
   4  -3  -1  329.62   18.06
  -4   3   1  328.52   17.07
  -4  -3   0   90.83   11.64
   4   3   0  225.16   11.10
   4  -3   0  237.16   11.86
   4   3   0  227.78   11.91
  -4   3   0  160.82   11.91
   4  -3   0  265.52   12.88
  -4   3   0  196.60   11.52
  -4   3   0  355.11   13.16
   4  -3   0  125.94   11.27
  -4   3   0  236.90   12.49
  -4   3   0  235.76   12.35
  -4   3   0  224.53   12.39
  -4  -3   0  218.22   12.59
   4  -3   0  297.83   13.18
  -4  -3   0  263.20   12.53
   4  -3   1   65.56    4.47
   4   3   1   83.70    4.65
   4   3   1   78.73    4.03
  -4   3  -1   60.67    4.74
   4  -3   1   59.22    4.18
  -4   3  -1   40.39    4.45
  -4  -3  -1   34.95    4.48
   4  -3   1  132.60    6.13
  -4  -3  -1   84.54    5.00
  -4   3  -1  113.71    4.73
  -4  -3  -2   94.48    7.13
  -4  -3  -2   60.17    6.43
  -4   3  -2   85.25    6.60
   4   3   2  110.68    6.30
  -4   3  -2  135.57    6.83
  -4   3  -2  105.63    6.17
  -4   3  -2   51.05    6.21
   4  -3   2  181.20    7.91
  -4  -3  -2  114.65    6.62
   4  -3   2  102.83    6.44
  -4  -3  -3   44.27    3.75
  -4  -3  -3   59.89    3.93
  -4   3  -3   20.76    2.69
   4  -3   3   42.54    3.03
  -4   3  -3   85.75    4.08
  -4   3  -3   24.67    2.62
  -4   3  -3   49.80    2.79
  -4  -3  -3   42.58    2.99
  -4  -3  -3   44.97    3.00
  -4   3  -3   23.70    2.87
   4   3   3   27.84    2.51
  -4  -3  -4   70.81    5.08
  -4   3  -4   69.19    4.53
   4   3   4   45.91    3.65
  -4   3  -4   86.88    4.74
  -4  -3  -4   62.23    4.24
  -4   3  -4   78.20    4.40
  -4   3  -4   59.25    4.02
  -4  -3  -4   60.46    4.23
  -4   3  -4   52.82    4.37
  -4  -3  -4   51.26    4.52
  -4  -3  -4   50.42    3.80
   4  -3   4   64.97    4.79
  -4  -3  -5  107.43    6.38
  -4   3  -5   59.92    4.77
  -4   3  -5   75.91    5.51
   4   3   5   63.01    4.69
  -4  -3  -5   96.43    5.11
  -4   3  -5   80.21    4.82
  -4  -3  -5   73.40    4.89
   4  -3   5  119.72    6.26
  -4  -3  -5  143.71    6.87
  -4  -3  -6   82.64    6.57
   4  -3   6   97.79    6.09
  -4  -3  -6   87.92    5.94
   4   3   6   99.88    5.99
  -4   3  -6   87.65    5.82
  -4  -3  -6   93.99    6.01
  -4   3  -6   96.46    6.10
  -4   3  -6   89.71    6.14
  -4   3  -6   91.65    6.30
  -4  -3  -6   87.86    6.51
   4  -3   6   90.57    6.62
   4   3   6   78.44    5.67
  -4   3  -7   12.36    1.70
  -4  -3  -7    9.91    1.94
  -4   3  -7   10.51    1.90
  -4   3  -7    9.99    1.59
  -4  -3  -7   12.04    1.61
  -4   3  -7    9.80    1.41
  -4  -3  -7   11.31    1.62
  -4   3  -7   10.07    1.55
  -4  -3  -7    8.44    1.90
  -4   3  -8   20.94    2.41
  -4   3  -8   31.50    2.70
  -4  -3  -8   24.00    2.48
  -4   3  -8   26.22    2.37
  -4  -3  -8   21.64    2.44
  -4   3  -8   24.49    2.57
  -4   3  -8   21.91    2.73
  -4  -3  -8   21.50    2.90
  -4   3  -9   47.21    3.91
  -4   3  -9   47.85    4.19
  -4   3  -9   59.49    4.24
  -4  -3  -9   53.94    4.15
  -4   3  -9   54.25    4.04
  -4  -3  -9   47.83    4.11
  -4   3  -9   46.83    4.14
  -4  -3  -9   57.95    4.93
  -4   3 -10   67.40    5.04
  -4   3 -10   81.64    5.32
  -4  -3 -10   64.82    5.19
  -4   3 -10   72.29    5.16
  -4  -3 -10   68.44    5.26
  -4   3 -10   71.34    5.39
  -4  -3 -10   65.98    5.84
  -4   3 -11   77.37    5.08
  -4  -3 -11   65.67    5.08
  -4   3 -11   61.57    4.76
  -4  -3 -11   69.13    5.07
  -4   3 -11   49.55    4.70
  -4  -3 -11   61.09    5.60
  -4   3 -12   61.20    4.56
  -4  -3 -12   56.43    4.61
  -4   3 -12   58.38    4.40
  -4  -3 -12   53.75    4.48
  -4   3 -12   45.44    4.25
  -4  -3 -12   43.23    4.79
  -4   3 -12   51.59    4.50
  -4  -3 -13   22.55    2.63
  -4   3 -13   18.75    2.15
  -4   3 -13    7.26    1.67
  -4   3 -13    4.23    1.44
  -4  -3 -13   15.09    2.69
  -4   3 -14  188.71   12.51
  -4  -3 -14  194.29   12.24
  -4   3 -14  200.91   12.07
  -4   3 -14  190.56   12.21
  -4  -3 -14  181.30   12.83
  -4  -3 -15   44.99    4.09
  -4   3 -15   38.86    3.61
  -4  -3 -15   42.40    4.16
  -4   3 -15   28.38    3.41
  -4  -3 -15   37.16    4.33
  -4  -3 -16   39.33    4.00
  -4   3 -16   35.50    3.83
  -4  -3 -16   33.29    4.14
  -4   3 -17   35.98    3.78
  -4   3 -17   46.42    3.97
  -4  -3 -17   36.47    3.84
  -4  -3 -17   39.00    4.25
  -4  -3 -18    4.45    1.72
  -4   3 -18    2.76    1.22
  -4   3 -18    3.90    1.31
  -4  -3 -18    2.56    1.42
  -4  -3 -19    1.08    1.46
  -4  -3 -19    1.92    1.52
  -4   3 -19    1.35    0.95
  -4   3 -19    1.65    1.17
  -4  -3 -19    0.39    1.04
  -4   3 -20    9.44    1.65
  -4  -3 -20    5.80    1.78
  -4  -3 -20    9.51    1.79
  -4   3 -21   32.99    2.76
   4  -3  21   37.26    3.42
  -4  -3 -21   29.50    2.99
  -4  -3 -22    7.18    1.50
  -4   3 -22   10.24    1.27
   4  -3  22    9.79    1.67
  -4  -3 -22    9.26    1.42
  -4   3 -23    0.41    0.62
  -4  -3 -23    0.53    0.73
   4  -3  23    0.26    0.65
  -4  -3 -23    0.06    0.50
  -4   4  24    0.34    0.77
   4   4 -24    0.38    0.52
  -4   4  23    0.59    0.82
  -4  -4  23    0.57    0.99
  -4   4  23    2.11    1.08
  -4   4  22    1.54    1.09
   4   4 -22    1.59    0.76
  -4   4  22    2.15    1.34
  -4  -4  22    1.40    1.09
  -4   4  21   10.70    1.98
   4   4 -21   11.09    1.62
  -4   4  21   10.58    2.23
  -4  -4  21    7.83    1.97
  -4   4  20    4.03    1.61
   4   4 -20    3.98    1.12
  -4   4  20    3.40    1.68
  -4  -4  20    2.71    1.74
  -4   4  20    1.55    1.03
   4   4 -19   71.46    5.32
  -4   4  19   71.69    6.28
  -4  -4  19   67.25    5.54
  -4   4  19   77.61    6.19
  -4   4  18   15.14    2.67
   4   4 -18   17.42    2.26
  -4  -4  18   17.82    2.58
  -4   4  18   15.73    2.98
   4   4 -17  132.97    8.35
  -4   4  17  110.08    8.25
  -4   4  17  120.50    9.26
  -4  -4  17  127.16    8.76
  -4   4  17  117.40    8.94
   4   4 -17  125.93    8.13
   4   4 -16  201.69   12.37
  -4   4  16  193.28   12.65
  -4   4  16  193.16   13.37
  -4  -4  16  207.76   12.89
  -4   4  16  185.94   12.97
   4   4 -16  206.56   12.26
   4   4 -15   77.11    5.62
   4   4 -15   87.56    6.02
  -4   4  15   70.35    5.99
  -4   4  15   77.72    6.77
  -4  -4  15   65.86    5.98
  -4   4  15   81.32    6.51
   4   4 -14  164.09    9.69
   4   4 -14  189.28   10.08
  -4   4  14  172.69   11.07
  -4  -4  14  152.83   10.15
  -4   4  14  146.07   10.22
   4   4 -13   36.66    3.43
   4   4 -13   33.35    3.15
  -4   4  13   32.07    3.88
  -4  -4  13   37.07    3.78
  -4   4  13   31.18    3.58
  -4   4  13   34.75    3.74
   4   4 -12  164.12   10.06
   4   4 -12  175.52   10.42
  -4   4  12  154.12   10.73
  -4   4  12  159.26   10.97
  -4   4  12  154.36   10.63
   4   4 -11   23.94    2.38
   4   4 -11   26.33    2.79
  -4   4  11   17.28    2.65
  -4   4  11   26.04    3.18
  -4  -4  11   22.28    2.99
  -4   4  11   22.34    2.72
   4   4 -10  153.42    9.53
   4   4 -10  168.19    9.94
  -4   4  10  146.30   10.21
  -4   4  10  144.54   10.56
  -4   4  10  159.30   10.42
  -4  -4  10  182.99   10.56
  -4   4  10  139.83    9.89
   4   4  -9  149.37    9.36
   4   4  -9  147.65    9.11
  -4  -4   9  108.31    9.27
  -4   4   9  155.78    9.99
  -4   4   9  182.52   10.20
  -4   4   9  141.26    9.36
  -4   4   9  126.43    9.32
  -4  -4   9  154.05    9.72
   4   4  -8   34.80    2.91
  -4   4   8   43.97    3.79
  -4   4   8   52.35    4.55
  -4   4   8   34.10    3.49
  -4   4   8   32.51    3.15
   4   4  -8   37.04    3.23
  -4  -4   8   35.04    3.53
  -4   4   8   28.49    3.05
  -4  -4   8   40.61    3.64
   4   4  -7   76.46    5.56
   4   4  -7   79.40    5.35
  -4   4   7   82.73    6.11
  -4   4   7   88.32    6.59
  -4   4   7   75.59    5.72
  -4   4   7   79.78    5.98
  -4  -4   7   90.55    6.17
  -4   4   7   72.61    5.61
  -4  -4   7   93.54    6.12
   4   4  -6   21.43    2.25
   4   4  -6   20.16    2.01
  -4   4   6   21.77    2.57
  -4   4   6   28.86    3.42
  -4   4   6   20.03    2.46
  -4   4   6   19.72    2.43
  -4   4   6   20.09    2.57
  -4  -4   6   23.59    2.79
  -4   4   6   19.85    2.23
  -4  -4   6   23.19    2.72
   4   4  -5  201.94   11.84
  -4   4   5  213.36   12.62
  -4   4   5  181.71   12.64
   4  -4  -5  211.31   12.19
  -4   4   5  202.55   12.46
  -4   4   5  204.29   12.36
  -4   4   5  203.73   12.64
  -4  -4   5  215.65   12.74
  -4   4   5  197.12   12.14
  -4  -4   5  212.86   12.57
  -4   4   4  238.35   14.32
   4   4  -4  249.28   13.34
   4   4  -4  239.97   13.80
  -4   4   4  203.91   13.80
   4  -4  -4  235.31   14.03
   4  -4  -4  203.90   13.45
  -4   4   4  225.03   13.82
  -4   4   4  240.52   13.85
  -4  -4   4  199.88   13.89
  -4   4   4  219.47   13.49
  -4   4   4  242.13   14.09
  -4  -4   3  132.71    7.43
  -4   4   3   90.56    6.82
   4   4  -3  112.80    6.40
  -4   4   3  107.69    7.21
   4  -4  -3   85.00    6.34
  -4   4   3  110.91    6.94
   4  -4  -3  110.93    7.18
  -4   4   3  109.84    6.96
  -4   4   3   97.74    7.11
  -4  -4   3   72.67    6.65
  -4   4   3  101.72    6.53
   4   4  -3   95.96    6.62
  -4  -4   2   40.32    3.69
   4   4  -2   35.77    2.89
   4   4  -2   37.28    3.16
  -4   4   2   36.59    3.71
   4  -4  -2   39.22    3.04
   4  -4  -2   42.32    3.70
  -4   4   2   36.97    3.29
  -4   4   2   40.64    3.68
  -4   4   2   39.77    3.42
  -4  -4   2   40.44    3.70
   4  -4  -2   41.10    3.77
  -4   4   2   39.10    3.12
  -4   4   2   42.18    3.58
  -4   4   2   37.70    3.08
  -4  -4   1  343.57   17.72
  -4   4   1  310.83   16.65
   4   4  -1  274.57   16.39
   4   4  -1  265.68   16.58
  -4   4   1  324.20   17.42
   4  -4  -1  307.30   17.48
  -4   4   1  300.75   16.96
  -4   4   1  315.75   17.49
  -4   4   1  275.75   16.88
  -4  -4   1  252.58   17.16
  -4   4   1  312.69   17.27
   4  -4  -1  280.41   17.37
  -4   4   1  284.68   16.57
  -4  -4   0  227.78   14.46
   4  -4   0  267.28   13.91
  -4   4   0  231.84   14.22
   4   4   0  256.83   13.65
   4   4   0  208.64   13.58
   4  -4   0  189.05   14.15
  -4   4   0  259.80   14.08
  -4   4   0  240.02   13.65
  -4   4   0  221.87   14.27
  -4   4   0  258.04   14.45
  -4   4   0  186.37   13.87
  -4  -4  -1   30.33    3.16
   4  -4   1   26.94    2.38
  -4   4  -1   28.81    2.29
   4  -4   1   23.24    2.78
  -4   4  -1   33.50    2.87
  -4   4  -1   16.41    2.34
   4   4   1   27.57    2.30
  -4   4  -1   12.28    2.17
  -4   4  -1   42.79    3.29
  -4   4  -1   23.15    2.39
  -4  -4  -2  108.27    7.98
  -4   4  -2  114.28    7.63
   4   4   2  103.47    7.07
  -4   4  -2  131.79    7.96
  -4   4  -2  101.88    7.33
  -4   4  -2  133.57    7.33
  -4   4  -2  121.75    7.16
   4  -4   2  125.04    7.55
  -4  -4  -3  248.09   16.47
  -4   4  -3  262.21   16.04
  -4   4  -3  294.33   16.26
  -4   4  -3  291.83   16.03
  -4   4  -3  260.19   15.62
  -4   4  -3  277.24   15.65
  -4   4  -3  288.30   15.59
   4  -4   3  280.66   16.10
  -4  -4  -4  134.94    8.18
  -4   4  -4  135.92    7.56
   4  -4   4  135.56    7.51
  -4   4  -4  104.34    6.94
  -4   4  -4   94.51    6.59
  -4   4  -4   65.99    6.41
  -4   4  -4  101.16    7.36
  -4   4  -4  117.91    6.81
  -4  -4  -5   17.88    2.64
  -4   4  -5   22.80    2.51
  -4   4  -5   26.48    2.64
   4   4   5   23.53    2.41
  -4   4  -5   21.36    2.13
  -4  -4  -5   23.77    2.41
  -4   4  -5   22.85    2.78
  -4  -4  -5   20.51    2.70
   4  -4   5   22.58    2.46
  -4   4  -5   27.42    2.15
  -4   4  -6   45.15    3.85
   4  -4   6   32.36    3.54
  -4  -4  -6   53.37    4.19
   4   4   6   44.61    3.75
  -4   4  -6   49.49    3.70
  -4  -4  -6   48.68    3.96
  -4   4  -6   41.99    4.03
  -4  -4  -6   54.90    4.96
  -4  -4  -6   63.32    4.84
  -4   4  -6   51.88    3.50
  -4  -4  -7   34.21    3.97
  -4  -4  -7   40.25    4.12
  -4   4  -7   49.11    3.92
  -4  -4  -7   45.14    3.73
  -4   4  -7   45.56    3.58
  -4  -4  -7   45.74    3.75
  -4   4  -7   46.33    3.88
  -4   4  -7   51.53    4.24
  -4  -4  -8  197.31   13.21
  -4   4  -8  227.23   12.65
  -4  -4  -8  184.90   12.40
  -4   4  -8  203.27   12.32
  -4  -4  -8  208.91   12.48
  -4   4  -8  203.76   12.74
  -4  -4  -8  202.41   13.23
  -4   4  -8  219.36   12.93
  -4  -4  -9   67.85    6.67
  -4   4  -9   85.01    6.24
  -4   4  -9  107.04    6.51
  -4  -4  -9  109.80    6.69
  -4   4  -9   78.46    6.05
  -4  -4  -9   98.02    6.57
  -4   4  -9   78.28    6.42
  -4  -4  -9   89.84    7.16
  -4  -4 -10   21.76    3.21
  -4   4 -10   26.77    2.78
  -4   4 -10   27.64    2.97
  -4  -4 -10   26.27    2.94
  -4   4 -10   22.96    2.56
  -4  -4 -10   27.26    2.99
  -4   4 -10   30.79    3.33
  -4  -4 -10   23.42    3.20
  -4  -4 -11   54.01    5.84
  -4   4 -11  101.28    5.63
  -4  -4 -11  104.39    6.03
  -4   4 -11   79.78    5.14
  -4  -4 -11   72.48    5.45
  -4  -4 -11   78.92    6.22
  -4  -4 -12   10.84    2.49
  -4   4 -12   21.36    2.66
  -4  -4 -12   20.74    2.59
  -4  -4 -12   21.41    2.68
  -4   4 -12   11.17    2.11
  -4   4 -12   11.13    1.90
  -4  -4 -12   11.25    2.50
  -4  -4 -13  162.86   12.59
  -4   4 -13  189.64   12.00
  -4  -4 -13  190.28   12.01
  -4  -4 -13  164.45   12.49
  -4   4 -13  208.58   11.84
  -4  -4 -14   67.00    5.44
  -4   4 -14   77.28    5.35
  -4   4 -14   61.54    5.24
  -4  -4 -14   61.65    5.80
  -4  -4 -15   51.92    6.38
  -4   4 -15   56.39    5.64
  -4  -4 -16   25.04    4.01
  -4   4 -16   34.18    3.94
  -4  -4 -16   65.96    4.83
  -4  -4 -16   58.17    5.41
  -4   4 -16   63.50    4.47
  -4  -4 -17    3.20    1.75
  -4  -4 -17   12.54    2.28
  -4   4 -17   11.19    1.79
  -4   4 -17    4.74    1.39
  -4  -4 -17    6.32    1.94
  -4  -4 -18   44.24    4.91
  -4  -4 -18   60.41    4.89
  -4   4 -18   62.54    4.69
  -4   4 -18   61.52    4.66
  -4  -4 -18   49.89    4.88
  -4  -4 -19    3.96    1.50
  -4   4 -19    6.88    1.34
  -4   4 -19    6.72    1.46
  -4  -4 -19    6.35    1.56
  -4   4 -20   22.30    2.21
  -4  -4 -20   15.64    2.39
  -4  -4 -20   18.72    2.44
  -4  -4 -21    0.31    0.79
  -4   4 -21    0.41    0.67
   4  -4  21    0.50    0.98
  -4  -4 -21    0.90    0.81
  -4  -4 -22   -0.24    0.70
  -4   4 -22   -0.08    0.48
   4  -4  22    0.47    0.80
  -4  -4 -22   -0.21    0.65
  -4  -4 -23    0.92    0.52
  -4   4 -23    1.73    0.56
  -4  -4 -23    0.88    0.54
  -4   5  23    5.66    1.20
  -4  -5  23    5.09    1.25
   4   5 -23    6.10    1.03
   4   5 -22    4.70    0.93
  -4   5  22    6.76    1.52
  -4  -5  22    3.99    1.26
  -4   5  22    4.24    1.15
   4   5 -21    7.46    1.24
  -4   5  21    7.22    1.63
  -4   5  21    8.19    1.86
  -4  -5  21    4.81    1.68
  -4   5  20   18.11    2.49
   4   5 -20   18.93    2.09
  -4   5  20   15.62    2.69
  -4  -5  20   17.63    2.80
   4   5 -19   22.39    2.47
  -4   5  19   24.92    3.34
  -4  -5  19   21.30    2.56
  -4   5  19   23.45    2.99
   4   5 -18   32.12    3.04
  -4   5  18   27.87    3.72
  -4  -5  18   20.18    2.79
  -4   5  18   30.54    3.48
   4   5 -17   42.84    3.72
  -4   5  17   39.28    4.74
  -4  -5  17   35.73    3.73
  -4   5  17   37.11    4.10
   4   5 -17   34.34    3.34
  -4   5  16    9.32    2.24
   4   5 -16   12.87    2.13
   4   5 -16    8.99    1.77
  -4   5  16    7.67    1.77
  -4   5  16   10.38    2.67
  -4  -5  16   10.20    2.07
   4   5 -15   60.77    4.68
   4   5 -15   67.05    5.04
  -4   5  15   53.26    4.73
  -4   5  15   52.29    5.50
  -4   5  15   52.99    4.98
  -4  -5  15   67.07    5.26
  -4   5  15   56.50    5.34
  -4   5  14   14.68    2.57
   4   5 -14   13.60    2.15
  -4   5  14   10.43    2.04
   4   5 -14   12.13    1.88
  -4   5  14   13.99    2.80
  -4  -5  14   12.76    2.28
  -4   5  14    8.13    2.00
  -4   5  13   14.74    2.50
   4   5 -13   14.25    2.24
  -4   5  13   18.70    3.19
  -4   5  13   10.61    2.06
   4   5 -13    9.39    1.79
  -4   5  13    8.99    2.03
  -4  -5  13   14.75    2.39
   4   5 -12   39.56    3.38
   4   5 -12   40.12    3.67
  -4   5  12   29.65    3.63
  -4   5  12   32.29    3.61
  -4   5  12   34.33    4.06
  -4   5  12   38.83    3.99
  -4   5  11   18.12    2.66
   4   5 -11   15.64    2.13
   4   5 -11   17.45    2.47
  -4   5  11   18.44    2.61
  -4   5  11   20.21    2.96
  -4   5  11   14.61    2.38
  -4  -5  11   13.86    2.71
   4   5 -10   34.83    3.42
   4   5 -10   31.25    3.04
  -4   5  10   33.12    3.59
  -4   5  10   26.88    3.32
  -4   5  10   35.66    3.85
  -4   5  10   35.14    3.61
  -4  -5  10   43.08    4.03
  -4   5   9   15.39    2.26
   4   5  -9   14.73    1.89
   4   5  -9   12.87    2.09
  -4   5   9   12.06    2.17
  -4  -5   9   14.14    2.64
  -4   5   9   10.38    1.99
  -4   5   9   12.56    2.32
  -4   5   8    9.24    1.82
  -4  -5   8   10.23    2.05
   4   5  -8    7.40    1.75
  -4   5   8   12.21    2.06
   4   5  -8    9.84    1.59
  -4   5   8   12.11    2.19
  -4   5   8    9.95    1.66
  -4   5   8   11.35    1.96
  -4  -5   8   10.50    2.20
   4   5  -7   49.61    4.13
   4   5  -7   56.16    3.98
  -4   5   7   42.31    4.28
  -4   5   7   60.35    4.77
  -4  -5   7   45.16    4.32
  -4   5   7   46.16    4.34
  -4   5   7   56.23    4.26
  -4   5   7   46.94    4.19
  -4  -5   7   51.80    4.73
   4   5  -6   49.34    3.89
  -4   5   6   52.28    4.44
  -4   5   6   57.49    5.33
  -4   5   6   55.93    4.65
  -4   5   6   49.59    4.14
  -4  -5   6   54.01    4.59
  -4   5   6   46.65    4.36
  -4   5   6   45.48    4.11
  -4  -5   6   57.43    4.48
  -4   5   5   59.93    4.65
   4   5  -5   53.23    4.22
  -4   5   5   58.16    4.81
  -4   5   5   55.96    5.60
  -4   5   5   60.68    4.94
  -4   5   5   59.28    4.64
  -4  -5   5   70.94    5.30
  -4   5   5   59.63    4.84
  -4  -5   5   60.87    4.86
  -4  -5   4    9.73    2.15
   4   5  -4   11.33    1.59
  -4   5   4   12.53    2.00
  -4   5   4   16.80    2.20
  -4   5   4   14.16    1.96
  -4   5   4   11.56    1.89
  -4  -5   4    7.08    2.02
  -4   5   4   13.42    1.88
  -4  -5   3   25.73    3.09
   4   5  -3   26.88    2.62
  -4   5   3   33.86    3.23
  -4   5   3   30.77    3.86
  -4   5   3   34.83    2.99
  -4   5   3   33.20    3.22
  -4   5   3   28.99    2.97
  -4  -5   3   25.74    3.20
  -4   5   3   31.70    3.17
  -4   5   3   30.70    2.88
  -4  -5   2   67.46    5.33
  -4   5   2   74.77    5.34
   4   5  -2   59.84    4.68
  -4   5   2   66.94    5.82
  -4   5   2   75.02    5.34
  -4   5   2   67.82    4.96
  -4   5   2   73.16    5.25
  -4  -5   2   67.14    5.48
  -4   5   2   71.30    5.36
  -4   5   2   65.51    4.93
  -4  -5   1   24.21    2.86
  -4   5   1   25.98    2.81
   4   5  -1   21.49    2.27
  -4   5   1   26.43    3.41
  -4   5   1   23.73    2.63
  -4   5   1   26.32    2.73
  -4  -5   1   26.00    3.01
  -4   5   1   23.84    2.39
  -4   5   1   23.22    2.41
  -4  -5   0   18.88    2.60
   4   5   0   22.03    2.22
  -4   5   0   23.25    3.08
  -4  -5   0   15.33    2.45
  -4   5   0   19.16    2.35
  -4   5   0   20.78    2.16
  -4   5   0   21.99    2.53
  -4   5   0   18.67    2.12
  -4  -5  -1   57.46    5.10
   4  -5   1   54.80    4.40
  -4  -5  -1   42.26    4.59
  -4   5  -1   59.12    4.32
  -4   5  -1   54.14    4.77
  -4   5  -1   62.89    4.66
  -4   5  -1   59.55    4.27
  -4  -5  -2   15.69    2.72
  -4   5  -2   22.33    2.68
  -4   5  -2   21.65    2.40
  -4  -5  -2   20.84    2.98
  -4   5  -2   24.33    3.00
  -4   5  -2   20.79    2.15
  -4  -5  -3   11.71    2.15
  -4   5  -3   13.79    2.10
  -4   5  -3   16.81    2.45
  -4   5  -3   14.05    1.93
  -4   5  -3   12.91    1.62
  -4  -5  -3   13.74    2.34
  -4  -5  -4   52.17    4.47
  -4  -5  -4   49.51    4.75
  -4   5  -4   45.60    4.08
  -4   5  -4   52.23    3.99
  -4   5  -4   35.97    3.41
  -4   5  -4   47.70    3.53
  -4  -5  -5   45.85    4.29
  -4   5  -5   42.57    3.91
  -4   5  -5   37.83    3.33
  -4  -5  -5   48.57    4.32
  -4   5  -5   38.28    3.20
  -4  -5  -6   63.75    5.68
  -4   5  -6   80.32    5.60
  -4   5  -6   64.42    5.16
  -4   5  -6   70.27    5.10
  -4   5  -6   76.68    5.74
  -4   5  -6   69.27    4.88
  -4  -5  -7    6.69    1.75
  -4   5  -7    9.04    1.98
  -4   5  -7    9.37    1.85
  -4   5  -7    7.38    1.41
  -4   5  -7   10.68    2.37
  -4   5  -8   21.75    2.67
  -4   5  -8   20.00    2.96
  -4  -5  -8   11.72    2.31
  -4   5  -8   19.68    2.50
  -4   5  -8   16.30    2.06
  -4   5  -8   16.58    2.29
  -4  -5  -9   12.21    2.83
  -4   5  -9   10.35    2.04
  -4   5  -9   18.79    2.17
  -4   5  -9   11.83    2.71
  -4   5 -10   10.50    2.49
  -4  -5 -10    8.37    2.06
  -4   5 -10   12.03    2.13
  -4   5 -10   13.04    1.90
  -4   5 -11   25.34    3.04
  -4   5 -11   19.19    3.24
  -4  -5 -11   20.31    3.21
  -4   5 -12   14.15    2.23
  -4   5 -12   14.89    2.13
  -4  -5 -13    8.88    2.31
  -4   5 -13   11.33    1.94
  -4   5 -13   12.88    2.13
  -4  -5 -13    8.91    2.37
  -4   5 -14   17.52    2.64
  -4  -5 -14   15.67    2.92
  -4  -5 -14   24.02    3.70
  -4  -5 -15    7.66    2.05
  -4   5 -15    8.76    1.84
  -4   5 -15   11.17    1.89
  -4  -5 -15    8.77    2.19
  -4  -5 -16   35.75    4.29
  -4   5 -16   52.34    4.17
  -4   5 -16   48.68    4.16
  -4  -5 -16   41.70    4.55
  -4  -5 -17   31.69    3.68
  -4  -5 -17   29.46    3.64
  -4   5 -17   33.13    3.33
  -4   5 -17   39.98    3.41
  -4  -5 -18   15.08    2.42
  -4   5 -18   20.59    2.27
  -4   5 -18   15.53    2.05
  -4  -5 -18   17.15    2.50
  -4  -5 -19    7.17    1.65
  -4   5 -19    7.07    1.32
  -4   5 -19    7.06    1.36
  -4  -5 -19    8.76    1.77
  -4  -5 -20    8.99    1.64
  -4   5 -20   10.06    1.34
  -4  -5 -20   10.31    1.71
  -4  -5 -21    6.90    1.23
  -4   5 -21    6.30    0.95
  -4  -5 -21    5.20    1.16
  -4  -5 -22    0.71    0.49
   4  -5  22    1.51    0.70
  -4  -5 -22    0.92    0.64
  -4   6  22   11.04    1.57
  -4   6  21    5.07    1.39
  -4  -6  21    5.13    1.54
  -4   6  21    7.84    1.38
  -4  -6  20    0.86    1.33
  -4   6  20    1.70    1.35
  -4   6  20    1.24    1.16
  -4   6  19   26.21    3.28
  -4  -6  19   29.08    2.65
  -4   6  19   27.41    3.08
  -4   6  18   16.45    2.77
  -4  -6  18   18.04    2.22
  -4   6  18   17.18    2.60
  -4   6  17    1.49    1.54
   4   6 -17    3.86    1.19
  -4   6  17    3.42    1.91
  -4  -6  17    3.84    1.31
   4   6 -16   63.70    4.72
   4   6 -16   62.43    4.95
  -4   6  16   54.14    5.53
  -4  -6  16   59.48    4.96
  -4   6  16   58.70    5.39
  -4   6  15    1.91    1.61
   4   6 -15    5.66    1.64
   4   6 -15    5.19    1.42
  -4   6  15    5.85    2.20
  -4  -6  15    3.76    1.50
  -4   6  14    6.80    2.00
   4   6 -14    8.52    1.90
   4   6 -14    5.68    1.50
  -4   6  14    6.06    2.21
  -4  -6  14    6.73    1.82
   4   6 -13   47.94    4.08
   4   6 -13   53.30    4.43
  -4   6  13   47.80    4.19
  -4   6  13   46.45    4.97
  -4  -6  13   47.92    4.54
  -4   6  13   44.72    4.63
   4   6 -12   57.28    4.06
   4   6 -12   54.13    4.44
  -4   6  12   42.58    3.99
  -4   6  12   51.24    5.13
  -4   6  12   54.34    4.77
   4   6 -11   14.80    2.45
  -4   6  11   11.15    2.01
   4   6 -11   13.82    2.01
  -4   6  11    9.22    1.82
  -4   6  11   12.09    2.39
  -4  -6  11   14.11    2.58
  -4   6  11   12.75    2.62
   4   6 -10  157.29    9.71
   4   6 -10  144.48    9.25
  -4   6  10  122.60    9.42
  -4   6  10  142.24   10.21
  -4   6  10  121.21    9.37
  -4   6  10  147.90    9.94
   4   6  -9  245.55   14.86
   4   6  -9  247.08   14.50
  -4   6   9  244.32   14.92
  -4   6   9  233.41   15.39
  -4  -6   9  292.62   15.47
  -4   6   9  226.24   14.82
  -4   6   9  218.06   14.94
   4   6  -8   27.91    3.11
   4   6  -8   28.23    2.77
  -4  -6   8   25.69    3.20
  -4   6   8   23.44    2.99
  -4   6   8   29.58    3.59
  -4   6   8   20.87    2.76
  -4   6   8   24.05    3.06
  -4  -6   8   29.30    3.27
   4   6  -7  129.50    9.02
   4   6  -7  142.38    8.79
  -4   6   7  141.70    9.28
  -4   6   7  126.89    9.41
  -4  -6   7  139.34    9.33
  -4   6   7  115.64    8.89
  -4   6   7  131.89    9.20
  -4  -6   7  164.52    9.35
  -4  -6   6   11.52    2.13
  -4   6   6   10.46    1.94
  -4   6   6    9.13    1.76
   4   6  -6   10.60    1.72
  -4   6   6   11.23    2.22
  -4   6   6    8.39    1.76
  -4  -6   6   10.08    2.15
  -4   6   6    9.39    1.91
   4   6  -5   19.33    2.25
  -4   6   5   19.65    2.64
  -4   6   5   20.68    2.85
  -4   6   5   18.22    2.43
  -4  -6   5   20.38    2.80
  -4   6   5   19.31    2.48
  -4   6   5   20.27    2.57
  -4  -6   5   19.44    2.54
   4   6  -4   96.41    6.94
  -4   6   4  104.63    7.41
  -4   6   4  107.10    7.67
  -4   6   4  106.51    7.28
  -4  -6   4  121.04    7.92
  -4   6   4  100.94    7.29
  -4  -6   4  105.71    7.41
   4   6  -3   24.76    2.69
  -4   6   3   26.02    2.95
  -4   6   3   28.27    3.13
  -4   6   3   24.49    2.81
  -4   6   3   25.33    2.89
  -4  -6   3   27.45    3.30
  -4  -6   3   25.23    3.04
  -4  -6   2   45.33    4.08
  -4   6   2   41.89    3.96
   4   6  -2   42.98    3.58
  -4   6   2   39.27    3.88
  -4   6   2   39.46    3.88
  -4  -6   2   41.17    4.26
  -4   6   2   37.43    3.63
  -4  -6   1   24.02    2.72
   4   6  -1   16.66    2.16
  -4   6   1   15.84    2.50
  -4   6   1   16.57    2.44
  -4   6   1   16.11    2.63
  -4   6   1   17.43    2.24
  -4  -6   1   18.37    2.69
  -4  -6   0   18.40    2.49
  -4   6   0   16.45    2.39
  -4   6   0   15.33    2.58
  -4   6   0   19.42    2.53
   4   6   0   12.47    1.92
  -4   6   0   15.18    2.09
  -4  -6   0   17.92    2.69
  -4  -6  -1   36.90    3.70
  -4   6  -1   29.22    3.50
   4   6   1   37.43    3.37
  -4   6  -1   41.44    3.70
  -4   6  -1   33.56    3.79
  -4  -6  -1   37.24    3.94
  -4   6  -1   35.21    3.24
  -4   6  -2   15.91    2.26
  -4   6  -2   12.63    2.59
  -4  -6  -2   16.20    2.69
  -4   6  -2   19.03    2.15
  -4  -6  -3   81.22    6.33
  -4   6  -3   77.15    5.87
  -4   6  -3   65.03    5.99
  -4  -6  -3   89.17    6.85
  -4   6  -3   81.58    5.60
  -4   6  -4   20.25    2.63
  -4  -6  -4   17.15    2.63
  -4   6  -4   15.68    2.06
  -4   6  -4   23.15    2.58
  -4   6  -4   16.30    2.79
  -4   6  -4   20.75    2.20
  -4  -6  -4   14.60    2.57
  -4  -6  -5    5.53    1.70
  -4   6  -5    4.23    1.82
  -4   6  -5    2.87    1.44
  -4   6  -5    4.46    2.16
  -4   6  -5    5.21    1.28
  -4  -6  -5    8.91    2.07
  -4   6  -5    9.35    1.44
  -4  -6  -6  124.23    8.61
  -4   6  -6  113.37    8.23
  -4   6  -6  108.17    7.98
  -4   6  -6  111.91    7.84
  -4  -6  -6  123.03    8.88
  -4   6  -6  128.17    7.74
  -4  -6  -7   26.56    3.30
  -4   6  -7   30.77    3.47
  -4   6  -7   31.52    3.23
  -4   6  -7   28.46    2.99
  -4  -6  -7   31.27    3.69
  -4   6  -7   33.65    2.94
  -4  -6  -8  106.57    8.28
  -4   6  -8  100.30    7.88
  -4   6  -8   94.75    7.43
  -4   6  -8   84.40    7.84
  -4  -6  -9  123.82    9.38
  -4   6  -9  119.37    8.82
  -4  -6  -9  139.76    9.82
  -4   6  -9  148.32    8.98
  -4   6  -9  128.93    8.72
  -4   6  -9  126.19    9.32
  -4  -6 -10    8.82    2.16
  -4   6 -10   13.44    2.38
  -4   6 -10    7.70    2.50
  -4   6 -10    7.58    1.62
  -4  -6 -10    9.73    2.33
  -4  -6 -11   66.82    6.12
  -4   6 -11   78.31    5.80
  -4   6 -11   77.40    5.71
  -4   6 -11   76.03    6.04
  -4  -6 -11   64.90    6.24
  -4  -6 -12   19.22    3.20
  -4  -6 -12   25.65    3.90
  -4   6 -12   24.34    2.77
  -4   6 -12   20.95    2.75
  -4  -6 -13    0.48    1.15
  -4   6 -13    3.47    1.25
  -4   6 -13    2.05    1.22
  -4   6 -14    3.79    1.30
  -4  -6 -14    2.50    1.42
  -4   6 -14    1.94    1.09
  -4   6 -15   54.60    4.11
  -4   6 -15   43.71    3.95
  -4  -6 -16    1.10    1.04
  -4   6 -16    0.81    0.97
  -4   6 -16    1.41    0.97
  -4  -6 -17    2.22    1.15
  -4   6 -17    2.14    0.95
  -4  -6 -18    5.84    1.42
  -4   6 -18    4.14    1.05
  -4  -6 -19    1.13    0.84
  -4   6 -19    0.84    0.61
  -4   6 -19   -0.07    0.69
  -4  -6 -20    7.96    1.20
  -4   6 -20    7.16    1.00
  -4  -6 -20    7.68    1.40
   4  -6  21    7.79    1.17
  -4  -6 -21    4.55    0.98
   4   7 -21    7.31    0.88
  -4   7  21    7.99    1.24
  -4   7  20    4.71    1.27
  -4  -7  20    3.57    1.36
  -4   7  20    5.52    1.14
  -4  -7  19    4.76    1.66
  -4   7  19    5.83    1.49
  -4   7  19    4.12    1.30
  -4   7  18    4.03    1.65
  -4  -7  18    3.61    0.96
  -4   7  18    3.16    1.30
   4   7 -17    2.98    1.01
  -4   7  17    2.79    1.68
  -4  -7  17    1.57    0.99
  -4   7  17    3.35    1.43
   4   7 -16    2.11    1.03
  -4   7  16    0.72    1.62
  -4  -7  16    1.43    1.05
  -4   7  16    2.65    1.51
   4   7 -15   29.44    2.83
  -4   7  15   27.37    3.70
  -4  -7  15   31.18    3.18
  -4   7  15   26.69    3.37
   4   7 -14   12.08    1.87
  -4   7  14   12.22    2.62
  -4  -7  14   12.53    2.10
  -4   7  14   11.33    2.37
   4   7 -13   23.70    2.67
  -4   7  13   26.74    3.65
  -4  -7  13   21.21    2.81
  -4   7  13   24.78    3.30
   4   7 -12   38.63    3.52
  -4   7  12   37.46    3.45
  -4   7  12   36.77    4.34
  -4   7  12   39.01    4.16
   4   7 -11   75.53    5.94
   4   7 -11   82.41    5.70
  -4   7  11   65.60    5.49
  -4   7  11   75.46    6.59
  -4   7  11   73.87    6.21
   4   7 -10   23.46    2.98
   4   7 -10   20.23    2.54
  -4   7  10   17.45    3.09
  -4   7  10   14.90    2.36
  -4  -7  10   17.84    2.74
  -4   7  10   21.79    3.00
   4   7  -9   40.44    4.01
   4   7  -9   39.22    3.62
  -4   7   9   34.48    3.71
  -4   7   9   38.97    4.48
  -4  -7   9   45.05    4.15
  -4   7   9   40.21    4.15
   4   7  -8   50.65    4.63
   4   7  -8   48.51    4.23
  -4   7   8   50.30    4.49
  -4   7   8   47.83    4.99
  -4  -7   8   55.04    4.78
  -4   7   8   50.94    4.77
   4   7  -7   25.64    2.77
   4   7  -7   20.90    2.98
  -4   7   7   25.00    3.02
  -4   7   7   25.69    3.52
  -4  -7   7   28.09    3.28
  -4   7   7   20.39    2.97
   4   7  -6   22.72    2.68
   4   7  -6   20.93    2.93
  -4   7   6   25.24    3.02
  -4   7   6   22.60    3.19
  -4  -7   6   24.84    3.12
  -4   7   6   20.12    2.94
  -4  -7   6   25.06    2.85
   4   7  -5  204.22   12.71
  -4   7   5  198.29   13.03
  -4   7   5  199.64   13.41
  -4   7   5  206.47   12.79
  -4   7   5  191.24   13.02
  -4  -7   5  234.48   13.51
  -4  -7   5  221.06   12.89
   4   7  -4   22.98    2.71
  -4   7   4   21.41    3.11
  -4   7   4   23.01    2.95
  -4   7   4   21.80    2.81
  -4  -7   4   24.02    3.17
  -4   7   4   26.38    3.09
  -4  -7   4   31.29    3.09
   4   7  -3   34.03    3.32
  -4   7   3   37.04    3.65
  -4   7   3   36.55    3.89
  -4   7   3   28.71    3.32
  -4  -7   3   35.36    3.89
  -4   7   3   29.68    3.38
  -4  -7   3   33.93    3.41
  -4   7   2   19.97    3.01
   4   7  -2   24.16    2.75
  -4   7   2   23.61    3.18
  -4   7   2   18.32    2.80
  -4  -7   2   25.01    3.37
  -4   7   2   24.32    2.88
  -4  -7   2   24.26    2.89
  -4  -7   1   21.03    2.78
  -4   7   1   22.27    2.93
   4   7  -1   19.67    2.59
  -4   7   1   23.01    3.04
  -4  -7   1   21.63    3.15
  -4   7   1   21.01    2.90
  -4   7   1   22.26    2.66
  -4  -7   0   22.28    2.89
  -4   7   0   17.93    2.83
   4   7   0   19.51    2.61
  -4   7   0   21.32    2.90
  -4   7   0   17.27    2.86
  -4  -7   0   25.04    3.19
  -4   7   0   23.52    2.71
  -4  -7  -1   28.04    3.11
  -4   7  -1   30.52    3.35
   4   7   1   20.71    2.83
  -4   7  -1   31.03    3.37
  -4   7  -1   25.81    3.32
  -4  -7  -1   27.45    3.46
  -4   7  -1   27.69    2.94
  -4  -7  -2   31.74    3.26
  -4   7  -2   26.04    3.23
   4   7   2   26.08    3.11
  -4   7  -2   25.18    2.83
  -4   7  -2   28.59    3.23
  -4   7  -2   26.66    3.58
  -4  -7  -2   29.76    3.66
  -4   7  -2   28.66    2.92
  -4  -7  -3   25.10    2.93
  -4   7  -3   20.02    2.51
  -4   7  -3   20.27    2.76
  -4   7  -3   19.18    3.01
  -4  -7  -3   22.34    3.33
  -4   7  -3   22.52    2.54
  -4  -7  -4  174.27   11.05
  -4   7  -4  171.91   10.48
  -4   7  -4  191.85   11.11
  -4   7  -4  167.45   11.20
  -4  -7  -4  171.28   11.54
  -4   7  -4  176.44   10.50
  -4  -7  -5   16.54    2.57
  -4   7  -5   15.94    2.35
  -4   7  -5   16.25    2.93
  -4   7  -5   13.45    2.06
  -4   7  -5   18.66    2.21
  -4  -7  -5   16.13    2.87
  -4  -7  -6   15.75    2.52
  -4   7  -6   15.27    2.84
  -4   7  -6   20.00    2.62
  -4   7  -6   15.36    2.99
  -4   7  -6   12.58    2.08
  -4   7  -6   20.76    2.27
  -4  -7  -6   17.49    2.93
  -4  -7  -7   41.98    4.30
  -4   7  -7   39.75    4.30
  -4   7  -7   46.49    4.03
  -4   7  -7   41.63    3.98
  -4  -7  -7   46.67    4.79
  -4   7  -7   45.46    3.78
  -4  -7  -8   37.49    4.05
  -4   7  -8   48.33    4.46
  -4   7  -8   44.19    3.94
  -4   7  -8   39.40    3.81
  -4  -7  -8   32.53    4.14
  -4  -7  -9   17.31    2.82
  -4   7  -9   27.06    3.03
  -4   7  -9   22.51    2.68
  -4  -7  -9   19.50    3.20
  -4  -7 -10   52.62    5.15
  -4   7 -10   72.14    5.20
  -4   7 -10   54.54    5.17
  -4  -7 -10   60.97    5.90
  -4  -7 -11   20.69    2.87
  -4   7 -11   21.45    2.57
  -4   7 -11   15.58    2.53
  -4  -7 -11   19.24    3.11
  -4  -7 -12   13.88    2.30
  -4   7 -12   18.65    2.41
  -4   7 -12   14.63    2.31
  -4  -7 -12   15.23    2.68
  -4  -7 -13    7.11    1.68
  -4   7 -13    5.85    1.58
  -4   7 -13    9.20    1.67
  -4  -7 -13    7.05    2.05
  -4  -7 -14    8.38    1.81
  -4   7 -14   16.37    2.12
  -4   7 -14    9.94    1.87
  -4  -7 -14   17.44    2.79
  -4  -7 -15    0.89    0.88
  -4   7 -15    1.25    0.90
  -4   7 -15    1.37    0.97
  -4  -7 -15   -0.67    1.38
  -4   7 -16    4.58    1.11
  -4  -7 -16    1.17    1.00
  -4   7 -16    3.70    1.10
  -4  -7 -16    2.55    1.44
  -4  -7 -17    0.64    0.82
  -4   7 -17    3.48    0.98
  -4   7 -17    1.84    0.80
  -4  -7 -17    1.80    1.18
  -4  -7 -18    0.42    0.61
  -4   7 -18    0.62    0.62
  -4   7 -18    1.44    0.72
  -4  -7 -18    2.14    1.13
[truncated: 442,685 more chars]
